# Supplementary material for: Evolutionary Invasion and Escape in the Presence of Deleterious Mutations
Source: PLoS One. 2013 Jul 17;8(7):e68179. doi: 10.1371/journal.pone.0068179 (PMC3714272; doi:10.1371/journal.pone.0068179)
Supplement: File S2 — For some calculations and for the figures, Mathematica was used, as shown in the supporting Mathematica file. (PDF) [file pone.0068179.s002.pdf]

(* Content-type: application/vnd.wolfram.mathematica *)

(*** Wolfram Notebook File ***)
(* http://www.wolfram.com/nb *)

(* CreatedBy='Mathematica 9.0' *)

(*CacheID: 234*)
(* Internal cache information:
NotebookFileLineBreakTest
NotebookFileLineBreakTest
NotebookDataPosition[       157,          7]
NotebookDataLength[   1757578,      41211]
NotebookOptionsPosition[   1751667,      41047]
NotebookOutlinePosition[   1752003,      41062]
CellTagsIndexPosition[   1751960,      41059]
WindowFrame->Normal*)

(* Beginning of Notebook Content *)
Notebook[{
Cell[BoxData[
 RowBox[{"\[IndentingNewLine]", 
  RowBox[{"(*", " ", 
   RowBox[{
    RowBox[{
    "This", " ", "is", " ", "a", " ", "supplementary", " ", "file", " ", 
     "for", " ", 
     "\"\<Evolutionary invasion and escape in the presence of deleterious \
mutations\>\""}], ",", " ", 
    RowBox[{
     RowBox[{
     "by", " ", "Claude", " ", "Loverdo", " ", "and", " ", "James", " ", 
      RowBox[{"O", ".", " ", "Lloyd"}]}], "-", "Smith"}], ",", " ", "2013"}], 
   " ", "*)"}]}]], "Input",
 CellChangeTimes->{{3.575903676045266*^9, 3.575903736056903*^9}, {
  3.575903774434897*^9, 3.575903839040975*^9}, {3.5759143839007673`*^9, 
  3.575914386832574*^9}, {3.576260411229636*^9, 3.576260427758287*^9}}],

Cell[BoxData[
 RowBox[{"\[IndentingNewLine]", 
  RowBox[{"(*", " ", 
   RowBox[{"Contents", ":", "\[IndentingNewLine]", "      ", 
    RowBox[{
     RowBox[{
     "General", " ", "model", "\[IndentingNewLine]", "    ", "Varying", " ", 
      "the", " ", "number", " ", "of", " ", "lethal", " ", "mutations", 
      "\[IndentingNewLine]", "\t", "Two", " ", "mutational", " ", "steps", 
      " ", "needed", " ", "to", " ", "reach", " ", "the", " ", "adaptive", 
      " ", "strain", "\[IndentingNewLine]", "\t", "Deleterious", " ", 
      "mutations", "\[IndentingNewLine]", "\t", 
      RowBox[{"Application", " ", "to", " ", "within"}]}], "-", 
     RowBox[{"host", " ", "viral", " ", "dynamics"}]}]}], 
   "\[IndentingNewLine]", " ", "*)"}]}]], "Input",
 CellChangeTimes->{{3.575903693543288*^9, 3.575903713188957*^9}, {
  3.575913705201264*^9, 3.575913716952489*^9}, {3.5759137599800386`*^9, 
  3.5759138336741*^9}, {3.575913870668084*^9, 3.575913885186317*^9}, {
  3.5759143894280252`*^9, 3.575914392062284*^9}, {3.575916610228689*^9, 
  3.57591662171346*^9}, {3.576255570227199*^9, 3.57625559178238*^9}, {
  3.576417423366432*^9, 3.5764174240286617`*^9}}],

Cell[BoxData["\[IndentingNewLine]"], "Input",
 CellChangeTimes->{{3.575913914374378*^9, 3.575913929232736*^9}}],

Cell[BoxData[
 RowBox[{"\[IndentingNewLine]", 
  RowBox[{"(*", " ", 
   RowBox[{"GENERAL", " ", "MODEL"}], " ", "*)"}]}]], "Input",
 CellChangeTimes->{{3.575913888265497*^9, 3.575913895950186*^9}, {
  3.5759143506974697`*^9, 3.575914378574313*^9}, {3.575914427270212*^9, 
  3.575914431066174*^9}}],

Cell[BoxData["\[IndentingNewLine]"], "Input",
 CellChangeTimes->{3.575920926457013*^9}],

Cell[BoxData[
 RowBox[{
  RowBox[{"(*", " ", 
   RowBox[{
    RowBox[{"Complete", " ", "system"}], ",", " ", 
    RowBox[{"as", " ", "in", " ", "equation", " ", 
     RowBox[{"(", "1", ")"}], " ", "of", " ", "main", " ", "text"}]}], " ", 
   "*)"}], "\[IndentingNewLine]", 
  RowBox[{
   RowBox[{
    RowBox[{"g1", "=", 
     RowBox[{
      RowBox[{"1", "/", 
       RowBox[{"(", 
        RowBox[{"1", "+", "r1"}], ")"}]}], "+", 
      RowBox[{
       RowBox[{"r1", "/", 
        RowBox[{"(", 
         RowBox[{"1", "+", "r1"}], ")"}]}], " ", "z1", " ", 
       RowBox[{"(", 
        RowBox[{
         RowBox[{
          RowBox[{
           RowBox[{"(", 
            RowBox[{"1", "-", "m"}], ")"}], "^", 
           RowBox[{"(", 
            RowBox[{"L", "+", "1"}], ")"}]}], " ", "z1"}], " ", "+", " ", 
         RowBox[{
          RowBox[{
           RowBox[{"(", 
            RowBox[{"1", "-", "m"}], ")"}], "^", "L"}], " ", "m", " ", "z2"}],
          "+", "1", "-", 
         RowBox[{
          RowBox[{"(", 
           RowBox[{"1", "-", "m"}], ")"}], "^", "L"}]}], ")"}]}]}]}], ";"}], 
   "\[IndentingNewLine]", 
   RowBox[{
    RowBox[{"g2", "=", 
     RowBox[{
      RowBox[{"1", "/", 
       RowBox[{"(", 
        RowBox[{"1", "+", "r2"}], ")"}]}], "+", 
      RowBox[{
       RowBox[{"r2", "/", 
        RowBox[{"(", 
         RowBox[{"1", "+", "r2"}], ")"}]}], " ", "z2", " ", 
       RowBox[{"(", 
        RowBox[{
         RowBox[{
          RowBox[{
           RowBox[{"(", 
            RowBox[{"1", "-", "m"}], ")"}], "^", 
           RowBox[{"(", 
            RowBox[{"L", "+", "1"}], ")"}]}], " ", "z2"}], " ", "+", " ", 
         RowBox[{
          RowBox[{
           RowBox[{"(", 
            RowBox[{"1", "-", "m"}], ")"}], "^", "L"}], " ", "m", " ", "z1"}],
          "+", "1", "-", 
         RowBox[{
          RowBox[{"(", 
           RowBox[{"1", "-", "m"}], ")"}], "^", "L"}]}], ")"}]}]}]}], ";"}], 
   "\[IndentingNewLine]", 
   RowBox[{
    RowBox[{"eqres", "=", 
     RowBox[{"Solve", "[", 
      RowBox[{
       RowBox[{"{", 
        RowBox[{
         RowBox[{
          RowBox[{"(", 
           RowBox[{
            RowBox[{"g1", "/.", 
             RowBox[{"z1", "\[Rule]", 
              RowBox[{"(", 
               RowBox[{"1", "-", "s1"}], ")"}]}]}], "/.", 
            RowBox[{"z2", "\[Rule]", 
             RowBox[{"(", 
              RowBox[{"1", "-", "s2"}], ")"}]}]}], ")"}], "\[Equal]", 
          RowBox[{"(", 
           RowBox[{"1", "-", "s1"}], ")"}]}], ",", 
         RowBox[{
          RowBox[{"(", 
           RowBox[{
            RowBox[{"g2", "/.", 
             RowBox[{"z1", "\[Rule]", 
              RowBox[{"(", 
               RowBox[{"1", "-", "s1"}], ")"}]}]}], "/.", 
            RowBox[{"z2", "\[Rule]", 
             RowBox[{"(", 
              RowBox[{"1", "-", "s2"}], ")"}]}]}], ")"}], "\[Equal]", 
          RowBox[{"(", 
           RowBox[{"1", "-", "s2"}], ")"}]}]}], "}"}], ",", 
       RowBox[{"{", 
        RowBox[{"s1", ",", "s2"}], "}"}]}], "]"}]}], ";"}], 
   "\[IndentingNewLine]", 
   RowBox[{"(*", " ", 
    RowBox[{
    "Note", " ", "that", " ", "this", " ", "system", " ", "has", " ", 
     "several", " ", 
     RowBox[{"solutions", ".", " ", "But"}], " ", "only", " ", "one", " ", 
     "solution", " ", "is", " ", "in", " ", "the", " ", "relevant", " ", 
     "domain", " ", 
     RowBox[{"(", 
      RowBox[{
       RowBox[{
       "survival", " ", "probability", " ", "between", " ", "0", " ", "and", 
        " ", "1"}], ",", " ", 
       RowBox[{"strictly", " ", "larger", " ", "than", " ", "0"}]}], ")"}]}], 
    " ", "*)"}]}]}]], "Input",
 CellChangeTimes->{{3.5759142934205112`*^9, 3.575914339372961*^9}, {
  3.5759144012918463`*^9, 3.5759144036792517`*^9}, {3.5759144920361977`*^9, 
  3.575914591384221*^9}, {3.575915459993113*^9, 3.575915726238687*^9}, {
  3.57591659558127*^9, 3.575916595799335*^9}}],

Cell[CellGroupData[{

Cell[BoxData[
 RowBox[{"\[IndentingNewLine]", 
  RowBox[{"(*", " ", 
   RowBox[{"Iterative", " ", "approximations"}], " ", "*)"}], 
  "\[IndentingNewLine]", 
  RowBox[{
   RowBox[{
    RowBox[{"solve", "=", 
     RowBox[{"Solve", "[", 
      RowBox[{
       RowBox[{
        RowBox[{"(", 
         RowBox[{
          RowBox[{"g1", "/.", 
           RowBox[{"z1", "\[Rule]", 
            RowBox[{"(", 
             RowBox[{"1", "-", "s1"}], ")"}]}]}], "/.", 
          RowBox[{"z2", "\[Rule]", 
           RowBox[{"(", 
            RowBox[{"1", "-", "s2"}], ")"}]}]}], ")"}], "\[Equal]", 
        RowBox[{"(", 
         RowBox[{"1", "-", "s1"}], ")"}]}], ",", "s1"}], "]"}]}], ";"}], " ", 
   
   RowBox[{"(*", " ", 
    RowBox[{
    "express", " ", "s1", " ", "as", " ", "a", " ", "function", " ", "of", 
     " ", "s2"}], " ", "*)"}], "\[IndentingNewLine]", 
   RowBox[{"s1test", "=", 
    RowBox[{"(", 
     RowBox[{"s1", "/.", 
      RowBox[{"solve", "[", 
       RowBox[{"[", "1", "]"}], "]"}]}], ")"}]}], " ", 
   RowBox[{"(*", " ", 
    RowBox[{
     RowBox[{"there", " ", "are", " ", "2", " ", "solutions"}], ",", " ", 
     RowBox[{
     "but", " ", "only", " ", "one", " ", "is", " ", "in", " ", "the", " ", 
      "right", " ", "domain", " ", "of", " ", "values", " ", "for", " ", 
      "s1"}]}], " ", "*)"}], "\[IndentingNewLine]", 
   RowBox[{
    RowBox[{"s2test", "=", 
     RowBox[{
      RowBox[{"s1test", "/.", 
       RowBox[{"s2", "\[Rule]", "s1"}]}], "/.", 
      RowBox[{"r1", "\[Rule]", "r2"}]}]}], ";"}], " ", 
   RowBox[{"(*", " ", 
    RowBox[{"symmetry", " ", 
     RowBox[{"1", " ", "<->", " ", "2"}]}], " ", "*)"}], 
   "\[IndentingNewLine]", 
   RowBox[{
    RowBox[{"s100", "=", 
     RowBox[{"Max", "[", 
      RowBox[{"0", ",", 
       RowBox[{"1", "-", 
        RowBox[{"1", "/", "r1"}]}]}], "]"}]}], ";"}], "\[IndentingNewLine]", 
   RowBox[{
    RowBox[{"s200", "=", 
     RowBox[{"s100", "/.", 
      RowBox[{"r1", "\[Rule]", "r2"}]}]}], ";"}], "\[IndentingNewLine]", 
   RowBox[{
    RowBox[{"s10", "=", 
     RowBox[{"Max", "[", 
      RowBox[{"0", ",", 
       RowBox[{
        RowBox[{"(", 
         RowBox[{
          RowBox[{"r1", " ", 
           RowBox[{
            RowBox[{"(", 
             RowBox[{"1", "-", "m"}], ")"}], "^", "L"}]}], " ", "-", "1"}], 
         ")"}], "/", 
        RowBox[{"(", 
         RowBox[{"r1", " ", 
          RowBox[{
           RowBox[{"(", 
            RowBox[{"1", "-", "m"}], ")"}], "^", "L"}]}], ")"}]}]}], "]"}]}], 
    ";"}], "\[IndentingNewLine]", 
   RowBox[{
    RowBox[{"s20", "=", 
     RowBox[{"s10", "/.", 
      RowBox[{"r1", "\[Rule]", "r2"}]}]}], ";"}], "\[IndentingNewLine]", 
   RowBox[{
    RowBox[{"s11", "=", 
     RowBox[{"s1test", "/.", 
      RowBox[{"s2", "\[Rule]", "s20"}]}]}], ";"}], "\[IndentingNewLine]", 
   RowBox[{
    RowBox[{"s21", "=", 
     RowBox[{"s2test", "/.", 
      RowBox[{"s1", "\[Rule]", "s10"}]}]}], ";"}], "\[IndentingNewLine]", 
   RowBox[{
    RowBox[{"s12", "=", 
     RowBox[{"s1test", "/.", 
      RowBox[{"s2", "\[Rule]", "s21"}]}]}], ";"}], "\[IndentingNewLine]", 
   RowBox[{
    RowBox[{"s22", "=", 
     RowBox[{"s2test", "/.", 
      RowBox[{"s1", "\[Rule]", "s11"}]}]}], ";"}], "\[IndentingNewLine]", 
   RowBox[{
    RowBox[{"s1m", "=", 
     RowBox[{"s100", "+", 
      RowBox[{"m", " ", 
       RowBox[{"(", 
        RowBox[{"s200", "-", 
         RowBox[{
          RowBox[{"(", 
           RowBox[{"L", "+", "1"}], ")"}], " ", "s100"}]}], ")"}], " ", "r1", 
       " ", 
       RowBox[{
        RowBox[{"(", 
         RowBox[{"1", "-", "s100"}], ")"}], "/", 
        RowBox[{"(", 
         RowBox[{"1", "-", "r1", "+", 
          RowBox[{"2", "r1", " ", "s100"}]}], ")"}]}]}]}]}], ";"}], 
   "\[IndentingNewLine]", 
   RowBox[{
    RowBox[{"s2m", "=", 
     RowBox[{"s200", "+", 
      RowBox[{"m", " ", 
       RowBox[{"(", 
        RowBox[{"s100", "-", 
         RowBox[{
          RowBox[{"(", 
           RowBox[{"L", "+", "1"}], ")"}], " ", "s200"}]}], ")"}], " ", "r2", 
       " ", 
       RowBox[{
        RowBox[{"(", 
         RowBox[{"1", "-", "s200"}], ")"}], "/", 
        RowBox[{"(", 
         RowBox[{"1", "-", "r2", "+", 
          RowBox[{"2", "r2", " ", "s200"}]}], ")"}]}]}]}]}], 
    ";"}]}]}]], "Input",
 CellChangeTimes->{{3.575914473053051*^9, 3.575914489229398*^9}, 
   3.575914866722278*^9, {3.5759152110491858`*^9, 3.575915314009766*^9}, {
   3.575915757383937*^9, 3.575915797285862*^9}, {3.575915846790163*^9, 
   3.575915858588163*^9}, {3.5759166909887667`*^9, 3.5759167055380163`*^9}, {
   3.575917192628792*^9, 3.575917225849906*^9}, {3.575917597450337*^9, 
   3.575917641424466*^9}, 3.575919923162815*^9, {3.575920122289735*^9, 
   3.57592012291566*^9}}],

Cell[BoxData[
 RowBox[{
  RowBox[{"(", 
   RowBox[{"1", "-", 
    RowBox[{
     SuperscriptBox[
      RowBox[{"(", 
       RowBox[{"1", "-", "m"}], ")"}], "L"], " ", "r1"}], "+", 
    RowBox[{
     SuperscriptBox[
      RowBox[{"(", 
       RowBox[{"1", "-", "m"}], ")"}], "L"], " ", "m", " ", "r1"}], "+", 
    RowBox[{
     SuperscriptBox[
      RowBox[{"(", 
       RowBox[{"1", "-", "m"}], ")"}], "L"], " ", "m", " ", "r1", " ", "s2"}],
     "-", 
    RowBox[{"\[Sqrt]", 
     RowBox[{"(", 
      RowBox[{
       RowBox[{
        RowBox[{"-", "4"}], " ", 
        SuperscriptBox[
         RowBox[{"(", 
          RowBox[{"1", "-", "m"}], ")"}], "L"], " ", "m", " ", "r1", " ", 
        RowBox[{"(", 
         RowBox[{
          RowBox[{
           RowBox[{"-", 
            SuperscriptBox[
             RowBox[{"(", 
              RowBox[{"1", "-", "m"}], ")"}], "L"]}], " ", "r1"}], "+", 
          RowBox[{
           SuperscriptBox[
            RowBox[{"(", 
             RowBox[{"1", "-", "m"}], ")"}], "L"], " ", "m", " ", "r1"}]}], 
         ")"}], " ", "s2"}], "+", 
       SuperscriptBox[
        RowBox[{"(", 
         RowBox[{
          RowBox[{"-", "1"}], "+", 
          RowBox[{
           SuperscriptBox[
            RowBox[{"(", 
             RowBox[{"1", "-", "m"}], ")"}], "L"], " ", "r1"}], "-", 
          RowBox[{
           SuperscriptBox[
            RowBox[{"(", 
             RowBox[{"1", "-", "m"}], ")"}], "L"], " ", "m", " ", "r1"}], "-", 
          RowBox[{
           SuperscriptBox[
            RowBox[{"(", 
             RowBox[{"1", "-", "m"}], ")"}], "L"], " ", "m", " ", "r1", " ", 
           "s2"}]}], ")"}], "2"]}], ")"}]}]}], ")"}], "/", 
  RowBox[{"(", 
   RowBox[{"2", " ", 
    RowBox[{"(", 
     RowBox[{
      RowBox[{
       RowBox[{"-", 
        SuperscriptBox[
         RowBox[{"(", 
          RowBox[{"1", "-", "m"}], ")"}], "L"]}], " ", "r1"}], "+", 
      RowBox[{
       SuperscriptBox[
        RowBox[{"(", 
         RowBox[{"1", "-", "m"}], ")"}], "L"], " ", "m", " ", "r1"}]}], 
     ")"}]}], ")"}]}]], "Output",
 CellChangeTimes->{
  3.575917645050234*^9, {3.57591803007169*^9, 3.575918059245689*^9}, 
   3.575919923721599*^9, 3.576070361086133*^9, 3.5760712235508957`*^9}]
}, Open  ]],

Cell[CellGroupData[{

Cell[BoxData[
 RowBox[{"\[IndentingNewLine]", 
  RowBox[{"(*", " ", 
   RowBox[{
   "Figure", " ", "2", " ", "of", " ", "the", " ", "main", " ", "text"}], " ",
    "*)"}], "\[IndentingNewLine]", "\[IndentingNewLine]", 
  RowBox[{
   RowBox[{
    RowBox[{"r2l", "=", "9"}], ";"}], "\[IndentingNewLine]", 
   RowBox[{
    RowBox[{"ll", "=", "10"}], ";"}], "\[IndentingNewLine]", 
   "\[IndentingNewLine]", 
   RowBox[{"(*", " ", 
    RowBox[{
    "we", " ", "start", " ", "by", " ", "numerically", " ", "calculating", 
     " ", "the", " ", "solutions", " ", "of", " ", "the", " ", "exact", " ", 
     "equation"}], " ", "*)"}], "\[IndentingNewLine]", "\[IndentingNewLine]", 
   
   RowBox[{
    RowBox[{"r1l", "=", 
     RowBox[{"2", "/", "3"}]}], ";"}], "\[IndentingNewLine]", 
   RowBox[{
    RowBox[{"fac", "=", "0.002"}], ";"}], "\[IndentingNewLine]", 
   RowBox[{
    RowBox[{"exact1", "=", 
     RowBox[{"Join", "[", 
      RowBox[{
       RowBox[{"{", 
        RowBox[{"{", 
         RowBox[{"0", ",", "0"}], "}"}], "}"}], ",", 
       RowBox[{"Table", "[", 
        RowBox[{
         RowBox[{"{", 
          RowBox[{
           RowBox[{"i", " ", "0.005"}], ",", 
           RowBox[{"Re", "[", 
            RowBox[{
             RowBox[{
              RowBox[{
               RowBox[{
                RowBox[{"s1", "/.", 
                 RowBox[{"eqres", "[", 
                  RowBox[{"[", "2", "]"}], "]"}]}], "/.", 
                RowBox[{"r1", "\[Rule]", "r1l"}]}], "/.", 
               RowBox[{"r2", "\[Rule]", "r2l"}]}], "/.", 
              RowBox[{"L", "\[Rule]", "ll"}]}], "/.", 
             RowBox[{"m", "\[Rule]", " ", 
              RowBox[{"(", 
               RowBox[{"i", " ", "0.005"}], ")"}]}]}], "]"}]}], "}"}], ",", 
         RowBox[{"{", 
          RowBox[{"i", ",", "1", ",", "36"}], "}"}]}], "]"}], ",", 
       RowBox[{"Table", "[", 
        RowBox[{
         RowBox[{"{", 
          RowBox[{
           RowBox[{
            RowBox[{"i", " ", "0.001"}], "+", "0.18"}], ",", 
           RowBox[{"Re", "[", 
            RowBox[{
             RowBox[{
              RowBox[{
               RowBox[{
                RowBox[{"s1", "/.", 
                 RowBox[{"eqres", "[", 
                  RowBox[{"[", "2", "]"}], "]"}]}], "/.", 
                RowBox[{"r1", "\[Rule]", "r1l"}]}], "/.", 
               RowBox[{"r2", "\[Rule]", "r2l"}]}], "/.", 
              RowBox[{"L", "\[Rule]", "ll"}]}], "/.", 
             RowBox[{"m", "\[Rule]", " ", 
              RowBox[{"(", 
               RowBox[{
                RowBox[{"i", " ", "0.001"}], "+", "0.18"}], ")"}]}]}], 
            "]"}]}], "}"}], ",", 
         RowBox[{"{", 
          RowBox[{"i", ",", "1", ",", "1"}], "}"}]}], "]"}], ",", 
       RowBox[{"{", 
        RowBox[{"{", 
         RowBox[{"0.185", ",", "0"}], "}"}], "}"}]}], "]"}]}], ";"}], 
   "\[IndentingNewLine]", "\[IndentingNewLine]", 
   RowBox[{
    RowBox[{"r1l", "=", "1.04"}], ";"}], "\[IndentingNewLine]", 
   RowBox[{
    RowBox[{"fac", "=", "0.002"}], ";"}], "\[IndentingNewLine]", 
   RowBox[{
    RowBox[{"exact2", "=", 
     RowBox[{"Join", "[", 
      RowBox[{
       RowBox[{"Table", "[", 
        RowBox[{
         RowBox[{"{", 
          RowBox[{
           RowBox[{"i", " ", "fac"}], ",", 
           RowBox[{"Re", "[", 
            RowBox[{
             RowBox[{
              RowBox[{
               RowBox[{
                RowBox[{"s1", "/.", 
                 RowBox[{"eqres", "[", 
                  RowBox[{"[", "2", "]"}], "]"}]}], "/.", 
                RowBox[{"r1", "\[Rule]", "r1l"}]}], "/.", 
               RowBox[{"r2", "\[Rule]", "r2l"}]}], "/.", 
              RowBox[{"L", "\[Rule]", "ll"}]}], "/.", 
             RowBox[{"m", "\[Rule]", " ", 
              RowBox[{"(", 
               RowBox[{"i", " ", "fac"}], ")"}]}]}], "]"}]}], "}"}], ",", 
         RowBox[{"{", 
          RowBox[{"i", ",", "1", ",", "5"}], "}"}]}], "]"}], ",", 
       RowBox[{"Table", "[", 
        RowBox[{
         RowBox[{"{", 
          RowBox[{
           RowBox[{"i", " ", "2", " ", "fac"}], ",", 
           RowBox[{"Re", "[", 
            RowBox[{
             RowBox[{
              RowBox[{
               RowBox[{
                RowBox[{"s1", "/.", 
                 RowBox[{"eqres", "[", 
                  RowBox[{"[", "2", "]"}], "]"}]}], "/.", 
                RowBox[{"r1", "\[Rule]", "r1l"}]}], "/.", 
               RowBox[{"r2", "\[Rule]", "r2l"}]}], "/.", 
              RowBox[{"L", "\[Rule]", "ll"}]}], "/.", 
             RowBox[{"m", "\[Rule]", " ", 
              RowBox[{"(", 
               RowBox[{"i", " ", "2", " ", "fac"}], ")"}]}]}], "]"}]}], "}"}],
          ",", 
         RowBox[{"{", 
          RowBox[{"i", ",", "3", ",", "45"}], "}"}]}], "]"}], ",", 
       RowBox[{"{", 
        RowBox[{
         RowBox[{"{", 
          RowBox[{"0.181", ",", 
           RowBox[{"Re", "[", 
            RowBox[{
             RowBox[{
              RowBox[{
               RowBox[{
                RowBox[{"s1", "/.", 
                 RowBox[{"eqres", "[", 
                  RowBox[{"[", "2", "]"}], "]"}]}], "/.", 
                RowBox[{"r1", "\[Rule]", "r1l"}]}], "/.", 
               RowBox[{"r2", "\[Rule]", "r2l"}]}], "/.", 
              RowBox[{"L", "\[Rule]", "ll"}]}], "/.", 
             RowBox[{"m", "\[Rule]", "0.181"}]}], "]"}]}], "}"}], ",", 
         RowBox[{"{", 
          RowBox[{"0.182", ",", "0"}], "}"}]}], "}"}]}], "]"}]}], ";"}], 
   "\[IndentingNewLine]", "\[IndentingNewLine]", 
   RowBox[{
    RowBox[{"r1l", "=", "1.5"}], ";"}], "\[IndentingNewLine]", 
   RowBox[{
    RowBox[{"fac", "=", "0.002"}], ";"}], "\[IndentingNewLine]", 
   RowBox[{
    RowBox[{"exact3", "=", 
     RowBox[{"Join", "[", 
      RowBox[{
       RowBox[{"Table", "[", 
        RowBox[{
         RowBox[{"{", 
          RowBox[{
           RowBox[{"i", " ", "fac"}], ",", 
           RowBox[{"Re", "[", 
            RowBox[{
             RowBox[{
              RowBox[{
               RowBox[{
                RowBox[{"s1", "/.", 
                 RowBox[{"eqres", "[", 
                  RowBox[{"[", "2", "]"}], "]"}]}], "/.", 
                RowBox[{"r1", "\[Rule]", "r1l"}]}], "/.", 
               RowBox[{"r2", "\[Rule]", "r2l"}]}], "/.", 
              RowBox[{"L", "\[Rule]", "ll"}]}], "/.", 
             RowBox[{"m", "\[Rule]", " ", 
              RowBox[{"(", 
               RowBox[{"i", " ", "fac"}], ")"}]}]}], "]"}]}], "}"}], ",", 
         RowBox[{"{", 
          RowBox[{"i", ",", "1", ",", "14"}], "}"}]}], "]"}], ",", 
       RowBox[{"Table", "[", 
        RowBox[{
         RowBox[{"{", 
          RowBox[{
           RowBox[{"3", " ", "i", " ", "fac"}], ",", 
           RowBox[{"Re", "[", 
            RowBox[{
             RowBox[{
              RowBox[{
               RowBox[{
                RowBox[{"s1", "/.", 
                 RowBox[{"eqres", "[", 
                  RowBox[{"[", "2", "]"}], "]"}]}], "/.", 
                RowBox[{"r1", "\[Rule]", "r1l"}]}], "/.", 
               RowBox[{"r2", "\[Rule]", "r2l"}]}], "/.", 
              RowBox[{"L", "\[Rule]", "ll"}]}], "/.", 
             RowBox[{"m", "\[Rule]", " ", 
              RowBox[{"(", 
               RowBox[{"3", " ", "i", " ", "fac"}], ")"}]}]}], "]"}]}], "}"}],
          ",", 
         RowBox[{"{", 
          RowBox[{"i", ",", "3", ",", "30"}], "}"}]}], "]"}], ",", 
       RowBox[{"{", 
        RowBox[{
         RowBox[{"{", 
          RowBox[{"0.181", ",", 
           RowBox[{"Re", "[", 
            RowBox[{
             RowBox[{
              RowBox[{
               RowBox[{
                RowBox[{"s1", "/.", 
                 RowBox[{"eqres", "[", 
                  RowBox[{"[", "2", "]"}], "]"}]}], "/.", 
                RowBox[{"r1", "\[Rule]", "r1l"}]}], "/.", 
               RowBox[{"r2", "\[Rule]", "r2l"}]}], "/.", 
              RowBox[{"L", "\[Rule]", "ll"}]}], "/.", 
             RowBox[{"m", "\[Rule]", "0.181"}]}], "]"}]}], "}"}], ",", 
         RowBox[{"{", 
          RowBox[{"0.182", ",", "0"}], "}"}]}], "}"}]}], "]"}]}], ";"}], 
   "\[IndentingNewLine]", "\[IndentingNewLine]", 
   RowBox[{"(*", " ", 
    RowBox[{
    "we", " ", "now", " ", "draw", " ", "the", " ", "panels", " ", "of", " ", 
     "the", " ", "figure", " ", "2", " ", "of", " ", "main", " ", "text"}], 
    " ", "*)"}], "\[IndentingNewLine]", "\[IndentingNewLine]", 
   RowBox[{
    RowBox[{"r1l", "=", 
     RowBox[{"2", "/", "3"}]}], ";"}], "\[IndentingNewLine]", 
   RowBox[{
    RowBox[{"mmax", "=", "0.185"}], ";"}], "\[IndentingNewLine]", 
   RowBox[{"Show", "[", 
    RowBox[{
     RowBox[{"Plot", "[", 
      RowBox[{
       RowBox[{
        RowBox[{
         RowBox[{"s1m", "/.", 
          RowBox[{"r1", "\[Rule]", "r1l"}]}], "/.", 
         RowBox[{"r2", "\[Rule]", "r2l"}]}], "/.", 
        RowBox[{"L", "\[Rule]", "ll"}]}], ",", 
       RowBox[{"{", 
        RowBox[{"m", ",", "0", ",", "0.015"}], "}"}], ",", 
       RowBox[{"PlotStyle", "\[Rule]", 
        RowBox[{"{", 
         RowBox[{"Orange", ",", "DotDashed", ",", "Thick"}], "}"}]}]}], "]"}],
      ",", 
     RowBox[{"Plot", "[", 
      RowBox[{
       RowBox[{
        RowBox[{
         RowBox[{"s11", "/.", 
          RowBox[{"r1", "\[Rule]", "r1l"}]}], "/.", 
         RowBox[{"r2", "\[Rule]", "r2l"}]}], "/.", 
        RowBox[{"L", "\[Rule]", "ll"}]}], ",", 
       RowBox[{"{", 
        RowBox[{"m", ",", "0", ",", "mmax"}], "}"}], ",", 
       RowBox[{"PlotStyle", "\[Rule]", 
        RowBox[{"{", 
         RowBox[{"Purple", ",", "Dashed", ",", "Thick"}], "}"}]}]}], "]"}], 
     ",", 
     RowBox[{"Plot", "[", 
      RowBox[{
       RowBox[{
        RowBox[{
         RowBox[{"s12", "/.", 
          RowBox[{"r1", "\[Rule]", "r1l"}]}], "/.", 
         RowBox[{"r2", "\[Rule]", "r2l"}]}], "/.", 
        RowBox[{"L", "\[Rule]", "ll"}]}], ",", 
       RowBox[{"{", 
        RowBox[{"m", ",", "0", ",", "mmax"}], "}"}], ",", 
       RowBox[{"PlotStyle", "\[Rule]", 
        RowBox[{"{", 
         RowBox[{"Blue", ",", "Thick"}], "}"}]}]}], "]"}], ",", 
     "\[IndentingNewLine]", 
     RowBox[{"ListPlot", "[", 
      RowBox[{"exact1", ",", 
       RowBox[{"PlotStyle", "\[Rule]", "Black"}], ",", 
       RowBox[{"PlotMarkers", "\[Rule]", 
        RowBox[{"{", 
         RowBox[{"\[EmptyCircle]", ",", "15"}], "}"}]}]}], "]"}], ",", 
     RowBox[{"PlotRange", "\[Rule]", "All"}]}], "]"}], "\[IndentingNewLine]", 
   "\[IndentingNewLine]", 
   RowBox[{
    RowBox[{"r1l", "=", "1.04"}], ";"}], "\[IndentingNewLine]", 
   RowBox[{
    RowBox[{"mmax", "=", "0.185"}], ";"}], "\[IndentingNewLine]", 
   RowBox[{"Show", "[", 
    RowBox[{
     RowBox[{"Plot", "[", 
      RowBox[{
       RowBox[{
        RowBox[{
         RowBox[{"s11", "/.", 
          RowBox[{"r1", "\[Rule]", "r1l"}]}], "/.", 
         RowBox[{"r2", "\[Rule]", "r2l"}]}], "/.", 
        RowBox[{"L", "\[Rule]", "ll"}]}], ",", 
       RowBox[{"{", 
        RowBox[{"m", ",", "0", ",", "mmax"}], "}"}], ",", 
       RowBox[{"PlotStyle", "\[Rule]", 
        RowBox[{"{", 
         RowBox[{"Purple", ",", "Dashed", ",", "Thick"}], "}"}]}]}], "]"}], 
     ",", 
     RowBox[{"Plot", "[", 
      RowBox[{
       RowBox[{
        RowBox[{
         RowBox[{"s12", "/.", 
          RowBox[{"r1", "\[Rule]", "r1l"}]}], "/.", 
         RowBox[{"r2", "\[Rule]", "r2l"}]}], "/.", 
        RowBox[{"L", "\[Rule]", "ll"}]}], ",", 
       RowBox[{"{", 
        RowBox[{"m", ",", "0", ",", "mmax"}], "}"}], ",", 
       RowBox[{"PlotStyle", "\[Rule]", 
        RowBox[{"{", 
         RowBox[{"Blue", ",", "Thick"}], "}"}]}]}], "]"}], ",", 
     RowBox[{"Plot", "[", 
      RowBox[{
       RowBox[{
        RowBox[{
         RowBox[{"s1m", "/.", 
          RowBox[{"r1", "\[Rule]", "r1l"}]}], "/.", 
         RowBox[{"r2", "\[Rule]", "r2l"}]}], "/.", 
        RowBox[{"L", "\[Rule]", "ll"}]}], ",", 
       RowBox[{"{", 
        RowBox[{"m", ",", "0", ",", "0.003"}], "}"}], ",", 
       RowBox[{"PlotStyle", "\[Rule]", 
        RowBox[{"{", 
         RowBox[{"Orange", ",", "DotDashed", ",", "Thick"}], "}"}]}]}], "]"}],
      ",", "\[IndentingNewLine]", 
     RowBox[{"ListPlot", "[", 
      RowBox[{"exact2", ",", 
       RowBox[{"PlotMarkers", "\[Rule]", 
        RowBox[{"{", 
         RowBox[{"\[EmptyCircle]", ",", "15"}], "}"}]}], ",", 
       RowBox[{"PlotStyle", "\[Rule]", "Black"}]}], "]"}], ",", 
     RowBox[{"PlotRange", "\[Rule]", "All"}]}], "]"}], "\[IndentingNewLine]", 
   "\[IndentingNewLine]", 
   RowBox[{
    RowBox[{"r1l", "=", "1.5"}], ";"}], "\[IndentingNewLine]", 
   RowBox[{
    RowBox[{"mmax", "=", "0.185"}], ";", 
    RowBox[{"Show", "[", 
     RowBox[{
      RowBox[{"Plot", "[", 
       RowBox[{
        RowBox[{
         RowBox[{
          RowBox[{"s1m", "/.", 
           RowBox[{"r1", "\[Rule]", "r1l"}]}], "/.", 
          RowBox[{"r2", "\[Rule]", "r2l"}]}], "/.", 
         RowBox[{"L", "\[Rule]", "ll"}]}], ",", 
        RowBox[{"{", 
         RowBox[{"m", ",", "0", ",", "0.06"}], "}"}], ",", 
        RowBox[{"PlotStyle", "\[Rule]", 
         RowBox[{"{", 
          RowBox[{"Orange", ",", "DotDashed", ",", "Thick"}], "}"}]}]}], 
       "]"}], ",", 
      RowBox[{"Plot", "[", 
       RowBox[{
        RowBox[{
         RowBox[{
          RowBox[{"s11", "/.", 
           RowBox[{"r1", "\[Rule]", "r1l"}]}], "/.", 
          RowBox[{"r2", "\[Rule]", "r2l"}]}], "/.", 
         RowBox[{"L", "\[Rule]", "ll"}]}], ",", 
        RowBox[{"{", 
         RowBox[{"m", ",", "0", ",", "mmax"}], "}"}], ",", 
        RowBox[{"PlotStyle", "\[Rule]", 
         RowBox[{"{", 
          RowBox[{"Purple", ",", "Dashed", ",", "Thick"}], "}"}]}]}], "]"}], 
      ",", 
      RowBox[{"Plot", "[", 
       RowBox[{
        RowBox[{
         RowBox[{
          RowBox[{"s12", "/.", 
           RowBox[{"r1", "\[Rule]", "r1l"}]}], "/.", 
          RowBox[{"r2", "\[Rule]", "r2l"}]}], "/.", 
         RowBox[{"L", "\[Rule]", "ll"}]}], ",", 
        RowBox[{"{", 
         RowBox[{"m", ",", "0", ",", "mmax"}], "}"}], ",", 
        RowBox[{"PlotStyle", "\[Rule]", 
         RowBox[{"{", 
          RowBox[{"Blue", ",", "Thick"}], "}"}]}]}], "]"}], ",", 
      "\[IndentingNewLine]", 
      RowBox[{"ListPlot", "[", 
       RowBox[{"exact3", ",", 
        RowBox[{"PlotMarkers", "\[Rule]", 
         RowBox[{"{", 
          RowBox[{"\[EmptyCircle]", ",", "15"}], "}"}]}], ",", 
        RowBox[{"PlotStyle", "\[Rule]", "Black"}]}], "]"}], ",", 
      RowBox[{"PlotRange", "\[Rule]", "All"}]}], "]"}]}]}]}]], "Input",
 CellChangeTimes->{{3.575914647701014*^9, 3.575914678148344*^9}, {
  3.5759147625956497`*^9, 3.575914763051037*^9}, {3.575914932566761*^9, 
  3.575914939847601*^9}, {3.5759150794441442`*^9, 3.575915090950363*^9}, {
  3.575917663649507*^9, 3.5759176976667557`*^9}, {3.5759177510142593`*^9, 
  3.575917752278453*^9}, {3.5759177866672373`*^9, 3.575918015506558*^9}, {
  3.57591981617633*^9, 3.5759198503792877`*^9}, {3.575920048698217*^9, 
  3.575920051815864*^9}, {3.575920096607885*^9, 3.575920109116849*^9}, {
  3.575920180674292*^9, 3.5759201878236637`*^9}, {3.575920234254884*^9, 
  3.5759202383838177`*^9}, {3.575920952782363*^9, 3.575920999234749*^9}, {
  3.57600016434664*^9, 3.576000193415936*^9}}],

Cell[BoxData[
 GraphicsBox[{{{}, {}, 
    {RGBColor[1, 0.5, 0], Thickness[Large], Dashing[{0, Small, Small, Small}],
      LineBox[CompressedData["
1:eJwVxXk01AkAB3BpKpIJteVYNGQcqVmRJObrKjHjTjxLLXLlLHJMriZjnD+D
Zob5ydp63jpXKWetFPUqW0g2kSRdjooORat294/P+9ACot2DpKWkpJz+8/96
FxPf+8p+stQecnZYapRmssLYF2XZA0xZjq6iju440yejqGKMNcGMeGVY+50+
xxwv3CG+w/rAVC9nfJmhL0OlMl+pk7Uc8Qvnyyfoilj1mNHXzloHrd/n5p7Q
aWi1pDBaWdpYWCokH9ONIIiKetLMMkagfkDMCN0ajtYG4fFqduAcEF/ijbkh
06K9pmLMCQlPF3We5/vgQO7w5KE2D/zUX2ntmeUPgedISe+UNwb/NBmVpwcj
pKRmMrPLD8XONhcn447AuCzVYC3XHyvCTedVN0Vj5hxXVXnDYTQVCjZ2Dh/F
p1eRI90pwZjHHjfKt1gIhiXV/iphkDeJtI51iccJ2YZ9Z7PCYcx5cC82KRGa
s+paFdOR8KDu9CJKOKi1CaHYW8eA/XqNaOBFMqK3GD8tiD8Kt/Vax2rk0pA8
/ev1vhvHoGLrKf13QzpCVpnbzFLjsFJ74+3AByeRdM2+Ztz6OBZqEw+av+Bi
0H1euYeIx6OH61zo8hnw5irHZN5IQGedM/VnGg862SN3d21IQtHmLr1KdiZ6
p3tu9fzCQYBtk1XyMT4qZhh1DOEJmMnZ65ZlZOFyt4kodyIZi8eVwvrrs7Fk
Xh/appaKruyUJJeuHKjLewzdcEpDjl0w32cgF7YjbN0X7HRYnM2a5SzmQe57
9YG+V+n4XOWo91yeQCLhld1ScBJl7nsvB5gV4EEPuZow4aKif0ynZZsAtkMq
6U73uIh1jvD0bxHAy/X1F5njp9BRJtwuYhUiTTwbVK+Qgfyr1IR3g4UQ5RXQ
rKszMNy017zArwjub1Kf9jnzUJ6iVts2WwSaelWxwyQPEypWp2Q4xRC20hw7
BJn4jb9M9hn1NNS1Bz+qbeVj/LbS/FjpaRTv1nwbepOP8rFn/pu1hPjjatvU
hYgs3L/pcuJDkxCjSsTIxKps5HDX/PMSIlzob+xVPJ+NtrXBBkGDIsQyo5QY
njkIikl9qB8qhgMn0GHHuxwIK19OK82J0U2rPrVTlAuLuun6TF4J3Ev0GrW2
5yGIb/VQQ6EUvVeYjKU7eZA33Z+2JC7FHLuyYSAmHwbNlMHgLRLo1u3ZXCxH
4O7qFUUfL0lgJjbT3Esl8INR+E2fFgn2cbeoLigQ8PXqX+xskyDUW1Hh0AYC
U+fOBOZ3SFBDGf1qQCMgY2m6g35Lgq1+cQPXTQnYRocMeY1IYEw9x33vT6B9
4LbG5WUk7BaEKZWHCUgvMjxoFBL7n2cleocQcNwk4vNXkohrj4rqiCAwFBEw
6yFHojnY3CcngcDnFV+vzawnsetqv5FWPoHtZoZBGnokHGu6DQcLCHAOFpVm
GJDwEbboZhURuJbx5e6UIQlO+Bn1t2ICrv3dpi1GJK5sDJNtP0sg8oifjOtu
En9J+1IiKwk0Cbosmi1JjL5x/q5ZRWCpWf/oj1YkvnWZfOLVE8hbPv/otR0J
aoPurNl5Avf1faku9iQ0JKrT040EVF2v2zQ5kNjGk39Z3kTAP14vQY1NAjFS
426tBKrKiNqTziT+BfNENzI=
      "]]}}, {{}, {}, 
    {RGBColor[0.5, 0, 0.5], Thickness[Large], Dashing[{Small, Small}], 
     LineBox[CompressedData["
1:eJwV13c8Vf8fB3BES0lIi7KSfCWKhHgVfkrDSKUke++IK9lEWZn33mNvd1iJ
SGbKRXt8o5RRScNMUQq/8/3rPp73nHs/57w/5/36fI6krdcJBx4uLi5tbi6u
/z69rVKK1dSUtF02i45MvtivzaS0GnxsWY1JG17Zj7abYD005F7YIo7cmFHD
SVN5aFJ9FiJadoI9opGRsFcDzEkNjk+LFuRi+C6w/hpgUDyX7dpyHN5+rPnm
uLO4rPIs27HlPIhm1n7LGme8NDSptim3hPIj//cp7i5QcHnWYZFphcUVixm8
Mq6YePyZwrxjDX3NwdLCJDfkLfmSl0uzhbFWpvO4tSeWeHz5HmfkiE3mfAHG
ExfQha9U+xYPvC6NGamUpyDjSL2d/QFPDPeahttEUOB6KlrJvs0TV6vHhqpf
U7DKTarbrt0Ln3TMJNViAiB3tDzkxgdvrOg8FvLy3SW4+Q/fqBrxwUatffqv
LgVh6uGpDZUT/phqPpCoWB8G8+eNC4pKFKymxI2H9ofhbo/0cIU3BalrFvsZ
vOFIeT91o2KKgrfu+ocijMOh8ivhaMV0AFLrhBfPfAoHRbojpHw2EEcLDwq1
r4zE/KW9w+zFEIwnODX2q11BrJhL2rBmKLbbJLgbmF3BhpZM3a0BobBeu3U9
1f8KdvNyF6RMhqJeSPnTvzVXoMJxqGz0DoP9TQX56V3RcDFRci+0CYd0iXhk
m0QMXjjcH/bWjcTTHblO8WNXUZo40cu/LAYjLsk+qhrx6NRecilZJgbOIYyN
qSfi8XlcdON6nRhcdT/V/cY1HvJG2melgmPQ96gzTy4zHmVrEl7vm47BmETG
lda5eFQnyb9xGLiKgvptn6ZrE9CY4tDXUhcLfpbArV9i1/GU2vfO1zkRKy8v
Tj7pTYJ5R4pA4NVEWL7Om7f+kISPPw0QxkhE+7GGwZGxJMyerM+L/5wInZ0X
TvTwJGOLcLpdsfN1dPxm/NZSSMatQ6UX3VSSENBU0Ls7OBm896znslSSYbPa
VPPv+hTkNb7g41JNRW7pUMbU7lRUaNomTemmQl+hvvGGRioaGyY3fTiRiukz
jYOuOqnorV+t1OGditEHrfqdJqlYW3vIPL4sFZc17XYqkd9HlN+p2CCThkNR
F+1vs1Nhl1NopiycDtNDHtK94mnwEd/9XkoqHc4f1rq1k+eFZbW6iyinQ7NF
xZ7xTxqyMt6FzxqmI+e9QaiVehpeUteXNcWm45ACZzjiZBr0rsdxHeGhQogn
rbvgWhpkw3yZtlNUSPdbXXeeSMPnZtOgNG4aNvzyd1o/kwb2/B6jjrU0NKgM
xLb8TYPS5R8/duymgb5kT/efFeS4/n4HpnxoSM1w58jIpMPYndIT+oMGa13v
OC2zdASeucyXPUvHjmMbfSrr07Gfdq738TICuroyCinN6Vj8V5PNtYEAx8Tg
jee9dESZ/jW230dg7jtFVvRpOq4bBmf9c4nAmrZTS8VH0lGkF7qnYY7Aeofd
QoIiVDxRirTpmc9A2+qrLWwXKhZy8uhNqzMRl+u7tNmTCsXVzU8KxTMhu+bP
0ge+VCR++aXlrZWJ6/YC//s3mIpjBZ6bVgRnwrCwehs7mYpuYfMXGn8zwT73
dNyqnop7M0r/y5nLwu+JkyHLeWj4YW8YFLUyG0fO/Y28tJQG6RduN103ZcNa
XKFpeCUNEZUlkmoa2TAIcuitFKbhoLPYwpNL2eC1wDr+bTQ0v15Wx/07GyZ9
ErWD+jTUN/bLOczmoNVg4YBEDA3KQrueqy/NxSo75Zk7sTSwnEIvC6zLhbni
WJ9pIg1ZQhKP63bnYvibpm5AOg2hzja+Kz1z0V5g05laSIO+yMemyo+50Crp
7F/fQsPX2os75p3zkKP/54zDNA0lg2IhTt55mN/+/WvcDA12/PefP6PkwXNM
4U/FbxreWq8LKonOw5p8IvfrIg2P+W89NirKw37Htfv2raLjhs2sb8FAHjzO
SucqytARsDqw+dDpfJRYx+TSTOhYs+Go2gnLfIwHvRdMOElHiZRYlYVjPj69
7asJMaPjhVpz/gX/fCTkyeeePk+Hoi3PlUxqPuSfauq/dqbj463YoxOv8sGi
ZW1RCKXDyDqzl2pWgEvylKiNTDo+ubqb5FsVoGasSCWDTUeQn1Y326kAHV7S
Tusr6GDFDtxppRRAt4JisewmHby10rlfaQXIk3nU1dRIR8OKMgft3gKsKlpx
M/oJHbI3G78PnynE1CYXCv07HTbKpUVO1oVYujMlPPYHHVmVyae/OBUi6Ods
86UZOoTLHBtG/Qth8uD0G6M5OriKBSOm0wqRniPZ/oabQB/Vfi33s0Ls8b/2
yl2QQFLgKiUxgyIU/BZJSPiHwMNfM0PZxkWoU+dW37GTwDLKUOrWM0XYNJl+
7K4igRDfW7NSTkWwt/heNapMwM3dumXHlSJoN3AIKbIv9C1rDNXairC5Lk5H
RI/An4MWHifUi/G15KzLRnMCo2YOJhUHilEifDHA8hyBfg9P1ZWHi/FA8fne
fAsCd4mw+bbTxejfWtmx1YpA7FRRgvLFYhD7V5/htiewIX+sXLCyGIm8Wk5m
HgRW1s0ku98qRtn97OUBngT+Plz062wqxpWSHZ5ULwIDv9Zqhz0sRlNtX+zD
CwRKjPc+nvhSjF4NGcUt/gRUuULHH8uU4McnWdUzIQRkRa8+l1cogfWgbtWp
UHI8heRb0XtK4PkweolJGPn/ZoUh2jolaJSxVDsYQeBeJUegwqoE3UsPzCyL
JnDCSnBXQkYJlnW5vduVQEDPb6Pwl/wSrNY3c+NPJLA3TmpWj1kCL5uojx9J
b6xTaflbV4IgoePZyUkEBgXOGrn/W4JmbgGD56kEvJrzvY4KlsJy2anYKYLA
/poXlEMbSrGL79HWxgwCy1l8YboSpQibbDKLyiSQl+6SpKlUitNuTTWrswk8
dVe+8Y9xKark+47w5hFQ2tz2nT+pFG92nJeMKCbvR3B6bhm9FEFjcjHbSwh0
Lt22hDevFC+mmou7SVt/vyr8t7IUur9uC61kEEjuMlYZfVJK5v39Zx4sAt8p
g34P1zDgIXl7TXcFgWYPoZDO9QyIfkDh0Upy/uz0ou9tZUCuv5/3AWkpIwa1
cRcDrjw0tfYqAqay3nVlRgwoRa4LJaoJSIgVtDDMGNA4FFu64ib5vKx9ySmy
YmDfPRsGhXTUvFpvlhcDsp7H9h2vIVDzcvFX/HUGNrMdavprCYR1K3NfozFQ
/P5ou9YtAsda7VZcyWVgem1RTQbpj2zOxuBK8vpa83QN6wiIRF7X8HjCQKLW
adWserL+AW06Lj0M9DmeD/xKusxz+ojDAHm92mXsvbfJ+TQ3O3d+goF58T89
naT9lLcGHV/DRK6wzKWXDQQ+Zbg2tYoykSq0RUngDoHTvLcW9mxhIufPRQl9
0vt6joVv2smEF1vkRhVpxgH63QQVJiadDEw/kN7I+rCEez8TD+eqd4s0kutM
UGD0yBEmXFN/lnmTdvt0n2N+ggnq5VqDLNJvjdaueHyWiT3cAds7SDdJMeJq
nJn4fe8BU6SJgGL89MPt3kxkfNQ2Vied81NbIJPCxFGHAE0L0mGd/yaFRzMh
EPrnQxbpKWXJ5z8SmBhbLlXYQNo2013YOZ2JZ686Wa9IP+etP9mXxUTYm7d/
Jknrei6hGhYx8cXlCG1FMzkfPYY9bWwmnA7MB0uQljmYsUH1JhO3QgarVEmn
s4bPMhqYSGT3KxmQXiqinLn5LhNPaoYWzElTgoPeJnYx8XP8+WY30p8/ccR5
njFhK5p59RLpM8bCVn69TMQZSelHk+66bZn3eYCJ6u3Gp5JJa0izhs6NMNGV
xl+XQZoV/1PqyTgTR2Y13AtIb545YK8zw4TUxnt+DNLxVvHFtfNMXFWMf1lG
er6z55McHwvLeinXKkl77paWy1rFQrqEW3oV6f5MT5c1Iix4hBn8/u+4EV8D
K2IzC9v7ftaWk2715Bv9KcVCasSJh0zSSr3GO13kWZBUPahVRDr/YJbnW2UW
5CQKV2STFmKPVBqpszDef2Z3GukIkT1Tdw+wcP2yTv010tPBIbv3Hmah3htZ
waTtR7p8mUYs/ChVHPAi/dJ4Xa2YGQsCl8fDrUn/r8F65rolC1tuWVwxIn1L
ukxtiSMLiumnv+4nTZvRafhykYXvblZvhUgvt078YxHEwvx6Wbc/5HwGdL3e
/zSSBZlnI5bvSZtnebfcSmHBsOt+AJt0N18jl3wGC6Vn0/MSSGt6LdPJzied
2aHkSVpMJ+deZBUL1QMVCfKkE9hf+GbrWDg0IGKxlPSCiOoh1xYWBuI0qIPk
8zow8qDL+DF5f0vETZJIFyT8fiw+ysLsuWu/3pL9MPbKQ0X5BwtU4SQhxn/9
I/Ge0PvLQiw98OwF0o+ru+3dVrFBJGz3WSD7b64nc65egY3ut5PfeEj/T1LQ
+qEKG+535GNbyH5Nco26P7CfDZXfiecDScvOuyctPc7Gssujpf/1+wkpbdmT
HmycEvMcqSXzIdutOs7Jjw0Xa5+j9qQ/18hOBQaT471rGBUkHXJoTWN+Ahsx
nhu+2ZP5wnIfNJkoZyM1euD7LJlPPHURwbHjbHwqVud/cIPAca7Z99kzbNze
JdZwnjTdwO3wjQVy/JM/a8fJPFR8ayrcK1CGgi02dH7S5tzbmNt2laHuxXMp
ZTJfq49yXrZ6laHPoUxSgczf+TRNjZeUMuQk3FxbxCRwuL8ydyS0DN1fms9v
It3vTXcVSCrD8M/rq3nI/F5JdeGyqCrDCc/bw01k/tsO8ivMTpZhk5y07mdy
fbBvy2n/+KsM0R8XzxqQdihQPvecqxz0C1xfGbkEnO3NYssFyxGhfC/ALofs
j88Fn+2UyqHYk+HcQa4/gZPqxU+9yhFWOWagRyWQwuW8hTVejn+V9O9siyWQ
NjRXS5sph+uxP7Fm18g8uJtw/MpCOarXJI/FXCXrEXUzyFqgAnw5Fz0/kutp
zvLFN6KKFZCwyLwYH0nWV5BKi/SoQP3WF/uJIHK/IHFP8PxoBUT8WmdZ5H7A
2c97qG26AjOq/pFt7gQEusWqZf9U4FegzqdXbmQ9ff1MJ1dUwrvPa8+CC9lf
92WpkdsrcTBG76+2I5lXbtc2s2wrseP2LOeaJYErtYays72VaD/crHbYkDxe
PJrdaVuFdt6TM9HyZL1gtuGBYxXCjulMaO0gUPS6LeWRaxVeFdfdnN5OYJsA
Lea5TxUGYrryz20jnzfKwQtvI6rwgOYjIy5BYLsBVW+yoAo/uoZMnNYRkB/D
t/UfqiAiuYwltkiHkmrqPie7G7Bwtli5k9wPPlV3nhk9UY2WifGeVFc6bquf
Vaecvgni3BKfoXEafJTEWw+dqkHPJr0z5s7kfj5zjeuiTi0uXDXpvz5IhSnP
FuKO3i3oe7oWXtSl4vI782+WqnXwpXHnURnp8K10DT8sWY+HDs7T3CvTURNE
zdoreRtWRp30E2ZpuNY8+YZfsAEXKit8N5Hvf6V/HHOGhe4gr0Pyou63FKTv
qirmW9sIueigO7byKRDt3f501UIjSpQspxd9kjF4+U7ohsUmTO5/8uE9Iwna
acEn+CeaISOdLWvw4jrcC4Vc9N60QE/wRbPhmURMvbLhaXNvRSiRSLO9HQ9/
6jObFx9a0Z3DGxi0Jw65pk+WfLZvQ6nJ6YMRsdcgdNRezftdG3afPyAn/pd8
L296H59peheivsuj0i5Gw11xQqbrxV18UV93+eyDKKi+TjF0PdqOOJqouKd2
JArC7zWsftQO2fs+6nVJ4aAUDxw+eeweAhZ/CJ/vCQV1SYqzQPs9+MQwnYU6
g2Bu9by7W/c+eH07/N9dugSnn8zmuTv30VRWRjnv5I+3S91ePlLugJ+pr4iE
sy9m1jUoFN7owJy6vEyggjf5+zzRUTkODuqfFdtp7or4H4L1XP9wMHT7WFcI
XNF8Lfzsup0cWIlu030m4wqpGtssbWUOzPmjcgImXPB1+TapZHUOGJ1Tc0+j
XBBYzdy59wgHcbLfwhmVzsjgu6kX5saB8Je3wT/4nPAwQ/pTmgcHPVOaB62/
OWJhV1oM04sDt2SD1w+fOsLW3K/7uS8HKj22VxmZjpCvVDPeFsTBIk3ui4uy
IxrONJ7rjuegtTTyi8h5B4yOKcz3J3Ig6TgvnKjjgC2R2TnTSRy8S/kgulzO
ARHlIUNi6Rzw/x0sWfhujyM8B528sjlQvSYw8/OqPYJoN5ZH5XLAd8j8q5+n
PSoUpFj0fA4KHo3Uz5jaQ8hsyVhbMQdcQ1XDc1vsoTfqm/iqlANOprVeCK89
/MM/7vrG5EDLQyOE56sdGKKnni2yOWDJBKTGPLFDH/u+j0gFWb9g06jVtXb4
PxukqNI=
      "]]}}, {{}, {}, 
    {RGBColor[0, 0, 1], Thickness[Large], LineBox[CompressedData["
1:eJxF1nc0l+//B3DS0JKd2bBJGSlFPCUNKUQDDTt7pPQu2SMlyXqvbBnv99sW
JWSHVISKTylkl4wSpeJ3f8/5neP+5z6Pc9/nvq77uq7X2GrjYWK/jI2N7Sw7
G9v/7p6WsZnq6sraDqKCg1Od+7SZpBr9wer12GTwoa/LRgRW/f2uD6rFccRi
3+suUwVoUrwWgqu3Q7u6/vm53RpgTmk0eVVrIfRMSoD+X330iafkOFcfR/DB
5trFCHPcUGtPulh9Hje8yyrHih3xxvBEsXXeBfw07rZc5eIERaf2xnMJlhhN
orpbSzhjsnWUxKywwoXbUbvaolyQyjGWmkK1Qa5xUmnBBXdwuI19v2N0ERV/
XOsff7uE5/hCsat2w4sBNZsvsiTcP1pma6fjjv0V9wZDA0hwPnVT2a7WHTn9
9V1V70hY5yLRYlvvgRc/JzT5Qq9BziDPv2jAExobTnw59v46XK4OFRWOeMFI
7Ek1ydsX0y9PCRVMXoVGc8XBNaWBsOioXNihTELIpr1rDT4Eoq5LcijfkwTJ
dR0atuxBiP08XZQ/TcJunfoCkeNBUPt11yD/xzWMvGevyvkcBJJko3/enA9U
UjOiQlaG4N/13UM5i/5417LxuaVqGCLEnOKHNAMwGxNS8+hEGISqEw5svhaA
RE/n+EnPMKguZ0+PnQqAYTLj3KqCMKg12RdUegaieOawUqf8TTidUHZ9YB2E
3tNGcr+Fw9Fp/2zI80AIbK7Ufzw/dAvZUZPda1eFg8GbEjW6IxLN2hzXY6TC
YetgI6h4OBKjE4LCG3XDcXZ6xT1zy0goGGmbS/iFo4H/Wo7XvUjkbrj7354f
4ZBrG/uZMhGJ4miF9/a9t/B2eDD2N+MuKmPtP1Q/jsAl19vTe7ju4TXlw8fL
jlG4MtM7Fd4WDYvGWC6fW1GYtH6avep9NAZ/6iOQEQUPdV45v8FozJ0sS40c
jcJKL9M8/d/R2MRHts10vAenByF9ThIxeHQ4+4qLWjRqzO54tHnFYHmD1Xyi
Wgz65u6Weq6LRWpl5wq2XXF4OjE6NCUVh3xNm+jpA3HYZjgyk6QYh8ryKZEB
kzjo1Jb9OaAWh+6y9cqNnnGIfWHKeYN4j6f0sEVkbhyiRO1ryNZxCM6ryBeS
isdA4H95wYlxsE1+cEaFjwxR7tca1uvj4SWu+llCgoyX4UXye/jjEZhY48qv
QoY51tdwisYj8f7HoDlDMmqnYuYocvF4Q9mY+zSCjK/N8psdD8RD794dtqPL
KKhepcTsJ8VDJvAy02aaAm1d0knTnniMVpn6xrNToaTW2fzlczxy/u00auSh
4pMyr9+NsXgo35iZkVelormgs+LWbDw0r3rrTHtR8e6VipIpNxnGrqSugBkq
7Dz+q8rVJcPH7MaKpDkamru3vqCmk7GPera7dRUd4p9JZdYMMhbfauawCdGx
y70xSjqfjFDTv8Z2e+jYNvF1dcITMu4Z+iVuu06HXkVwndZrMjL0AnaWz9OR
cLzd9eJfMtqUQ6y7/t1H74e/QvbGFCwkp9Kerk9AV7dO3vlTFOxYX9X2QDwB
h9+nTxlbUBA19kvLUysBFwN/xcvaUXAs3V1ktV8C9lFCG8gkClr4LDo1/ibg
NNl59/UkChpmlQ8mzyci1wyGpCEKZuwMfUPXJGFvA+XkqzEKJDtdHjqLJKHs
uXzopgkKgguytqprJGGcTd+teJaC/Y5iC23Xk8DDH9uSuoqKqv9WPWb/nYT2
j2uq78tRUVb5Sc5+Lhk+vQMGog5UqPAqdexdmQIb4eC0RGcqWA4BN7gEUrC7
4e0mEXcqEnm3tD5WTQGn/Kf7q72pCHC0vrzGPQXi28t6y4OpOMQ/+LRgMAX1
4iZtjklUfCm9Iv/PMRXv/RYdOV5TkdUn5u/gmYogzaxgrk4qbNc+62gnpWLH
+W4ewXdU9FgJ+GbdTIWIwfr7Ij1UtK591GqUkQoh4+iY3yNUFFnPXU7vTUW8
2CEBnkUqrq33qTp8Og3RGfOvShVo2CBkoG5yIQ0RVnpHIrfTkCUhVnjuYho+
sK/4ekGZhk71qrRLV9MQqedR8msXDTtsloUlUNKg8ogtdUGHhsFHEQaT79Ig
/F5R9PRpGoysEropZ9JxkyNP9aA/DcPOrifSLNOh0rqfkRlIg6+3VkuOQzra
FgQoy0JoYEX0VtSQ0jE7MzBQFE7D8lLJlC/UdMzXXb09HE1D+epce+3udLic
esvGSqdB5mHl9yGzB+gx7zzLrKfBWiU7w8HqARp/yEj5PqMhsSDm9JjDAzxh
Lgoea6KBL/di+fjVB2hj2xwy0EIDWyZ38I944rlXb8ZUOw0fKHY87O3Ec12T
W2G9NET7rFMW08+AtH2ReeYvGl7+mu1PMs6AQdH1vC3zNKwi9cdtNsvAza/7
rOh/aPC//GhOwiEDUZ0To8ELNLi4WlXLh2XgsqxZ8e7ldBy6UGKoXpuBrIVN
vhIb6Piz/5ybyd5MBGtM2gtI0jF+xv5Evk4mbq0QLNwrRccnN/dda45kQniP
ctpZaTrq6IH/ak9nYrkC2Y8mS0fEdMZdlSuZuD1zSG92Gx1Cad/yuAsykfL5
uNIBNTrWPJ6NcX2UCYGy5pu6u+j4+3LRu/lpJsRKt9zHbjp6f/FoB77MBD0u
6LcqEbdZxrtbJ8cysWATVrWgScQ1W8BEq1QWMubu+mw7QIeM4K0OBcUsqAv9
kFmlR4ynGPPo5s4scI+qPOgj/PfMA39t3SyUUcS47x6io6GgiSvfMgt9BeSP
L/TpMLHkVrp7PwuHMupMPxsRecFbmG8sLQuapppRCcZ07L4jMafHzMJ0ACvH
5AQdwo/Vqv8+zgJNRjC+3ISOPi5zI9e3WTDNoGteOkWHR1WahwF3NrqMrYd9
LOjYV9JJOiyUDTMugbzNZ+ngZK0IPLAlG9aL/uvqCKeSnaI1lbPRd0kuYfEc
Ha9dVYq2GWcj46TP5guWdCTa2D6RNcvGAlt05yRhRzNyraRVNip4s7YFWNHB
pve7XdQzG+u97F5RrOlQFq39vjY6G+uOjPxj2hL/z/1jfhUtGx5pDb/k7Oho
XinNsTyVmE8cMz2TsNX3W3x/C7Jh4TTPSbOnI+a5sdp4WzZGrkcftHag40J1
8L7Rrmykn4349IqwQmmJ3mBvNt6uM1HZ40jsf6rQqZ7JbAgIJ6xe6UTHd1Kf
98sNDMQ84WLddKajyo3Xv3kjA5TP13b3E46w1bvZsJmBR+x7wve60CFhxKBU
KjFw1X7YZ4DwhN775DJ1Bj5/cdmyy5WOco112SVgoG3M614oYVMZz8e5Rgws
95JtE3OjY4tYejXjDAP+xbbp9oTHed40ZVgy0N+jrZdLOPSfeneiBwOZW4d+
qbrTUfJm8VfkPQYW1fT0ZTzoCGxRYb9NZWADX3vJecLHamxXh6Uw0GK/9ncs
4cGcJmG/AgYSXPy55wgXpv3eev0xA4c+Kw1Le9LhS92m4F3NgN3pQLoJYf6Q
expubQxc+zGUlEm471qtrlMXA0eeuU6/IJzr/uOofS+xPiPeslOEr9lJm1qP
MGD0T30/7yXi/FmcOXt+koHk56NQJcxtfNvWfI4BIdWnUsaEew5WuJxaZEBW
a2zKhTBD89vlE6uYUBFMzQwj7K2y2ff4BiaRh/n1kggP33d+WiPIRFqFjFsR
4dPLHy3s3MQEjcnXVE+4yY1dJ1uaibfMdpM3hPd0HQsS2c5E8/hpnoH/fV+H
VndXjQnxBRrHFGFh1gAH+z5ivMZIhT+EI/iUDl45wIT/HZnw5V50zPv63Bw5
ykTFtLnIOsIuw8+aLEyYiJwXHuIh3GPEs7rVnAnBVeajAoSPPTl3dL81E+5d
nNJChJ9KMO6UODIxfEck8X/eEfnjpawnE+MZ/oYbCSf/1OZKIDGhuFxai5/w
BssII64AJibG/zpuIBzY/DY66CYTost/dnASnlbZ2jFzl4n0E39usBG2SXDl
cyQzEafzz26WmH/H8rKTHxKZ4EkZifpC+IA7B8Uwgwn91Kz5HsIlXYZdtTlM
8H6QZr4iLLX/vtCuh0woHTNOqCRMZg2ZM8qZ0DvN3cEkvJJfJUG0jonltUaG
ZMIkP9+eqOdMiFXOcQcQHh1uEl/WzkT3xykRB8LPn1xIHe1lYvqnN+f/9ltD
ktV/doSY39bX3/gJsyJ/SrRNMOHVt3HTLHFeIi0jM0v/MdHGudL2IeF/zV3D
citY+P7T+/o9wu6qknKJ61gY9rv4yYmw0YpyVrAoC4vsp6nChGvcV4z/lGAh
tFf42wRxnpW7jbc7KbCgJjoaX0eYN2ekwGgvC2NbZT/ZEQ7m3zldp8OCkaZZ
0E7CP/z8VXcfYYFizO/DRviNsUCp2BkWIjuzPchEfFFndcvHrrDAonmH5BDx
x2kV9eecLwuPBjW/uhK+9vy/fa9DWAi4dLlAkbBFomf1o1gWFsaSjbOJ+BbT
TW4IKWSBgz9z/W0iH6Tf/d0qPs7C1HbKjkUi33x756amMsNC9G3SgRTCe7Z8
puv9ZWFlofINLcKtxS12LutycL/11JkrRL6a70qYL1PMgZHT5d4XRH4zkdCW
OemWg7++X/glbehIcim+4+Cdg2G20Y5MIn+OlshM+/jlIGq3cIMMYf/DGyrT
7uZA1UNAT5LItyzXvhOTeTno3XXo3coLdCx7HOwXMZGD61W9m6+b03Gcbe5z
0mwO/OWiwnvN6KDpuxwpWsiBfYa4qh7hHT2mfN1cuZjfWWLKeYb4f3ZpprRS
LuRuOA/cOElHsUHTmxqPXATbanHyEPXIpm+t4txULn7Tpvp+69JhV5tcP/gr
F2gP0d1B2D5d5WwHWx78x0h81vuJ+mB3JiKPOw+T17tX1oE4D6Ppo7bKebBy
KD16aR8dPlN7M1975EFTfGYhjKi/sWyOm1gTeWjY+KPqrgwd8f3zpdTZPEio
HUyNIeo7ue7u8bCFPPDnM9bEE/WfFvrQ14orH2GyZX7xEkQ8ci6+F9yRj1QJ
t+8hm4j14aZQQ9zyQTqqVSMuSNSHLQ3c58fzYSNiIK1L9BuO3p79tT/yUeDb
XqrIQQdXi1ixzJ98+Ki+5xdcRqzHZW/TqdUFqHeq0xlapOHHMxlKiGwB/LTX
WHkT/YyUy21Rlk0BSlYf2nf+Ow1hpYYyc90FYDz/a2ZE9EdSmeNJzTaFqPV6
E/GhlAY7nBF6cbEQXWtarlmV0JDxX23sK+dCcGnyyA0W0yDNRQ3v8CqEo7LU
q5ECon8j7b/UE1yIxPxdB/qYNMjqU/Sm0gsxczbOlZJEg8I3fN04UIgb2VvW
i4XSoLwrbo+DbRFKgyW35B+n4fVex9lxk2KoDwo/v0n0u0/2mu8lnX5I1Gm9
Y/EmVHgpi9ccPlWCkbNaQfZPKahK2OC8qFuKBpJZ9ElZCkyXbaJX6D1CyOGG
ZD4fMm58tPh6YddjvH3XL+LfFo/LBc5BR7aWQQQss8Et8SjxpSTu3voEO9s/
Htp6Lg63q6ber+UuxxNV52zL5Fhk/7mYPMRbAa3ixnfNLTEgKxVmruCpBHW9
hGPNz2gIdsu+XrdQCXfztmOfFKLRd6MiQGjxKY77WvewyFHQjvczWTtZhTTB
D+sbxiPh+oDXSe99NVJkDJY/P3QH0++sl9W61kA+c25/HOk2rlLarTsHalCb
wdDlqQ9Himkbx6hdLfS7jf68GQoDr4GduufHWggPUpX/SIXi29PPkQmmdSiU
/rXW3jkYrjsmpZ531iHS1nvtfHggdv0Xa+hsUA9h+c6Xw+F+SA9qKF//qh5/
Iu35lIqug5TZe+TksQbMyFd6CH3xBoUj1pGrvgF/si10omy8YGHZ0dJy4Bl+
JdxR+yjqBoefzKr5imeQkdMak5+xR89KlzevVBpxreHnebv+85gVKFd8UNSI
IZ/yS0ZnjkOswNo48GEjBOy4H7YPHcP+I6uvnC9txCW1I3YnrxxDpI9ZxcYn
jSjsnxY6G2MAid5Z/ciaRlxRUP7o9kIfRoydDt5tjbiwzcOKiUNgaOSlHf7W
iM7Vvld/G2ujtfPkM6nJRuwZrLwo5q6FH65/R9mnG/HKfPqCzp190E4xUK6c
aQR5ns/1zjMNvOH4UqX8txFXV+wV3aGhDvZXMj3Ca5swoDD+PktSGTIXWxdn
1zUhfvDho9KgHTi26C35hqsJE1Jfvm2uVARN5ZlzFG8TtB/3cP5RlscOiu3v
ZSJNeHTtlepLEQmcVFor3ifaBI8OX7lDp7bgenOxzlPxJgh+YbSGbhZHwzz7
LdLWJvS5U+NCVgviSxwz56RkE2rkJQdv+/Niw/YTbSrSTciWUngoP7KeWP9U
wXG5JgiYlAoOXF3UjpzhLmPb1gTVFXpoPjqpXXU7yFxgexPY/v+a2vR9Xl5p
yRIlNonaKks+qd+pZbpzyTc/Heh12LXkL5zSEjF7lyyWTK7P1Fyy4c6V9uVa
Sy4+P5I9sH/JPsXM7buPLjn3sEjb0WNL/tQT4WlpuGTdVa4Pb5ksec25HXs/
WCz5/oqHeoEuS355X3I43m3JC0rx4UyPJdtYeLd0XF6yQoG6sbTvksvNKs+2
RC55/Jviv09RS94UkpT8I3rJwXn+/WLkJR9dtt/BI2nJvtQiztCUJecrSrBo
aUvmPcPxrTZzyXrjl6PeZS/5atCg0lfmkhmCp9oXc5b8IeeZF3/+kv8PtzLr
1Q==
      "]]}}, {{}, GraphicsComplexBox[CompressedData["
1:eJxTTMoPSmViYGDwA2IQjQ6qRda5P6wqsVdwVnfzz6+zh/Bb7A1UcreEMXTZ
75BrfR24o8/+wMrUjZdeToDKT7GfUJhxZvqxyfazZoKBvcGtlgC2O1Oh6ufZ
K8zI738RMd3+TSBIZKH9hKfmH/TiZkD1L7EPeM6qeJ95pj3X9cUFtlzL7RO8
9rv/j54JNW+lfYLrLL/0kpn2mjH9h75qrLFP6BD++y58JtT8dfYHGOMYLPln
2i8B6r6+eIP9giu70+0XzoDat9G+4fgdn+3CM+yNwWCz/QMtdoHI7OlQ+7fY
Jyw7skl0zTT7w181gDZstT/As+il3c2pUPdst2c4tXjZ0q9T7IMgFgL5bBs2
Mk+Bum+n/YHrLQIlrJPtH1aBDNxlz2Bhu3Lrn4lQ9+6xZ4iIv8T0eoJ9Ich5
BXvtG2YdL8hc3A91/z57hkX73n5M7rWHxMIB+4ZVJxevl+yG+ueAPQOH5fqi
Yx32HmALDtozJCi6Xs5ug/oPyL/39IIFd4s9yDaglfYM6bzv7y9thPr3sD0D
V/a3fZV19mDvXAfyO5Zvj1xUCfX/EXsGkQPR9sdL7OVBzpE7as/A4rr+8uV8
aHgA+UsSZ7iJp9mnp4HAMXuGDwI/tbZFQMPnuD1DwzbjZk5T+7hdnjxM2kA+
Qzdf3BdRe5DpIuuO22NJaqPpbTS90Ty9AQB8SSJu
     "], {
      {GrayLevel[0], InsetBox[
        StyleBox["\[EmptyCircle]",
         StripOnInput->False,
         FontSize->15], 40], InsetBox[
        StyleBox["\[EmptyCircle]",
         StripOnInput->False,
         FontSize->15], 41], InsetBox[
        StyleBox["\[EmptyCircle]",
         StripOnInput->False,
         FontSize->15], 42], InsetBox[
        StyleBox["\[EmptyCircle]",
         StripOnInput->False,
         FontSize->15], 43], InsetBox[
        StyleBox["\[EmptyCircle]",
         StripOnInput->False,
         FontSize->15], 44], InsetBox[
        StyleBox["\[EmptyCircle]",
         StripOnInput->False,
         FontSize->15], 45], InsetBox[
        StyleBox["\[EmptyCircle]",
         StripOnInput->False,
         FontSize->15], 46], InsetBox[
        StyleBox["\[EmptyCircle]",
         StripOnInput->False,
         FontSize->15], 47], InsetBox[
        StyleBox["\[EmptyCircle]",
         StripOnInput->False,
         FontSize->15], 48], InsetBox[
        StyleBox["\[EmptyCircle]",
         StripOnInput->False,
         FontSize->15], 49], InsetBox[
        StyleBox["\[EmptyCircle]",
         StripOnInput->False,
         FontSize->15], 50], InsetBox[
        StyleBox["\[EmptyCircle]",
         StripOnInput->False,
         FontSize->15], 51], InsetBox[
        StyleBox["\[EmptyCircle]",
         StripOnInput->False,
         FontSize->15], 52], InsetBox[
        StyleBox["\[EmptyCircle]",
         StripOnInput->False,
         FontSize->15], 53], InsetBox[
        StyleBox["\[EmptyCircle]",
         StripOnInput->False,
         FontSize->15], 54], InsetBox[
        StyleBox["\[EmptyCircle]",
         StripOnInput->False,
         FontSize->15], 55], InsetBox[
        StyleBox["\[EmptyCircle]",
         StripOnInput->False,
         FontSize->15], 56], InsetBox[
        StyleBox["\[EmptyCircle]",
         StripOnInput->False,
         FontSize->15], 57], InsetBox[
        StyleBox["\[EmptyCircle]",
         StripOnInput->False,
         FontSize->15], 58], InsetBox[
        StyleBox["\[EmptyCircle]",
         StripOnInput->False,
         FontSize->15], 59], InsetBox[
        StyleBox["\[EmptyCircle]",
         StripOnInput->False,
         FontSize->15], 60], InsetBox[
        StyleBox["\[EmptyCircle]",
         StripOnInput->False,
         FontSize->15], 61], InsetBox[
        StyleBox["\[EmptyCircle]",
         StripOnInput->False,
         FontSize->15], 62], InsetBox[
        StyleBox["\[EmptyCircle]",
         StripOnInput->False,
         FontSize->15], 63], InsetBox[
        StyleBox["\[EmptyCircle]",
         StripOnInput->False,
         FontSize->15], 64], InsetBox[
        StyleBox["\[EmptyCircle]",
         StripOnInput->False,
         FontSize->15], 65], InsetBox[
        StyleBox["\[EmptyCircle]",
         StripOnInput->False,
         FontSize->15], 66], InsetBox[
        StyleBox["\[EmptyCircle]",
         StripOnInput->False,
         FontSize->15], 67], InsetBox[
        StyleBox["\[EmptyCircle]",
         StripOnInput->False,
         FontSize->15], 68], InsetBox[
        StyleBox["\[EmptyCircle]",
         StripOnInput->False,
         FontSize->15], 69], InsetBox[
        StyleBox["\[EmptyCircle]",
         StripOnInput->False,
         FontSize->15], 70], InsetBox[
        StyleBox["\[EmptyCircle]",
         StripOnInput->False,
         FontSize->15], 71], InsetBox[
        StyleBox["\[EmptyCircle]",
         StripOnInput->False,
         FontSize->15], 72], InsetBox[
        StyleBox["\[EmptyCircle]",
         StripOnInput->False,
         FontSize->15], 73], InsetBox[
        StyleBox["\[EmptyCircle]",
         StripOnInput->False,
         FontSize->15], 74], InsetBox[
        StyleBox["\[EmptyCircle]",
         StripOnInput->False,
         FontSize->15], 75], InsetBox[
        StyleBox["\[EmptyCircle]",
         StripOnInput->False,
         FontSize->15], 76], InsetBox[
        StyleBox["\[EmptyCircle]",
         StripOnInput->False,
         FontSize->15], 77], InsetBox[
        StyleBox["\[EmptyCircle]",
         StripOnInput->False,
         FontSize->15], 78]}, {}}], {}}},
  AspectRatio->NCache[GoldenRatio^(-1), 0.6180339887498948],
  Axes->True,
  AxesLabel->{None, None},
  AxesOrigin->{0, 0},
  Method->{},
  PlotRange->All,
  PlotRangeClipping->True,
  PlotRangePadding->{
    Scaled[0.02], 
    Scaled[0.02]}]], "Output",
 CellChangeTimes->{
  3.5759148879239883`*^9, 3.575915080453899*^9, {3.575918017855448*^9, 
   3.575918061288455*^9}, 3.57591985306341*^9, 3.5759199339068003`*^9, 
   3.575920191428852*^9, 3.575920241786137*^9, 3.57600020042449*^9}],

Cell[BoxData[
 GraphicsBox[{{{}, {}, 
    {RGBColor[0.5, 0, 0.5], Thickness[Large], Dashing[{Small, Small}], 
     LineBox[CompressedData["
1:eJwV1nc4VW8AB3ARKhFKSdqaskpDw1fy01CESlbZs7Izy0ghLu6wKSPjcu89
VxHZEtesSCpSEUW0ZRX9Tn+d5/Oc5z3nec/7fr/vWWvlYmDLz8fHJziHj+/f
1fU8LXv3bmV1s7PmlP2FWWB61xwdqBaFxIuie3yCd2DR13chq3ol1jP9fJIN
72BfvPtsSLUCIusEljW+v4OgIrV2dsJ2hHpLmulvzMb7lXvXJ+vtgqL2+XN5
ttlgftvLc68+gMnkZbWjPdkQYqdFEeUaKMubPXNmcQ5K+tKKsxM0QaHzT0Yc
yYGMzi1hmp42qrrM5k+xcvBu5e0Cp+oTkNG81JFumQuawe1OixQ98L8/q6US
mYvMuidXC8pPIvHtLDXgXi4MJ5/kZiQYwK4060QkXx7uWz6douidwY5i+4+K
0XkQCzgpFnHACMViHe+OEHmwj3+6LlT+LMTniGlFPcmDdMtTHT9hE5TPlrcW
iTLhr9qeZldtDosdzmvdg5no1NW/a8k+B3pbeV9tKhPbHNsbzFLOw0GsZ55P
CRNfHw95M8stYLjWd0RhhIl0geH02wlWSC3980PneD5axbfIp4lZo6/8s5W5
dT6mVjoWJ1+3htYKl5fTvvkw2DPcFOdhAwQ5mA5l50Pg4vCPSD07iIQrrf40
mQ9lvy1XIhrswDzo7/9gYQHMwhyFww7Yw75+33uFNQUoyhheESLvgIsOqd2L
tAtg1zWs5SPshCjJUx8mKQVowqd4m+qLqFqnskJWnIXkY6XWNhqXsKXmh07A
GhacTt9Qtqm9hN05GwPjlFlY6Lyu2brOBcZrDXhTeixs1mFfLXzvim2btHzv
R7IQe3KJrYqcG/x8FJ+JJLMwddpfp9DGDU9N9zluzGOh2eKodOGgG3pY/e7c
OhacLw8Wcj+6Y3iR5BO1SRY6/Y8nKm/2gOj0C6WeuWzsD753levggfG+FBkd
CTYWRgXrcIc90JOaGpm8hQ1OxspBYsQTQXnXNkueZeN762lp4utlvJIOk1vL
ZsOko2JWUdkb1ol/65eUsPHwxfpBjivpgldT72vYoPV/L+R898bxhZsyl3Wy
oTpJ0eH89MHfAfqzgUk2vNc3XGVP+EF0/t5C6n4O3m1WsFXY448GY25riBYH
RxQZOmwff3T57vxrdJwDaTUrafaUP55lvbHgmnJQpjtbyPodADPDcLqcLwcz
vrsGC/5ehfHELjsXgoObso6MwX2ByPDcomZbTI6vTjm02icQec+Cnh0u52D7
3DmZtG+BYKSHm3U2cKDKsyUqXIPw9mm5m0QvB476yheyLIMhou1XcEKIADez
6VBNYDAcQxO85EUIjP+0WtGbFgyNEaHQqUUEQuPjmpd2B8OlGNvslxO41TO9
+aZBCDb77b1LkSfwzLZ+0PXQNSxTvGCncIKATMm5SorlNbxRFtkpp0/AYt4k
Iz/wGu7aBY6KnibwJX+r1kD5NWzuUskrMyMw71tMppFqKCrTdHdccSZwwM/k
vPqG63jzht5fd4N8f8vPXaaHruOEp//hqQgCzbIUMR/L66g5/zNjPYXA2erq
ysK061B3ssg3ohNwn7tBdsPSG8jfNySlcZtAbvTXlyLCYeiuo/htKSbQqC7g
S5ULAys3cRGnhMDQl6XLl2mGIfB2QPyWMgJb9dSN110JQ85/B58KVhNgLaK8
2vMzDDZesgdPNxJoq073rRIPx/huiyJ6Mzkfl6LlWorhWPdgV3VTKwGlpz3G
eo7h+B3qOyzbTuBu7NZu27fh6FDgZFm+ItChoe438iccV5xZQ+d6CPz8pi/j
JhMB+p4HJqd6Cajq+5oEnI6AW+G5hZv7CJRINHbTWiLgG+t9w3OIQAXNtqe6
5CZ09+YrcX8ReK3p6//f85s4luW6bM8EgZkfUStaftyE2Kazig8mCagbFpl2
KUTC+lvM+tzfBGoXC7wezYqErOre10l8XPTXLQ1wr40EanMMD83hgt9zq+zk
m0gYXQpPHiat1alvJiATBWL56sJtAlw0MNJfL4+NQvZI5n2KIBcftIoCbrOj
oPNI5/wqIS6Ef/FkN7REodzl0gIW6SOnv5opC1FArD0ZVCXMRYuUeq92AAUd
1atja+ZzMVqvf6U1iQJnJuuH2gIuFl62XWlQQoGYsvUNLmndrihz8x8UnIq+
bBQnwsXT+J5eD4doeDeJ71EX5cKkgSbmFx4N5bYzC/NJD/w6SmY7GtqtefWS
YlxMnCpNjxqKhutBqzk9pINCXdpp82JwvJIeu3cRFwuKNvInbY7Bq1bbVQmk
Vy2Os852iMHiLyW6h8W5yNM8zigIj4HjYveZZNLb3QXqC/NiYH35YN0I6f/a
3TZWDcXgYuGLglAJLu4fzvV0Vo3F3urjdIYkF/5v+SmXtGIxOkhPayet4X0u
2+1ULAb/PBgVWcxFc45Ul7dnLLo3nXfxIR2j7vbFLzQWkbsS2PmkT3W1Cl1l
xMKKsUa7m3SvYOju0KJYfDwznayyhIvMtLd6YY9i4apEtTQmbbdzn8PNzliE
ZwglXCUt3xYfRBmIxdl8U40M0t9sfiTGjsVCdOSaVS3p4j8nCulzqZB8Ycv/
lrQfg9kUv4QKw75uuWnS2CbYnyRHhS+TeCwpxcXcRxbTqapUFGy6M3cL6SbT
Csl0LSoWvHRu2U86+ucy+axTVDgPsjfpkjaM9DiUY0PFKwPBVeakpdc/MWV6
ks/bMOeeI+nesq2erFAqrKLkRjxIZxrciCIYVPTP+9jsT9ruU9+du3eoaIgr
OhNMWj7kQGVxERXpbZ9poaS/LU96XvqICn6JoWvXSRcVjn0u76RCmvVZ4d99
36MnhaoHqGibPhAXRFq9r2DVwzEqvCmiVX6kBXyFd9fPpWHT8Rssd9KN4tZ6
jUto+JbEs3EgTcmrsm+Ro2G194dPpqQNNGSCHqvSoJH1WfME6WUvvRLbtWjo
r+p1/Tf/1y7t3M5TNEQ4s33+fZ8MYYWmFzY0bL149NySf/O5Hd7X7UmDcBNj
w8y/9dk9MNUbSgMx6NDx/t/6PIZkH4OGFGacQyNp39lxzY9FNKSOz7eIJK0e
b2D66RENtj0PGx1J8ytyPD530uBoXLJFm3SUue2dn2M0LH/f0T9J7hf9XzUV
43Pp6O1br/mE9FKK7POpJXRoJ8zNyyKdXvFMkG8nHbTXTnHapDn7rGK/H6Ij
Yd1AoDTpirJvMu8N6Mhc8KtyiNy/L0tFlRtc6eC+foxQ0hLFh02iWHQs+cLM
ziX3/xrVroEr5XTUyBr6XCCteM/GxaWZjqKJnntKpI8VBocaDNFx53ydSyGZ
nxB2OUdajoFlgqoHM8n8xW47prZgBwOPjU9kmJC+VfCy7vdBBkwzN16VIF3G
/PXyzXkG/kpll/iRef6RrSSQncLAh5JI531k/q1vZRmpLI6DXsSrTm+yP9xX
bu9fty4OlDIVqeWkg1JrLixRiYPt8JHxUrJ/UpN7gyd047BXeEnW2DwuOuOX
sSpvxkE/ve2dKdlXWjGRfMf44/FFoZ01QvafgZhM5D6JeIjvrxjxJm1ByZNS
WBMPibEFI/ykAyLrt4qrx6N1SnW7FD+Zr7C/p7p841GpkiolT/btxiAPptX3
eGgtveazj+znoSrDAMacBFi1HJxdSvZ3wcwOvQYJ0gf3v/hK9ruy/9jYlu0J
KMgNoSf9JLDvspfGd/cE1Pa15rZ9IXDygveLwLEECD1eWlo+QMDvrL9g2kQi
XhpM5TY9JrA/wfTlY+EkWMtqiRi1Efj7fF8Bn3QS3hZ8393fQp6vhn9O2uxJ
Qthnu+nv5PkWo3slVd43CVeDZgImHhK4oxW4o2w6CR1njJXS7hN4onzN8sVM
Ms4/JzrtUwnM3kpPrBRNAevSA5WKZAKKolVPslamQJ09Uy+WRCB6ePKA6wHS
3E9pnDgCxzMvycy/kgKBeca6r6LJ83yxybO9f1Lw0FOk4nUQgUfjyv/dmk7F
GhlH/QJrAqUVbzbbTtyCEGWX0Es5Aj6iflWHz2SA8qEq+UwmBxvvVfwYPJuF
94nZCu6CHPw+aHbRQC0bgtTUVbP2bLhUZbjoiOfCQuRw6r16FrxUVgecWET+
h5t5td0VYyGTMvV45Wg+PBcqXOw9VwCrdyLbJr6x0NKroTyVko+Hax6Jm49y
4Ca9gTj6igm57NG0RityXU9cTL60lgnlnfQ99taFqLk43LPhbB6eqjmMjxrc
xWR1JmcmORcP1IzVvM/cw2BhR7JkWw7clVfWHD5dhNSBeiV9/hxUpSxy+qtZ
jLuFneGftbJhyL8qqVzrPgTu2Xclet+Bf6/JyLmdJZg717FRpjQLHoRT8JG1
pRCfLnpY/ScTRQHxqbvWPoDN9KIZqe2ZiKj61i0iXobimni/XK8M5P62uzUo
WQ7DLI8Mg/x0xClxswUlKnBo24XTl3m3sfTlpqcLZyuQIRTvOM/oFt75lwdK
/62Euqiu02BTKtQZVwxEvlZBuFqhPsE4BReyJB21uquhkLhzx/cfSfjeZclf
e6EGQuZ3tRNcE3E5vt3y2fsarPF9u6NvQQJuGz4RGLKpxX+b1LlqZK4kdWx2
u/bWwvx5qMvijQx8ruyPSjF8CB8tY4/OFhouKH6Va3r2EBsUnD6mGFGx8xVN
10mnDrGrbgj0zMYgM/hRmWhbHeYs5pxeKEuBd/bbI6eOP0LlOP3jIt2biBeg
OYjVPcKcMdPxifthMDnf0dx8qB47c+hPjL6Gwv4Xs2q6vB4hW939JsxD8FrI
ubNNpQH5Ok5XyB9hjEuVbcsqbIBJ5vzd8vZ+5Pj0paObeajcNMmo8vZC1Jh4
KZ88DwbU6F2dll6oigg2llLg4cJ+0+FPOl5YV2SVqq7CQ85vdsiKNV74NG/D
OqoaD1mXukIjGj3hd5epsOsYD96eC1oTl3siWfCeVpAzD3PeRUSGVrijNXn9
B8ZFHtIHPc5V5LhjVokRxnThwcRc/dCvWHdYmXg1d3jw4OcWrulk646txO6T
GwJ4qD3pJ20p5o6ysxWmzVE8fCkS2Rhi4YbRz9tm3kTz0HhZc3nLMTesupZ2
62csD2Pbc1ZJ7XQj+/dqn2wcDw4zQhas+W44xn/Q3iWNh+zl7MqPd10RkFA4
L/Q2DzXKLZpqaa7gbFuXn5jBg67D3u7IMFdIGgl8rs3mIfDjSg1VM1dojXpE
d+Xy8HUyWeymtisuBw8ojTB5UC3z+/pO2RV5S0+3/y3gASG1/XtWuKKnoN59
CYcHoUyPIaqgK/4HsCDE5w==
      "]]}}, {{}, {}, 
    {RGBColor[0, 0, 1], Thickness[Large], LineBox[CompressedData["
1:eJxF1nk0VW8XB3CZSzRLin7RHCIiia9QGcosQsmUlCKUTCFEunRd8yxDxutc
U8ksU1FRRBlSolTKlKmB97TWu9Y9/5z1Wc8665xn72fvfbZYOerbsrKwsIgt
YWH5d3eyoGXKyUkqGZucDj1UmI4ct1qNoRpe6J7Mu8TCkYGzHz44pNcI4WOw
o0OcQQYUop0XbtaIw7jJX67hYwZ8S+Rf0mP2oadKLEBreyY+Ch0UjdeRBfVo
hXyqbSZyxg82O9coYvcFHeGB3kxw0pMoRIUy/FIeUI6suY+HH5JKM2NU8HyB
t+mq+n0IaiVz0XSO4u3sE8P+/Pt4L5SSd6HmBAgOr0gXyyzQ9FM6zyboYEKW
Z/diSBbS6ttu5FXoIovy/dKR4iwYzLVl3YvRx+tEtwgNlmw8sGyfD9U5ifYV
ZgJdodng89Llu61ojLDu+tEvBdmwi24XCdhjAhYJN84dbdkQaG3X8uAyRXxM
SrgKbw48ZV4mnas5je7ufsMh3xx0ausVWdLPoEaofkAsMQdi9i+bzBMssFt5
e1HvgxyMvRhxy6k4i6A1p+7e/JqDVLYvqSkxVvAPHNvpp5WLZyt37Unis0aM
0uurIVa5mBeyL40PtIbA1kv5m91zoX/gy9MoFxvsnze3+JORC7ZLXybv6JxD
mYC0au9sLiQ9dnnfbjqHhxHx9+/x5ME8yJ4rSNEOgk68f5ZvzkPJvS8bb+45
j4WyRP8+tTyc6/qidp3rAtjdQ26nUPLwFF+jbWouYW42VsOZLx/xmmXWNsqX
UX3HUrRZOB8XjG5J2tRdxtmDscOdEvlYflGkxbreEfaXAxe2aOdjpxb9RuFH
J/D0PTrDuJ0Pqu5aW6mtV/BD7tLf+Zh8zBt5ahXaXIGf8JoG7vv5aDmrIVA4
fAX6EJvyqMvHxWvDhYzPzlirnsfomM5Hp+fxWMmdLrDjkiw/z0rHIb/iG4zz
LuCeZFd4xkfHcoqfFuOLC+bpramsO+gouCc0THxzhX2sqfYxIzomnhkJEGPX
0HK0Y9f3HDpMX1UuSEi6Id+p2ayjmI7H3aLDBU5usLF5siKqig7a4ERhwYQb
vtE+BtHb6ZCZC9UqmLqO9KHD8arTdLiJNt2gz3pA4/IWE58DBXi/U9xW/IAn
Su/6LbdSLoC6RKQW/bon6nJMn+5UL4CAvJUAfd4T3oGaa22MC1CuvVCY/9sL
09duX05yLcBfd9nhvMUb8KY1zjrmFiBkk33ksIIPvrIYBhszyOdrElQ3X/cB
e1tF554HBdjHviSNNu6DPXE+KQl1BZBptiUqnXzxzVuBkdxdAHs9SYd0Sz80
NbQ/t2EhwEh7qlrr4wf+1Znp0hwEZqasNvYn+WHf8/+KJ5cSCIiOauHv8YOn
eoaiyhoCyb2/dobo30RGtsEysW0EOmwbh51U/eEykndG9ygBwYdnqkIt/XGV
YzRCTpPAWe65yFwff/ziXJG9SpvAj9zdakMV/qgiriwmGxHgHr+bZiwTgPxW
o+MiNgQUPUwtlLYF4tN7zcKRG+T7W6dkzVQDUVilN8h7k0DLplC+65aBeLeO
urgjkIBJTU1VYVIgSg+kXVG4Q8CZfdumbfy34Fhef3gwmkBW2NgbHq4gpHJz
VB7NJ/BEic09fGsQxG1eD5QXEBj5wb9hvUoQJj8tjG4rJLBbR+mUiHcQTqd8
3fChlED+itC3B6aCoGansvxHNYHnNanu1SuDoXuIp3VjHbkfx5INahLBqMnZ
tOFwPYG97b2ndOyDIe2/stC5mUARdXeP7UAw9imrDbm0EXilrOTx7U8wjKa3
S599SWBqXE/wiuBteLYt3lfrICCj527qZXQbvR951Ga6CDxc9aSH1nobg6Jt
Mgv9BCpptr01D0MgrfFQh/hKoE/F3fPI6xDcOh30eNsogb+TlI2tkyHIni4z
j/pOQMmgxKxL/A7UYkwPnx0nULeGrW80/Q7y+GdM7k8TGKzn93KuuwO2NfZR
n2cIsLru3jT37g6KrkjYi8wRUOvUM2cTpEBFKY8n8BeBpsjUvg1UClZqsWYt
LhD4pFbilUKnoI/9bQAXCwNc082btrVSsKAyIUMhrW40Zi7JGQr7uPgcyhIG
Wtcp9R/1CgWXTXbIBTYGRhv1vJ/FhaKkxuhND+nl12yF9B+GQsozwECdnQHt
Lsrp05OhCHwWMyLIwUB7dG+/y/kwfO/N3pbCyYBpE43PIzgMdhtPsSzhYmBo
WgO+2WHYWNNTYUF61rAslTIShpDbJ8bWcDPgG+D4ksZ9F3upvK72pJeVbGeN
23kXb44pTlWQFl4TZZ15/i56btXNGy9lIFvleGRe8F20vjAMvUd6nzNbY2H2
XaS2vpYeIX3k5ZXt1SN38avK8qXDMgbsfCP3WLFTUeQj2plLWkxgXNV2LRXG
3IeXfCL94FiW60UZKpQmNCcMeBjwHGANvaxGhWT9pZpbpJXdzmReMaTCkHHq
xQPSHCvKq1xtqPBK9hcdIt1yf12XmysViX56DXzLGbirdOWHRwAVnVTBB7Kk
Dbuecd6IpGLeY8eCGel+jgC5gBIqzm4byUwmnZY0oBPUQEWj9acVlaTP7Vc4
H9JJxZq+qqEu0nueR/uGDlGxIfDKrjHS4zaTsdSfVKyfnhlk52Wg9M+Jwgj2
cPBTZfkFSHtE5jyNXhuOHaU8T3aShhjHYNzWcDR/U/srS5q94eyvRJlw3F6R
Ua5C+qlZ5epUtXBUeL5jP046bGr9nnTDcPDKJr3XJ21wx0X1vk041AS89Y1J
C4i2meW4huP3PJ/FKdL95btd8wPC8fBN97J/TtO/RSEiw8HHomd6kvS5rx8y
ijLCwS01oqdHes9NxarSknB4P1mc1iA9viHudVlDOBSHf2gqky4p/Pm9ojMc
baFLjGRIu2voctYMhSOq87rAdtJKH/KEH/8Mx40/IXHrSLO5c8k1stNgnWjd
x0r6yUprnSdraTB7LDr8nYxXaHa1XetWGqbXDT78F099ZUHfFzI0GPzKNaki
vf7N1diXajQMEL6t90j3Ob5kdBrScNHVbG3Av3ykBH/ocaUhu6dNTuVfPuSG
5vsDaOji2yUo/C8fL7D6QyQNyaWcg7PkeXBfmFH5XEJ+j945qUzSStH6Zl8b
aGCnm9deJ80qUeDyvZMGcf9aVU3SlNO2GVM/aViuf1L2M3keUys7OFj2R6CL
20NiKekCBSvqhGoEYn9c7Gsnz3dl+bjgR/0I0FiInmjSb8p4JZucIpB7TLhD
iPSq0mOmlPwI+HVzLa4n6+c/ma4h74oIbBZY5/mKrD+JYhtHx5YI0E0azO+Q
1iz0C9AficBUrarZHFm/N+kVBQJbI6FnKnGnhqxvqpim/DLpSOyj9HpcIp2c
96b+9+FIWKusGdpAujxn+s07i0joyheJXSb7w2TmXrbMhEgcbvN/w072D+vk
dGOpNVGQsju67+0iOQ+E9g2KiERBWPykAydp38Rah7VSUaD/jf4gSfavxPh+
v1ntKJQccQ7z/kOgM3p9flVIFObF/7Od+df/7t5h0WSNRulgR5D9BIHtvi45
VhPROPV+cL3Te3J+VBt4RS6Jgbli0kPpAQJ5f6V1mlbFYFzBLv0n2a8lPX/+
3LUvBsFibY6XewkoXLuqPOEcAy2HKG0Vsr/rOrh1+/yMwZ7jO5IvtxLwMPHk
SJqNxfdyn9qpYgKHYszevOCKw86SE2bniwgsvlbIYxGIw4DyzbIeBjkfDf7o
2hyIQxcnf3MZncBdbe/EPe5xEODVCTPNIpCh5iNd/isOfHNRXnLxBNok/S27
/8ZDa+K4w0Vyvi4kp8ZW8SZgUNgu4b4XAQne6rZ0oQQUNov8HvAgEPZlTtFJ
MQEnHsiePOFG4HjaZcGl3gmI7PtWtdqJnMdrTDsO/klAi//zM5qWBBpmJI8k
/0pE2Y1wZy8VAmWV73bazibjgfnaXHPyf+M6r0f1sZP3sKWSa4OjWwG2F1dO
DpukY+OJa0l7O+j4fdj8kr58JqQcixg+EnQ4Vt9z1FqZhRObKIcbA/JxVWqz
14kVOTj0IDxcuzEPaaHzL4RGc5FzMW5WhjcPVu95xGbH81FytmTLhHIuHv/X
sPL0aAEeKXS/T3XNwdbM0aQnVgxYhqvX2hVnQ3J/xAE760IUOXzaHzSQhXb5
8zOj+kVILue8ukogC4/kT8m7nSzG0m790ECl+3CWFKo9ZlQCO/+dhu/sMlGd
sOLCokopbEUyro8nZ8CAVTiuQu0BJq/H1MY3pMOz3/Tbmf0PMdiYL+czlwYX
4oKf+pYylEXlpulJpqHEKzpRdssjcGfUbpE3vofb1eM9PCvL8WqyWOoVJRVZ
v88lD6+uQPe7p8sjrFMQtZeRybGqEge/ndS0fZAE/jc72pcvVGL42dYvfDsS
8d6zwkdgsQp9+Q4Osm7xUIr01ucZq4ZkLF3u9HAsHNJX26v11ID7z5Pf5eYx
mOiyZK1zqEVVvVamUkkUrkW/tOz4WIsvMyyXqndFIsWgjW3Epg6xuRKmvT40
rNaykXPqrwNLpYnGyBQV36sGKQkGj9Gweni2ZTAMDhJjW592PMauquGD21Pv
YP9bmvYFrXpEMW5t7o8NRppfQznv83pMWfCMvjAMhFvmgLrh8Qa0z/q927v1
JqLZaOf56hvwcbP6NxvzGzC1eNXSotoIW6WRr1/m3GA3nVP9q6IR3M92r3+7
1Bl9nBc7n0s14f3105xjPucxs65cLL2wCaK1edn+S0ywibDU9S1uQs7szxn3
DGMcVl/qerq0CSYXCjc5HzMGxcOkYv2jJhzar/fDLvQkRAZmNCi1TbDc25ht
v8EIOtnSdlfbmtCQvcyxUUof2Qfp9459bwK3fFF9RbM6XnQYNm4da8J8zYml
wnzqmHL4M7Jkogn66Wd/+Rseg1KKlmTlzyY8WnrtnemHI+hk+1ot+acJczn8
eTK/VbDk+fa+DTzNSFL/fU3S4iC2n3uxOLO8GYufiwwvjB7A8cWrop18zVBo
vRmY5y6HWKnGC2Grm/H2scOAaqQMJKKt51kFm9FcVNcTGyEOw708Qu83NiPB
KPeRX8FuuD8pUq4Sakb06KOD7k93oOHXkmC3Lc14vBZbIhe34GtETp6haDM4
fIx5HPcLY4W4XpvUtmY8lDRb23FRgIx/Kv/ozmYovT7XOFy4FJSfK8tY9jQj
ztJDNj90Xqn6tt+pdeLNYPn/NS48+WvXXqZFSqwSlaSYNtToUDSQZvrWO9UB
u/1Mf+XeJhIuz/Sm5Kj6TAWmtaU5bcsVmS46/Tnr42GmhyaNNeZUmeYPfvJ1
+VGm1YXkKVvUmfYoyhGX1WzG+BLeWysC6g7lHxNs0zzOXH/XF+Jkoc30Suff
q1x1mVbhcigO1mfaNbHPMMmQ6ftSJ2YKTzK9zFxCvteU6UMTyT1j5kxfvrXC
i92C6VeM8Wpxa6bjOYrVfC8y/Sxe9FPkJaYX9kYG5TgybWV6teWVC9O7CTnd
bV5Ml5tUmrVQmB79Lvb3XRjTwv5JyVNUpm/Sb3zYFMV0icrYTakYpj91W2w9
Gse0wKX2RtMEpjVZD9s5JjXj3GPHn/z/Pa70iinkDkhhrheIieTG3mP6fR1N
i57O9Gpjtu91mUyrjbqEdWUxfc1vaO+3HKaz+Y1eLuYx3ZvX6Ly2gOn/AY4E
Xbw=
      "]]}}, {{}, {}, 
    {RGBColor[1, 0.5, 0], Thickness[Large], Dashing[{0, Small, Small, Small}],
      LineBox[CompressedData["
1:eJwVknlYzHkAh9uRVDOq8URrlA4qq0PKOqL5EKJhKpOuDdV0/SSRbbQ5owNj
dGwWRdfOdNc08+2gMLWOwqIiT1ZMB5IjpXKN3dr88T7v8/7/mvJ38UJpampq
3Am++9i1DH9Oe6tT0/S2mcvlYih11iXpdkvZ7MaOvD+JGKl5RovudinYtRFK
S+1qMcJfHz9Z2nWfXdDw9ud/asV4eIp9MbNLyU7YrsGLvSKGVuBMbnrXe/bK
q8uFVc1izL2t8eOprjF2fUihykopBjl48D9hlw6kVfs7DekSRIVf9voy3QQj
8SPMlEgJ2s7YmrH6LHE5umaRsFmCIWXa0/GUBVCdcI6+alKAlUzXfYxBB5xu
u2AWf6QAdS5eprktS1C1YlXjvc4CvP1qF7th0grYdpAHpU6FUBjSesuZK2Gc
OTimyC7EtuQP05eMrcLpQ3sNtn0uRKd0vamb/hqEZdyRiHyLYJdv7tiv4YL6
v6nZLlVFqPY75FY1uA7JVg/kixnF0G9jO9JpHFTUa9bXRhaDOy3JoW9oA3x3
npD+1VQM/jQHdTctNwS6dxhsmVcCz0hbaoTuAaXvUJbN8RIELdLwOvLDJnQn
eWoLe0rwrDO94hGdB3ZvwnuBcylcqG7RDnVPGPPHFO8ulMKovbejmbkZW5ku
6iNjpaDPEeetYHmB2e8bbBdQhpfeFkPDet5w7a2RfrlUBtuIrWW7DH2gpHdH
ebDKEcz3GbCZ4YuPvptnOQjKUemkW6FO90PivYyejffLEfFl3+N8/V8QFZ1n
+Mm2AsxzJcJ4hj+eLf28ev6JClgYiIrNZ25B0YJZ3QNvKsCLs17z3GQr+rna
Z/o5UuxoTA3rnbEN0tTVS6MkUgz3FY4WmQbgvhrHPWFyJezjGhN9pgZizx9Z
vDmBlfhtN8Mt/FggUjbV7lJdqoTAx577hB6EhJyWeBlDhleyOt2oY0FQs3iN
kmUy6KlYmqFT+bBeu71ue4QMsppn1w8I+WDt1SkZPCvDU/5hhcnkYFxzzDRP
vyFDw7jqvaUwGKyzwi2qURkMdB/3umuEwH5yvtZPZnJY6KQyOkUh+Ko9O9rY
U45rY3MFw3qh2C+JD12YIEd7kGH+fFEoGtw1WzVlcmRXD9CamGEgv38aLeqW
ozPOZN7RlDCEvtJKY+gQFNjZi+5ohqO9hXZJ5Ehg0WFksfdUOD6487PaIwhm
D0UkOGtRaO3pG+45S3Bzrc3GHXQKLguyjMrOEUSeH9Q/PZXClQPc9TGZZOLn
mMKXTArFBtXZGucJNmcfvH2cReEw98h6qxwCISdNt8WKgm3drJwYCcFHSc15
fzcKojQP1ylygguq2JBEDwo05aSY1ol29nC0qeBRiLW6mJNJCNK+KRRj3hT4
TUajVtUE83m3evIDKDj++ybH4yJB4PgTy/7dFF6HJ41mXiWY4pU9pPcrhYCa
pcbBCgJpaUDdMgGFR7R3rtYNBN+8XnBOxlFozOblKhoJzpQP7LQ9SuHcQ2PO
8+sETjTZYp9ECjqmD2PKbxC88NkzfjiZQmJUcq7gJsHCSZ/T2oQUdmsNjE5p
JnjsW+enElHo884zbpvoQ9L9ZnNSKfhLPDlZtwjM1dlvN6RTaPugIQi+TXDX
T606JoPCOtTnWt8h+B/S6D86
      "]]}}, {{}, GraphicsComplexBox[CompressedData["

1:eJztU/lLVFEYfYiIqZmamBa5lGUgVgqSLXJGpCTaXCAyQyaxktFUQiPHtGcY
aqYN5jqO+zI66jiZ6Sw6Ps3MEEUjU3FrGKImQ5kCc0nqTV1/7D/wwuVy7j33
+8458LlExAXfMKIoKpLdhvNXo/7dhQguYldUwTcnGvEPx6P8lnlgXEwz1lJ5
XQnP7oHrGB7m8KWFvNNY4Vcn8salSLaVBmj46SgODVkciWkl/Ez0mY5XWA21
Er4AX809y6MsZISfj5YyiSrHWEb4xVAKmO1+Pa1I0h30NG0WwdZLP1R0cfN/
JQKTjJ9290lxav5STlFsNaIi1LTb/s3+tfjoyveZS2iB8qyFkXtGPbiWGh5P
tam/AZkOywthq0040T54V10hgXxUpxcebSL9mrGy94FHaQR77/hoIUguBfNE
uztFsJmHDMysT5SrqgGifmfZnajnyJT4xwRoxURPG+zLbtvwt4kxvWpo+ALy
TqHC+3A90dcOrpvV2lxQHfYcmXU1SXsJZmPw+9uEWqK3A8yYNsu3qAZXI0+y
FTvBket0iYpqol8OWU54XP10FYQlhqXAaJ21+/pGJfGjBKWM3il0rsTUyM8Q
bZ0KdK5yKSCjnPjrAmPklMUbEcHB+LKlR1s3qOFhv2G7UuJXDc6OKo2QW4Ir
xw0Fe8B0zqSsNBUR/ww4i5WHTFYLcP5Ylh/3EwN6UvFwPiCf5NELzuNkb1Fx
Hr4FGSr2grl2IDRwQUDy6QPF6Sh0oHORHfN5vVHfB3ppl17tkU3yegVa7eQt
ns+Ae4Yda4HFXMmMtiCd5NcPWuTbnxaYhqGq0x0/NvpBvfdetnG6T/J8Dapw
yvp3XSKi2bTsjQdANWskedGxJF8WT465TIquw2yiJt7X7A0orvDMh1R/hP8l
sJgW78v0ckdb2ZJ44ByLydqaj6352JqP/8/HH278Gmc=
     "], {
      {GrayLevel[0], InsetBox[
        StyleBox["\[EmptyCircle]",
         StripOnInput->False,
         FontSize->15], 51], InsetBox[
        StyleBox["\[EmptyCircle]",
         StripOnInput->False,
         FontSize->15], 52], InsetBox[
        StyleBox["\[EmptyCircle]",
         StripOnInput->False,
         FontSize->15], 53], InsetBox[
        StyleBox["\[EmptyCircle]",
         StripOnInput->False,
         FontSize->15], 54], InsetBox[
        StyleBox["\[EmptyCircle]",
         StripOnInput->False,
         FontSize->15], 55], InsetBox[
        StyleBox["\[EmptyCircle]",
         StripOnInput->False,
         FontSize->15], 56], InsetBox[
        StyleBox["\[EmptyCircle]",
         StripOnInput->False,
         FontSize->15], 57], InsetBox[
        StyleBox["\[EmptyCircle]",
         StripOnInput->False,
         FontSize->15], 58], InsetBox[
        StyleBox["\[EmptyCircle]",
         StripOnInput->False,
         FontSize->15], 59], InsetBox[
        StyleBox["\[EmptyCircle]",
         StripOnInput->False,
         FontSize->15], 60], InsetBox[
        StyleBox["\[EmptyCircle]",
         StripOnInput->False,
         FontSize->15], 61], InsetBox[
        StyleBox["\[EmptyCircle]",
         StripOnInput->False,
         FontSize->15], 62], InsetBox[
        StyleBox["\[EmptyCircle]",
         StripOnInput->False,
         FontSize->15], 63], InsetBox[
        StyleBox["\[EmptyCircle]",
         StripOnInput->False,
         FontSize->15], 64], InsetBox[
        StyleBox["\[EmptyCircle]",
         StripOnInput->False,
         FontSize->15], 65], InsetBox[
        StyleBox["\[EmptyCircle]",
         StripOnInput->False,
         FontSize->15], 66], InsetBox[
        StyleBox["\[EmptyCircle]",
         StripOnInput->False,
         FontSize->15], 67], InsetBox[
        StyleBox["\[EmptyCircle]",
         StripOnInput->False,
         FontSize->15], 68], InsetBox[
        StyleBox["\[EmptyCircle]",
         StripOnInput->False,
         FontSize->15], 69], InsetBox[
        StyleBox["\[EmptyCircle]",
         StripOnInput->False,
         FontSize->15], 70], InsetBox[
        StyleBox["\[EmptyCircle]",
         StripOnInput->False,
         FontSize->15], 71], InsetBox[
        StyleBox["\[EmptyCircle]",
         StripOnInput->False,
         FontSize->15], 72], InsetBox[
        StyleBox["\[EmptyCircle]",
         StripOnInput->False,
         FontSize->15], 73], InsetBox[
        StyleBox["\[EmptyCircle]",
         StripOnInput->False,
         FontSize->15], 74], InsetBox[
        StyleBox["\[EmptyCircle]",
         StripOnInput->False,
         FontSize->15], 75], InsetBox[
        StyleBox["\[EmptyCircle]",
         StripOnInput->False,
         FontSize->15], 76], InsetBox[
        StyleBox["\[EmptyCircle]",
         StripOnInput->False,
         FontSize->15], 77], InsetBox[
        StyleBox["\[EmptyCircle]",
         StripOnInput->False,
         FontSize->15], 78], InsetBox[
        StyleBox["\[EmptyCircle]",
         StripOnInput->False,
         FontSize->15], 79], InsetBox[
        StyleBox["\[EmptyCircle]",
         StripOnInput->False,
         FontSize->15], 80], InsetBox[
        StyleBox["\[EmptyCircle]",
         StripOnInput->False,
         FontSize->15], 81], InsetBox[
        StyleBox["\[EmptyCircle]",
         StripOnInput->False,
         FontSize->15], 82], InsetBox[
        StyleBox["\[EmptyCircle]",
         StripOnInput->False,
         FontSize->15], 83], InsetBox[
        StyleBox["\[EmptyCircle]",
         StripOnInput->False,
         FontSize->15], 84], InsetBox[
        StyleBox["\[EmptyCircle]",
         StripOnInput->False,
         FontSize->15], 85], InsetBox[
        StyleBox["\[EmptyCircle]",
         StripOnInput->False,
         FontSize->15], 86], InsetBox[
        StyleBox["\[EmptyCircle]",
         StripOnInput->False,
         FontSize->15], 87], InsetBox[
        StyleBox["\[EmptyCircle]",
         StripOnInput->False,
         FontSize->15], 88], InsetBox[
        StyleBox["\[EmptyCircle]",
         StripOnInput->False,
         FontSize->15], 89], InsetBox[
        StyleBox["\[EmptyCircle]",
         StripOnInput->False,
         FontSize->15], 90], InsetBox[
        StyleBox["\[EmptyCircle]",
         StripOnInput->False,
         FontSize->15], 91], InsetBox[
        StyleBox["\[EmptyCircle]",
         StripOnInput->False,
         FontSize->15], 92], InsetBox[
        StyleBox["\[EmptyCircle]",
         StripOnInput->False,
         FontSize->15], 93], InsetBox[
        StyleBox["\[EmptyCircle]",
         StripOnInput->False,
         FontSize->15], 94], InsetBox[
        StyleBox["\[EmptyCircle]",
         StripOnInput->False,
         FontSize->15], 95], InsetBox[
        StyleBox["\[EmptyCircle]",
         StripOnInput->False,
         FontSize->15], 96], InsetBox[
        StyleBox["\[EmptyCircle]",
         StripOnInput->False,
         FontSize->15], 97], InsetBox[
        StyleBox["\[EmptyCircle]",
         StripOnInput->False,
         FontSize->15], 98], InsetBox[
        StyleBox["\[EmptyCircle]",
         StripOnInput->False,
         FontSize->15], 99], InsetBox[
        StyleBox["\[EmptyCircle]",
         StripOnInput->False,
         FontSize->15], 100]}, {}}], {}}},
  AspectRatio->NCache[GoldenRatio^(-1), 0.6180339887498948],
  Axes->True,
  AxesLabel->{None, None},
  AxesOrigin->{0, 0},
  Method->{},
  PlotRange->All,
  PlotRangeClipping->True,
  PlotRangePadding->{
    Scaled[0.02], 
    Scaled[0.02]}]], "Output",
 CellChangeTimes->{
  3.5759148879239883`*^9, 3.575915080453899*^9, {3.575918017855448*^9, 
   3.575918061288455*^9}, 3.57591985306341*^9, 3.5759199339068003`*^9, 
   3.575920191428852*^9, 3.575920241786137*^9, 3.576000200858158*^9}],

Cell[BoxData[
 GraphicsBox[{{{}, {}, 
    {RGBColor[1, 0.5, 0], Thickness[Large], Dashing[{0, Small, Small, Small}],
      LineBox[CompressedData["
1:eJwVyn880wkcx/HJ7kQPjrqkH0vjOh23KBLu7J26kg2P0pGWLjpCRh4XJZlK
kR9hfgznd1gxQ1IMqy1NRypjdg/XUopLmV8Vdye3uu/98Xm8H8/H60M9ctwr
aBGJRPIg7v/d0BTzzk93OT3omI6nt7cSzFD3Jl339/Qz1c0J1fuUYF3MLn/O
1EbWq6CWhb1KvMjakv+AuQziI7J1FZ5K8E0uLZUyzbHs4Pn3U65K6Dy1lrcx
bXGXuVCQ7KSEyJlsLWLuwBra9Ei7qRLciIhnzcx9UEz/ftpsfAAMF8uwk6sD
UfJW21MdPYCk79sE5c/D4c+LbQzWHYBP2pM3h1tP4LX5hNZnZQpwvVUFveMx
eLix/UOJlQLBBYI3Sfc4EKgUCeOSftgWx1t+kXAeL8mMps3MfkxUJqwyMb6I
YZN2edFgH+bGwlUyThIGH0dzROF94D4prAlYmQIrrYx++bwcZ3QbdlckpyFG
Od1cnC6H6QzFrFydjtRc9+QUczlqtweTXV24mCrTJ4/69+K4le1w5sksiFnL
jdekPkacuqxD3pmNbQaDMcwrjxCs47R9xiAXe/K5t8Tihzh911XwwoWHPYFP
DXljPVB6/WXSk5EHPcsRcSCpB74JJpFJnfm4Zcu5VLThAdanqB45Gv+Klfb9
Fd30bvSqe7p6/AuhY0ApcDzQhfIJa6E1rwhj3yzUGl74De0yu7y0kWKcpeca
Pi+8D41TXUjr6lLo5UtzvuzoBEV/32CnRxnWdr6cSZuUYYfK3eJP93JMqCWl
Hz6XYcmnGh/5WDmEPjZhcut7iMnYn9KSeQXUtoPJJbs6MNBTpJdhVwHq+7iz
woC72DG48pzH4wqsiNzEM7ssxf49r/9ZHF2Jiz0uf5u6SXA2fyaozrAKUrqr
VnfBbeRdzqS61FRB75CDZG6mHV6T8cNyTz662GVrjda3gUqpznF7wwebTGv/
cEoEnojKuMO9inPpNvP9V5tBMVfOrqZdQ0wpK+r07E3kfGc6FXL/GpJZkZWV
jCbUS1rHG9nVIC/+94Q4rhFDSzNUIzo1kMb6absWNaCx70av0fUa+HcJA97N
1uIEPWKptbcANuwBC/7harjF/uy2ZVoAqalbyKwOHzJqzYWtebWwaa5Rrwu5
Aq+CDTfMNgsxLKrvVywpRq+Ybq15IIS0UVQSFcrDW3d+gyKyDv7DdkNl4Zdh
Idz5Vc6SepxzPCDnajhwyHcw3WVQj22SoNzCRA52J1itmjckvPMX3yp9DkJ8
jQwPGxP/e9OGWyhxEJCHFiyphENvzzxzjgXtUJSiw74epEKqES3+JGwNKhPe
BRB9TlGZrQnHD/M8Dj+Q6FqTVlf1w/HjaHKMbzDR9T+/2UphI6otIuIOm+hf
O8iGnY+h+agTK/UU0X2KRzfGH4WjpG+TWTrRI7oZeZpDYAhk3yozCScusG5T
/MDitVgkZxMupYWNOrMQG1ZCmcon3JuVtjneB+IVobptFYR/ullQovHAw0V+
5HA+Ya5Jq9qZgaFJz0+m1YTvxP3hGL8LH+/ZzSXWEd6WaifUOMOgwWLG4Trh
Kq/o3fH2WFu4Sq2+QXixPbtbQ8PGRP1XpbcIl6ertD9SgEjSi70iwiSSrHar
M/0/B4VMOQ==
      "]]}}, {{}, {}, 
    {RGBColor[0.5, 0, 0.5], Thickness[Large], Dashing[{Small, Small}], 
     LineBox[CompressedData["
1:eJwVjXk01AkAx+1gs8+tTVtSWOkai7eOJL6J10F6Gkc5ahbl7o3oYEyMsklp
ttBUQuRN0yDXDA2mOYzxiw6Ms4PNLtrHiI7NlsXaP77v+z7vfT/vax5Ooxwj
qamp+Szl/06g5nKcnGzd3kk73QIC+sA7I907KtGFy3CI+RbfPvwyMhJfJjEF
p/uCxjfefXBhJy6ck1gjVOTYWbljaT+zjUiUuMKpICtLg9yHN6Z3KmIlPlCc
lBnWk/qQat9dFCk5jOCtk8vX1fSiHRPso5LjGB0WXtuu3Yv5FMexisU05IrC
vubeV4LLmh7UXpaFiWKp0XBEN7rYr4aSoll4bNSmtcamCyWiHk01hzysHPDw
UA49gxUziRf+ng2r9NFGfvkTdNqeDxuYL4BorGSX88l2CEXDG4/NFiOKdjCP
nEwgWZcu3h1YCr3tijDXDgWs+KIPY4fKwPRYdqDGqhVz7qHHKc4c8L1Wl88S
LaCJS2neBlxUlBtHzOTKcMpuHcNHn4c+iuzzxkgp7l758txUVY5IcpBado8Y
4W+0ybMzlVjNl45TxkRoMWs1OKyqQkaEi8ZH62ZYclRFj8NroJenvlb/YSNs
HfK2RkXUgoR50vQOIbqcoz+rKHUgVe57/Xa+AY3OQc5nAvk4Z+bd4y+sR6Kt
qXR3gABRxQ82LF4RQHxbP3ZxZz2k46cebrrIhx9p7a1mzwasH7jnN5Nah9Sh
4MkjDg8xaChbGceqRVJ1bMYecyEC1KKcUFMDAYNd6GjeCKmuiV5dXjWyxTMv
tQ2acCQ8P/Ps7ANw5yKLx4yawfzHd2G1VyWu29RwNA1FSPg4pkMVlMN4cEOX
zoIIQ3K6r2AXD29Sm9N/WHyEgzYlMco2Ltzyz1K0p8VIqHsRExJ3D/FlRjGe
LyX4l75O19SMg/f9YSRZvBQHpNt6w1rKcJrdHdbzpxSLFyb7f828izt+nep/
HZWhfuuqS0z7Uhh5H3VKGJLBYXxx1pVUgqlHf+Tc9msBT+uq/ZbGIsT/NG3Z
3tOC0kiGiuR1Gw4vcvfHesshP0Dd8cjgFu5mtDbpPpPDRUdH97KAjTOc3/f4
72tFYjNnOYuWD7Z6brSevBXx6TonPoXkIpiq7OjwUKBqk5GXv9VVRP3NE39t
VmDgnvHIFHLw+tu43md2bdAnCu2+C7qIzyuayGW1bRi8dDl0pW3mkl9irNpI
4MONI9lUKhM5nwyEalsIKP2zBPT9TIizM4JWWBMQJLJMbrgyYSEIL3SzI7Am
K7Wwx4SJCa31FtecCbj0H25vqEkHvY5n7ei1xC/cn3iXpaFAk+/JjCOQlsd9
6nWJgacFP47nHycwsbM8sjOagQWb/CwejcAqjMUH7mYgPPhUhzKJgNCsUBSn
wcDmaiff9QwCepXbqfy0VDQdEoV05BBQXN4c0ZBEh2qKPD/MIhD6Wys7jELH
2vNFxR+vEkgP1LTTt6Pj3IO0kTXXCVSbmdw88S4FXiT3KFoRgb6qeSu/mBQw
btRqZd5Z+rP8+YLhnhRUkS3Kb5YSOO9D2au0SoHRQfUpGYeAIev9l+DRZHiq
klj9XAJzz+XjFvJknM4YtZnkEciwtHScKk3GfeOA7sUKAqaTzW8bmcl4VaFI
/L6KQCnXfu4iNRn/AQM3Vw0=
      "]]}}, {{}, {}, 
    {RGBColor[0, 0, 1], Thickness[Large], LineBox[CompressedData["
1:eJxF0Hk41AkYB3CxdAwlbSo1QpNqM5lZR1Hm2+BZMXS4NtpyFIqZZVkpVFJt
l51EJiW3iaFk0DpmmnHN/JZWCB2KptIlFh1sh2z7PPs8v/d53ud9Ps/3+9dr
HBjuHqSupqYW/nX/uxF+KcLVqxmsv+vaWF5e3RDF1Dn3y3WgU6IyWrm5G/6P
H3Pz5VRoj6SrT+F0Y60g8kuinA51773ElfVf+yO2RKTcDkMM1u5vzLqhomaX
hMrdEHTTK6VSvRtxlh2ZwfLtWDOZpUEt60IzBgS75Dzcbe2rtKB0YWK/9bOS
yYOoGG1EcNFtFPKH71GmHod9Xz6bt7MD7YIHvVG7+bg/OlBrt6odOdJOTTWr
VFwt0M4R97TCNCFKFDgqQNdE+Q6F8CbaGEcC7k5cxAxaylkJtxnV0r7lQeNZ
MAnTTD7BI7BPJ1bm5J0LVgKlfZ5UAdMK6ZtnW/NRdrLW2/jbJnxi/8RztxFC
xzzWniVuQLgsN5yjWwhdq6lLEvbVI5q5ON5tlgjp5TlPMp3qkPf7h1vUwWKE
XI5WlPJlCFRRzMZHriBow88jb85L0WDUpLt9sBRrgo2M59+rBU04mPlnYBlO
ZKcG0X1qwLBKXROyUwzLZakVzJ4qtNvsHht0L4fl0kSBhP8Hamx8bGK8K2DQ
fdC2HdcRyaDWOXlVwnq6c/1s7UrIMmaFTtpfB5PjRrGdKIeHuuEFieMfiFsR
sGLsuRhxvb6vd1hVoVPfd2fLcBmiroUe3mBcjbdyv4VPppahMl5wydq4BuWD
s48y6aU4KRvpoejW4pQdRaYVfwWFn4KznulJ8MIjL5FRVYw08zKh5mwpQikr
6UXTRdC/t6xd+4sUN7Vc8vWOFUIVJzk0f/IGoscZsmOvhWCdO+BOGZZhL2dc
5RZTAG6+3h7HHjmuuxTe0ZqTj9E7Aer13DpcXs5ez7qQi72CjoDOp3V4/nTX
Z5/1Ocj2aNN4uaseVa+f9BsWZEKPs2t1RG896ngLjlpoZmDoxpOkDI8GFHHZ
B7oOpoO7apjW3NmAcxzF7VOtabC6n7IxlNOIenqr6e+eqcg73FSr09oIWtu1
+bPFyYgRPtrg6dqE5Mjk4t+ckiDQSNk9s7EJ4v0NObS04/D1u93S4qDAAcUO
woKfiJD3ItlHiQJG9iVBOnfj8FArrKuVqYTv1v6oiJ5IjM2tNcsXK9E7Sy1P
FhaIRdcCNidUKJFiOFb8HS0Q7A3Tf91+XYkm/bU5Fx4GICl2q2RejRLdN9+7
JrgFwOTRmHNSnRKnW+deijD3x6Yii5DoNiX6N5aNVr/YhiLbq7lOQ0rwHKpe
VU+441anp4I2rASb7h/hHO6Ot9zPL6eMKnHfNbPgkWoLWNkchvSdEgWWp3Wp
TZvRpTEgY3xWwsdAkFc11w1TWk0fLqAQWKjyyWn73hGmwbcmx7QJHH92hibU
d4DrZPSSrpkEzML+uX/sIxvpTEUoX4+A9p7xjI6jwCrBzg/qBgSqe7fR9git
4WlOoaoWErCVFJcqeZbY/2f5+htUAmdODf1ia/09mj5OORFjTID70p/azF+J
gVRRiecSApJNzRIro2WYRd/SxlxKgHL6Vd4tscnX/+foDy4nQCxOdJxRMgdJ
73Sr1VYSOJQVY2dwRgOyk4d95tIJqP0/I4ZvPq4wJ21SGXiJxSTt6dxp52FB
+rc+h0chVqQHpi01OWtDelFWWqNwLemNFlpBtXaky7e/KHzKJh1bLqJbu5C+
4mTQ5uJKuu/hqQi/jaTtp3IrTriTnvHTKpsHvqQvalY4JoSR/uvikufneKS/
mJ87LgonHegb3XI7ivR311ZvXhpPunardFtLEunBIbOJPj5pwyOZWW+TSSde
Pfh4URrpSvvhROZ50s/v+tF+uEB6Pq9d4ZtB2kWdHRKeSSC2oWWMbVIjjT8v
nnY0m8Ca9hhvxbKadaVmJsXpuWRfVZ/CuZpPWu9HjaF6IWnHwSj+nULSew/3
m78WEfCXztMKdahZV6Tv1TFZQuYPShSR35aS/hc8puBG
      "]]}}, {{}, 
    GraphicsComplexBox[CompressedData["
1:eJxTTMoPSmViYGCIAGIQ/Wflx0u+SQn272+/mxA5/4o9hF9gv873U+aJl5ft
f9Vl7SmZXGEfVnTrrZTpZah8g31cSpjclcZL9tUi69wfVrXY+8W0Tqu/cBGq
vsP+VT1b1XrFi/aVL9UMOdb02FcenrvgZ+kFqP4J9hk3zrK9mH3e3ua+f+/0
vEn2LN8NhBJDzkHNm2J/oPLi1QKxs/a7PHmYtNun2XdtTuThf3waav4M+zvh
K5gEdp+yt9pyomzf/Fn2PmzXY2Tnn4TaN8d+ylkRgY39JzDMR9e/Q671deCO
efbrLMS4hHuPQ9Uvsl+34IML96Uj9tL6d1XYGpfa3zkg9/lA8yGo/hX2L6JK
ZqVOPmB/89z34MdLV9v/ypDZr3Z/L9S8dfb3TvY+8xXYbe9j3umY8HSD/YuK
6QJd83dAzd9kn3fm4PMf5dvstdvFgEZstpeIi7i1qXML1L6t9jeYz27YdmKT
Pdf1xQW2XNvtHW6ffv9JeyPU/h32D66djGaLXG//CuRdmV32CjcSV9p0rYG6
Z7d9wwHzF+GPV9qfBIaOlP5ee4OM1ra3scuh7ttn71DlNfnFlyX2IY+Xzj6i
cMD+g7tVmvmSRVD3HrA3aDjwuy9jgb1Ld87z3ysP2jMs8T5dXTcH6v5D9g3K
bb9EfGbYG4PBYfuGJX4TjMymQP1z2P6A5rcjmywn2Cvf/gl08RF7BtWspqvL
O6D+O2rfsMFJUY610V64+cCpha7H7BlOsTe38BVD/XvcniEmbCpnWKB9HDgB
APkbFqqKldnZb5r7fvkxbyAfCkbT72j6HcrpFwCZOK/C
     "], {
      {GrayLevel[0], InsetBox[
        StyleBox["\[EmptyCircle]",
         StripOnInput->False,
         FontSize->15], 45], InsetBox[
        StyleBox["\[EmptyCircle]",
         StripOnInput->False,
         FontSize->15], 46], InsetBox[
        StyleBox["\[EmptyCircle]",
         StripOnInput->False,
         FontSize->15], 47], InsetBox[
        StyleBox["\[EmptyCircle]",
         StripOnInput->False,
         FontSize->15], 48], InsetBox[
        StyleBox["\[EmptyCircle]",
         StripOnInput->False,
         FontSize->15], 49], InsetBox[
        StyleBox["\[EmptyCircle]",
         StripOnInput->False,
         FontSize->15], 50], InsetBox[
        StyleBox["\[EmptyCircle]",
         StripOnInput->False,
         FontSize->15], 51], InsetBox[
        StyleBox["\[EmptyCircle]",
         StripOnInput->False,
         FontSize->15], 52], InsetBox[
        StyleBox["\[EmptyCircle]",
         StripOnInput->False,
         FontSize->15], 53], InsetBox[
        StyleBox["\[EmptyCircle]",
         StripOnInput->False,
         FontSize->15], 54], InsetBox[
        StyleBox["\[EmptyCircle]",
         StripOnInput->False,
         FontSize->15], 55], InsetBox[
        StyleBox["\[EmptyCircle]",
         StripOnInput->False,
         FontSize->15], 56], InsetBox[
        StyleBox["\[EmptyCircle]",
         StripOnInput->False,
         FontSize->15], 57], InsetBox[
        StyleBox["\[EmptyCircle]",
         StripOnInput->False,
         FontSize->15], 58], InsetBox[
        StyleBox["\[EmptyCircle]",
         StripOnInput->False,
         FontSize->15], 59], InsetBox[
        StyleBox["\[EmptyCircle]",
         StripOnInput->False,
         FontSize->15], 60], InsetBox[
        StyleBox["\[EmptyCircle]",
         StripOnInput->False,
         FontSize->15], 61], InsetBox[
        StyleBox["\[EmptyCircle]",
         StripOnInput->False,
         FontSize->15], 62], InsetBox[
        StyleBox["\[EmptyCircle]",
         StripOnInput->False,
         FontSize->15], 63], InsetBox[
        StyleBox["\[EmptyCircle]",
         StripOnInput->False,
         FontSize->15], 64], InsetBox[
        StyleBox["\[EmptyCircle]",
         StripOnInput->False,
         FontSize->15], 65], InsetBox[
        StyleBox["\[EmptyCircle]",
         StripOnInput->False,
         FontSize->15], 66], InsetBox[
        StyleBox["\[EmptyCircle]",
         StripOnInput->False,
         FontSize->15], 67], InsetBox[
        StyleBox["\[EmptyCircle]",
         StripOnInput->False,
         FontSize->15], 68], InsetBox[
        StyleBox["\[EmptyCircle]",
         StripOnInput->False,
         FontSize->15], 69], InsetBox[
        StyleBox["\[EmptyCircle]",
         StripOnInput->False,
         FontSize->15], 70], InsetBox[
        StyleBox["\[EmptyCircle]",
         StripOnInput->False,
         FontSize->15], 71], InsetBox[
        StyleBox["\[EmptyCircle]",
         StripOnInput->False,
         FontSize->15], 72], InsetBox[
        StyleBox["\[EmptyCircle]",
         StripOnInput->False,
         FontSize->15], 73], InsetBox[
        StyleBox["\[EmptyCircle]",
         StripOnInput->False,
         FontSize->15], 74], InsetBox[
        StyleBox["\[EmptyCircle]",
         StripOnInput->False,
         FontSize->15], 75], InsetBox[
        StyleBox["\[EmptyCircle]",
         StripOnInput->False,
         FontSize->15], 76], InsetBox[
        StyleBox["\[EmptyCircle]",
         StripOnInput->False,
         FontSize->15], 77], InsetBox[
        StyleBox["\[EmptyCircle]",
         StripOnInput->False,
         FontSize->15], 78], InsetBox[
        StyleBox["\[EmptyCircle]",
         StripOnInput->False,
         FontSize->15], 79], InsetBox[
        StyleBox["\[EmptyCircle]",
         StripOnInput->False,
         FontSize->15], 80], InsetBox[
        StyleBox["\[EmptyCircle]",
         StripOnInput->False,
         FontSize->15], 81], InsetBox[
        StyleBox["\[EmptyCircle]",
         StripOnInput->False,
         FontSize->15], 82], InsetBox[
        StyleBox["\[EmptyCircle]",
         StripOnInput->False,
         FontSize->15], 83], InsetBox[
        StyleBox["\[EmptyCircle]",
         StripOnInput->False,
         FontSize->15], 84], InsetBox[
        StyleBox["\[EmptyCircle]",
         StripOnInput->False,
         FontSize->15], 85], InsetBox[
        StyleBox["\[EmptyCircle]",
         StripOnInput->False,
         FontSize->15], 86], InsetBox[
        StyleBox["\[EmptyCircle]",
         StripOnInput->False,
         FontSize->15], 87], InsetBox[
        StyleBox["\[EmptyCircle]",
         StripOnInput->False,
         FontSize->15], 88]}, {}}], {}}},
  AspectRatio->NCache[GoldenRatio^(-1), 0.6180339887498948],
  Axes->True,
  AxesLabel->{None, None},
  AxesOrigin->{0, 0},
  Method->{},
  PlotRange->All,
  PlotRangeClipping->True,
  PlotRangePadding->{
    Scaled[0.02], 
    Scaled[0.02]}]], "Output",
 CellChangeTimes->{
  3.5759148879239883`*^9, 3.575915080453899*^9, {3.575918017855448*^9, 
   3.575918061288455*^9}, 3.57591985306341*^9, 3.5759199339068003`*^9, 
   3.575920191428852*^9, 3.575920241786137*^9, 3.576000201038186*^9}]
}, Open  ]],

Cell[CellGroupData[{

Cell[BoxData[
 RowBox[{
  RowBox[{"(*", " ", 
   RowBox[{
    RowBox[{
     RowBox[{
     "Further", " ", "approximations", " ", "in", " ", "the", " ", "case", 
      " ", "of", " ", "R1"}], "<", "1"}], ",", " ", 
    RowBox[{"R2", ">", "1"}]}], " ", "*)"}], "\[IndentingNewLine]", 
  "\[IndentingNewLine]", 
  RowBox[{
   RowBox[{
    RowBox[{"s21t", "=", 
     RowBox[{"(", 
      RowBox[{"1", "-", 
       RowBox[{"1", "/", 
        RowBox[{"(", 
         RowBox[{"r2", " ", 
          RowBox[{
           RowBox[{"(", 
            RowBox[{"1", "-", "m"}], ")"}], "^", 
           RowBox[{"(", 
            RowBox[{"L", "+", "1"}], ")"}]}]}], ")"}]}]}], ")"}]}], ";"}], 
   " ", 
   RowBox[{"(*", " ", 
    RowBox[{
     RowBox[{
      RowBox[{"as", " ", "R1"}], "<", 
      RowBox[{"1", " ", "and", " ", "R2"}], ">", "1"}], ",", " ", 
     RowBox[{"s_", 
      RowBox[{"2", "^", "1"}], " ", "can", " ", "be", " ", "simplified"}]}], 
    " ", "*)"}], "\[IndentingNewLine]", 
   RowBox[{
    RowBox[{"s12t", "=", 
     RowBox[{"s1test", "/.", 
      RowBox[{"s2", "\[Rule]", "s21t"}]}]}], ";"}], " ", 
   RowBox[{"(*", " ", 
    RowBox[{"and", " ", "now", " ", "we", " ", "can", " ", "write", " ", "s_", 
     RowBox[{"1", "^", "2"}], " ", "with", " ", "this", " ", "simplified", 
     " ", "s_", 
     RowBox[{"2", "^", "1"}], " ", 
     RowBox[{"(", 
      RowBox[{"equation", " ", "11", " ", "of", " ", "the", " ", 
       RowBox[{"Sup", "."}]}], ")"}]}], " ", "*)"}], "\[IndentingNewLine]", 
   RowBox[{
    RowBox[{"Eq12temp", "=", 
     RowBox[{
      RowBox[{"(", 
       RowBox[{"Normal", "[", 
        RowBox[{"Simplify", "[", 
         RowBox[{
          RowBox[{"(", 
           RowBox[{"Assuming", "[", 
            RowBox[{
             RowBox[{
              RowBox[{"(", 
               RowBox[{
                RowBox[{
                 SuperscriptBox[
                  RowBox[{"(", 
                   RowBox[{"1", "-", "m"}], ")"}], 
                  RowBox[{"1", "+", "L"}]], " ", "r1"}], "<", "1"}], ")"}], "&&", 
              RowBox[{"(", 
               RowBox[{"r1", ">", "0"}], ")"}], "&&", 
              RowBox[{"(", 
               RowBox[{"r1", "<", "1"}], ")"}], "&&", 
              RowBox[{"(", 
               RowBox[{"m", ">", "0"}], ")"}], "&&", 
              RowBox[{"(", 
               RowBox[{"m", "<", "1"}], ")"}]}], ",", 
             RowBox[{"Simplify", "[", 
              RowBox[{"Series", "[", 
               RowBox[{"s1test", ",", 
                RowBox[{"{", 
                 RowBox[{"s2", ",", "0", ",", "1"}], "}"}]}], "]"}], "]"}]}], 
            "]"}], ")"}], "/.", 
          RowBox[{
           SqrtBox[
            SuperscriptBox[
             RowBox[{"(", 
              RowBox[{
               RowBox[{"-", "1"}], "+", 
               RowBox[{
                SuperscriptBox[
                 RowBox[{"(", 
                  RowBox[{"1", "-", "m"}], ")"}], 
                 RowBox[{"1", "+", "L"}]], " ", "r1"}]}], ")"}], "2"]], 
           "\[Rule]", 
           RowBox[{"(", 
            RowBox[{"1", "-", 
             RowBox[{
              SuperscriptBox[
               RowBox[{"(", 
                RowBox[{"1", "-", "m"}], ")"}], 
               RowBox[{"1", "+", "L"}]], " ", "r1"}]}], ")"}]}]}], "]"}], 
        "]"}], ")"}], "/.", 
      RowBox[{"s2", "\[Rule]", "s21t"}]}]}], " ", ";"}], 
   RowBox[{"(*", " ", 
    RowBox[{"equation", " ", "12", " ", "of", " ", "the", " ", 
     RowBox[{"Sup", ".", " ", "in"}], " ", "a", " ", "series", " ", "for", 
     " ", 
     RowBox[{"s2", "^", "1"}], " ", "small"}], " ", "*)"}], 
   "\[IndentingNewLine]", 
   RowBox[{"Eq12", "=", 
    FractionBox[
     RowBox[{" ", 
      RowBox[{"m", " ", "r1", " ", 
       RowBox[{"(", 
        RowBox[{
         RowBox[{"r2", " ", 
          SuperscriptBox[
           RowBox[{"(", 
            RowBox[{"1", "-", "m"}], ")"}], 
           RowBox[{"L", "+", "1"}]]}], "-", "1"}], ")"}]}]}], 
     RowBox[{
      RowBox[{"(", 
       RowBox[{"1", "-", "m"}], ")"}], "r2", " ", 
      RowBox[{"(", 
       RowBox[{"1", "-", 
        RowBox[{
         SuperscriptBox[
          RowBox[{"(", 
           RowBox[{"1", "-", "m"}], ")"}], 
          RowBox[{"1", "+", "L"}]], " ", "r1"}]}], ")"}]}]]}], " ", 
   RowBox[{"(*", " ", 
    RowBox[{"Eq12temp", " ", "can", " ", "be", " ", "simplified"}], "*)"}], 
   "\[IndentingNewLine]", 
   RowBox[{"Simplify", "[", 
    RowBox[{"Eq12", "-", "Eq12temp"}], "]"}], " ", "\[IndentingNewLine]", 
   RowBox[{"(*", " ", 
    RowBox[{
     RowBox[{
      RowBox[{"(", 
       RowBox[{"1", "-", 
        RowBox[{
         SuperscriptBox[
          RowBox[{"(", 
           RowBox[{"1", "-", "m"}], ")"}], 
          RowBox[{"1", "+", "L"}]], " ", "r1"}]}], ")"}], " ", "=", " ", 
      RowBox[{
       RowBox[{
        RowBox[{"Sqrt", "[", 
         RowBox[{
          RowBox[{"(", 
           RowBox[{
            RowBox[{"-", "1"}], "+", 
            RowBox[{
             SuperscriptBox[
              RowBox[{"(", 
               RowBox[{"1", "-", "m"}], ")"}], 
              RowBox[{"1", "+", "L"}]], " ", "r1"}]}], ")"}], "^", "2"}], 
         "]"}], " ", "because", " ", "r1"}], "<", "1"}]}], ",", " ", 
     RowBox[{
     "so", " ", "the", " ", "simplification", " ", "is", " ", "right"}]}], 
    " ", "*)"}], "\[IndentingNewLine]", "\[IndentingNewLine]", 
   RowBox[{"(*", " ", 
    RowBox[{"We", " ", "now", " ", "derivate", " ", "previous", " ", 
     RowBox[{"approximation", ".", " ", "The"}], " ", "derivative", " ", "is",
      " ", "zero", " ", "at", " ", "the", " ", 
     RowBox[{"optimum", "."}]}], " ", "*)"}], "\[IndentingNewLine]", 
   RowBox[{
    RowBox[{"Eq13Temp0", "=", 
     RowBox[{"Simplify", "[", 
      RowBox[{"D", "[", 
       RowBox[{"Eq12", ",", "m"}], "]"}], "]"}]}], ";"}], 
   "\[IndentingNewLine]", 
   RowBox[{
    RowBox[{"Eq13", "=", 
     RowBox[{
      RowBox[{
       RowBox[{"(", 
        RowBox[{"1", "-", 
         RowBox[{"r1", " ", 
          RowBox[{
           RowBox[{"(", 
            RowBox[{"1", "-", "m"}], ")"}], "^", 
           RowBox[{"(", 
            RowBox[{"L", "+", "1"}], ")"}]}]}]}], ")"}], " ", 
       RowBox[{"(", 
        RowBox[{"1", "-", 
         RowBox[{"r2", " ", 
          RowBox[{
           RowBox[{"(", 
            RowBox[{"1", "-", "m"}], ")"}], "^", 
           RowBox[{"(", 
            RowBox[{"L", "+", "1"}], ")"}]}]}]}], ")"}]}], "+", 
      RowBox[{"m", " ", 
       RowBox[{"(", 
        RowBox[{"L", "+", "1"}], ")"}], " ", 
       RowBox[{
        RowBox[{"(", 
         RowBox[{"1", "-", "m"}], ")"}], "^", 
        RowBox[{"(", 
         RowBox[{"L", "+", "1"}], ")"}]}], " ", 
       RowBox[{"(", 
        RowBox[{"r2", "-", "r1"}], ")"}]}]}]}], ";"}], " ", 
   RowBox[{"(*", " ", 
    RowBox[{
    "Expression", " ", "in", " ", "equation", " ", "13", " ", "of", " ", 
     "the", " ", 
     RowBox[{"Sup", "."}]}], "*)"}], "\[IndentingNewLine]", 
   RowBox[{
    RowBox[{"Eq13Temp1", "=", 
     RowBox[{
      RowBox[{"-", "r1"}], " ", 
      RowBox[{"Eq13", "/", 
       RowBox[{"(", 
        RowBox[{
         SuperscriptBox[
          RowBox[{"(", 
           RowBox[{"1", "-", "m"}], ")"}], "2"], " ", 
         SuperscriptBox[
          RowBox[{"(", 
           RowBox[{"1", "-", 
            RowBox[{
             SuperscriptBox[
              RowBox[{"(", 
               RowBox[{"1", "-", "m"}], ")"}], 
              RowBox[{"1", "+", "L"}]], " ", "r1"}]}], ")"}], "2"], " ", 
         "r2"}], ")"}]}]}]}], ";"}], "\[IndentingNewLine]", 
   RowBox[{"Simplify", "[", 
    RowBox[{"Eq13Temp0", "-", "Eq13Temp1"}], "]"}], " ", 
   RowBox[{"(*", " ", 
    RowBox[{
     RowBox[{
     "We", " ", "check", " ", "that", " ", "Eq13", " ", "is", " ", "indeed", 
      " ", "equal", " ", "to", " ", "Eq13Temp0", " ", "multiplied", " ", "by",
       " ", "factors", " ", "that", " ", "are", " ", "not", " ", 
      RowBox[{"zero", ".", " ", "So"}], " ", "Eq13Temp0"}], "=", 
     RowBox[{
      RowBox[{"0", " ", "is", " ", "equivalent", " ", "to", " ", "Eq13"}], 
      "=", "0"}]}], " ", "*)"}], "\[IndentingNewLine]", "\[IndentingNewLine]", 
   RowBox[{
    RowBox[{"Eq14", "=", 
     RowBox[{"(", 
      RowBox[{
       RowBox[{
        RowBox[{"(", 
         RowBox[{"1", "-", 
          RowBox[{"r1", " ", 
           RowBox[{"Exp", "[", 
            RowBox[{"-", "x"}], "]"}]}]}], ")"}], " ", 
        RowBox[{"(", 
         RowBox[{"1", "-", 
          RowBox[{"r2", "  ", 
           RowBox[{"Exp", "[", 
            RowBox[{"-", "x"}], "]"}]}]}], ")"}]}], "+", 
       RowBox[{"x", " ", 
        RowBox[{"Exp", "[", 
         RowBox[{"-", "x"}], "]"}], 
        RowBox[{"(", 
         RowBox[{"r2", "-", "r1"}], ")"}]}]}], ")"}]}], ";"}], " ", 
   RowBox[{"(*", " ", 
    RowBox[{"we", " ", "noticed", " ", "that", " ", 
     SuperscriptBox[
      RowBox[{"(", 
       RowBox[{"1", "-", "m"}], ")"}], 
      RowBox[{"1", "+", "L"}]], " ", "is", " ", "close", " ", "to", " ", 
     RowBox[{
      RowBox[{"Exp", "[", 
       RowBox[{
        RowBox[{"-", " ", "m"}], " ", 
        RowBox[{"(", 
         RowBox[{"L", "+", "1"}], ")"}]}], "]"}], ".", " ", "x"}], " ", "has",
      " ", "to", " ", "be", " ", "replaced", " ", "by", "  ", "m", " ", 
     RowBox[{"(", 
      RowBox[{"L", "+", "1"}], ")"}]}], " ", "*)"}], "\[IndentingNewLine]", 
   "\[IndentingNewLine]", 
   RowBox[{"Eq15", "=", 
    RowBox[{"m", "/.", 
     RowBox[{
      RowBox[{"Solve", "[", 
       RowBox[{
        RowBox[{
         RowBox[{
          RowBox[{"0", "==", 
           RowBox[{"(", 
            RowBox[{"Normal", "[", 
             RowBox[{"Series", "[", 
              RowBox[{
               RowBox[{"(", 
                RowBox[{
                 RowBox[{"Eq14", "/.", 
                  RowBox[{"r2", "\[Rule]", 
                   RowBox[{"(", 
                    RowBox[{"1", "+", "epsilon"}], ")"}]}]}], "/.", 
                 RowBox[{"x", "\[Rule]", 
                  RowBox[{"alpha", " ", "epsilon"}]}]}], ")"}], ",", 
               RowBox[{"{", 
                RowBox[{"epsilon", ",", "0", ",", "1"}], "}"}]}], "]"}], 
             "]"}], ")"}]}], "/.", 
          RowBox[{"alpha", "\[Rule]", 
           RowBox[{"(", 
            RowBox[{"m", " ", 
             RowBox[{
              RowBox[{"(", 
               RowBox[{"L", "+", "1"}], ")"}], "/", "epsilon"}]}], ")"}]}]}], 
         "/.", 
         RowBox[{"epsilon", "\[Rule]", 
          RowBox[{"(", 
           RowBox[{"r2", "-", "1"}], ")"}]}]}], ",", "m"}], "]"}], "[", 
      RowBox[{"[", "1", "]"}], "]"}]}]}], " ", 
   RowBox[{"(*", " ", 
    RowBox[{
     RowBox[{"Equation", " ", "15", " ", "for", "  ", "r2"}], "-", 
     RowBox[{"1", " ", 
      RowBox[{"<<", " ", "1."}]}]}], "  ", "*)"}], "\[IndentingNewLine]", 
   "\[IndentingNewLine]", "\[IndentingNewLine]", 
   RowBox[{"Series", "[", 
    RowBox[{"Eq14", ",", 
     RowBox[{"{", 
      RowBox[{"r2", ",", "Infinity", ",", "0"}], "}"}]}], "]"}], " ", 
   RowBox[{"(*", " ", 
    RowBox[{
     RowBox[{"The", " ", "largest", " ", "term", " ", "is", " ", 
      SuperscriptBox["\[ExponentialE]", 
       RowBox[{
        RowBox[{"-", "2"}], " ", "x"}]], " ", 
      RowBox[{"(", 
       RowBox[{
        RowBox[{"-", 
         SuperscriptBox["\[ExponentialE]", "x"]}], "+", "r1", "+", 
        RowBox[{
         SuperscriptBox["\[ExponentialE]", "x"], " ", "x"}]}], ")"}], " ", 
      "r2"}], ",", " ", 
     RowBox[{
      RowBox[{
      "so", " ", "it", " ", "is", " ", "zero", " ", "when", " ", "x"}], " ", 
      "=", " ", 
      RowBox[{"1", " ", "-", " ", 
       RowBox[{"r1", " ", 
        RowBox[{"Exp", "[", 
         RowBox[{"-", "x"}], "]"}], " ", "as", " ", "written", " ", "in", " ",
         "equation", " ", "16", " ", "of", " ", 
        RowBox[{"Sup", "."}]}]}]}]}], " ", "*)"}], "\[IndentingNewLine]", 
   RowBox[{
    RowBox[{"Eq16", "=", 
     RowBox[{"1", "-", 
      RowBox[{"r1", " ", 
       RowBox[{"Exp", "[", 
        RowBox[{"-", "x"}], "]"}]}], "-", "x"}]}], ";"}]}]}]], "Input",
 CellChangeTimes->{{3.575914705435199*^9, 3.5759147597675743`*^9}, 
   3.575914951731986*^9, {3.575915059873506*^9, 3.5759150707743597`*^9}, {
   3.575921027824914*^9, 3.5759210296616898`*^9}, {3.5759210654230633`*^9, 
   3.575921070947216*^9}, {3.575921105422477*^9, 3.575921534272894*^9}, {
   3.575921787848466*^9, 3.575921841446269*^9}, {3.575921914850669*^9, 
   3.575921921177568*^9}, {3.575921964306779*^9, 3.575921970666099*^9}, {
   3.5759220150047817`*^9, 3.575922258316025*^9}, {3.575987386504637*^9, 
   3.575987650789781*^9}, 3.575987682333085*^9, {3.5759880000828333`*^9, 
   3.5759881559037457`*^9}, {3.575988507544549*^9, 3.575988632902361*^9}, {
   3.575988766299951*^9, 3.5759887857345448`*^9}, {3.575988989138207*^9, 
   3.575989029613171*^9}, {3.575989061201784*^9, 3.575989067164599*^9}, {
   3.575989259035741*^9, 3.575989381023056*^9}, {3.5760011508823223`*^9, 
   3.5760011533878937`*^9}, {3.576088721844352*^9, 3.576088764179105*^9}}],

Cell[BoxData[
 FractionBox[
  RowBox[{"m", " ", "r1", " ", 
   RowBox[{"(", 
    RowBox[{
     RowBox[{"-", "1"}], "+", 
     RowBox[{
      SuperscriptBox[
       RowBox[{"(", 
        RowBox[{"1", "-", "m"}], ")"}], 
       RowBox[{"1", "+", "L"}]], " ", "r2"}]}], ")"}]}], 
  RowBox[{
   RowBox[{"(", 
    RowBox[{"1", "-", "m"}], ")"}], " ", 
   RowBox[{"(", 
    RowBox[{"1", "-", 
     RowBox[{
      SuperscriptBox[
       RowBox[{"(", 
        RowBox[{"1", "-", "m"}], ")"}], 
       RowBox[{"1", "+", "L"}]], " ", "r1"}]}], ")"}], " ", "r2"}]]], "Output",\

 CellChangeTimes->{
  3.575921921768724*^9, 3.5759219716761913`*^9, 3.575922111049485*^9, {
   3.575922159385482*^9, 3.575922163424695*^9}, {3.5759873915494003`*^9, 
   3.575987402538598*^9}, 3.5759874438113213`*^9, 3.57598858389149*^9, 
   3.5759887895420723`*^9, 3.5759893848174133`*^9, 3.576001155921172*^9, 
   3.5760712301275387`*^9, {3.576088736312149*^9, 3.5760887652576723`*^9}}],

Cell[BoxData["0"], "Output",
 CellChangeTimes->{
  3.575921921768724*^9, 3.5759219716761913`*^9, 3.575922111049485*^9, {
   3.575922159385482*^9, 3.575922163424695*^9}, {3.5759873915494003`*^9, 
   3.575987402538598*^9}, 3.5759874438113213`*^9, 3.57598858389149*^9, 
   3.5759887895420723`*^9, 3.5759893848174133`*^9, 3.576001155921172*^9, 
   3.5760712301275387`*^9, {3.576088736312149*^9, 3.576088765259244*^9}}],

Cell[BoxData["0"], "Output",
 CellChangeTimes->{
  3.575921921768724*^9, 3.5759219716761913`*^9, 3.575922111049485*^9, {
   3.575922159385482*^9, 3.575922163424695*^9}, {3.5759873915494003`*^9, 
   3.575987402538598*^9}, 3.5759874438113213`*^9, 3.57598858389149*^9, 
   3.5759887895420723`*^9, 3.5759893848174133`*^9, 3.576001155921172*^9, 
   3.5760712301275387`*^9, {3.576088736312149*^9, 3.576088765260664*^9}}],

Cell[BoxData[
 FractionBox[
  RowBox[{
   RowBox[{"-", "1"}], "+", "r2"}], 
  RowBox[{"2", " ", 
   RowBox[{"(", 
    RowBox[{"1", "+", "L"}], ")"}]}]]], "Output",
 CellChangeTimes->{
  3.575921921768724*^9, 3.5759219716761913`*^9, 3.575922111049485*^9, {
   3.575922159385482*^9, 3.575922163424695*^9}, {3.5759873915494003`*^9, 
   3.575987402538598*^9}, 3.5759874438113213`*^9, 3.57598858389149*^9, 
   3.5759887895420723`*^9, 3.5759893848174133`*^9, 3.576001155921172*^9, 
   3.5760712301275387`*^9, {3.576088736312149*^9, 3.576088765262166*^9}}],

Cell[BoxData[
 InterpretationBox[
  RowBox[{
   RowBox[{
    SuperscriptBox["\[ExponentialE]", 
     RowBox[{
      RowBox[{"-", "2"}], " ", "x"}]], " ", 
    RowBox[{"(", 
     RowBox[{
      RowBox[{"-", 
       SuperscriptBox["\[ExponentialE]", "x"]}], "+", "r1", "+", 
      RowBox[{
       SuperscriptBox["\[ExponentialE]", "x"], " ", "x"}]}], ")"}], " ", 
    "r2"}], "+", 
   RowBox[{
    SuperscriptBox["\[ExponentialE]", 
     RowBox[{"-", "x"}]], " ", 
    RowBox[{"(", 
     RowBox[{
      SuperscriptBox["\[ExponentialE]", "x"], "-", "r1", "-", 
      RowBox[{"r1", " ", "x"}]}], ")"}]}], "+", 
   InterpretationBox[
    SuperscriptBox[
     RowBox[{"O", "[", 
      FractionBox["1", "r2"], "]"}], "1"],
    SeriesData[$CellContext`r2, 
     DirectedInfinity[1], {}, -1, 1, 1],
    Editable->False]}],
  SeriesData[$CellContext`r2, 
   DirectedInfinity[1], {
   E^((-2) $CellContext`x) (-E^$CellContext`x + $CellContext`r1 + 
     E^$CellContext`x $CellContext`x), 
    E^(-$CellContext`x) (
     E^$CellContext`x - $CellContext`r1 - $CellContext`r1 $CellContext`x)}, \
-1, 1, 1],
  Editable->False]], "Output",
 CellChangeTimes->{
  3.575921921768724*^9, 3.5759219716761913`*^9, 3.575922111049485*^9, {
   3.575922159385482*^9, 3.575922163424695*^9}, {3.5759873915494003`*^9, 
   3.575987402538598*^9}, 3.5759874438113213`*^9, 3.57598858389149*^9, 
   3.5759887895420723`*^9, 3.5759893848174133`*^9, 3.576001155921172*^9, 
   3.5760712301275387`*^9, {3.576088736312149*^9, 3.576088765264029*^9}}]
}, Open  ]],

Cell[CellGroupData[{

Cell[BoxData[
 RowBox[{
  RowBox[{"(*", " ", 
   RowBox[{
    RowBox[{"Top", " ", "pannel", " ", "of", " ", "Figure", " ", 
     RowBox[{"Sup", ".", " ", "1"}]}], " ", ":", " ", 
    RowBox[{
    "approximations", " ", "as", " ", "a", " ", "function", " ", "of", " ", 
     "L"}]}], " ", "*)"}], "\[IndentingNewLine]", "\[IndentingNewLine]", 
  RowBox[{
   RowBox[{
    RowBox[{"r1l", "=", 
     RowBox[{"2", "/", "3"}]}], ";"}], "\[IndentingNewLine]", 
   RowBox[{
    RowBox[{"r2l", "=", "9"}], ";"}], "\[IndentingNewLine]", 
   "\[IndentingNewLine]", 
   RowBox[{
    RowBox[{"temp", "=", 
     RowBox[{"(", 
      RowBox[{"D", "[", 
       RowBox[{
        RowBox[{
         RowBox[{
          RowBox[{"s1", "/.", 
           RowBox[{"eqres", "[", 
            RowBox[{"[", "2", "]"}], "]"}]}], "/.", 
          RowBox[{"r1", "\[Rule]", "r1l"}]}], "/.", 
         RowBox[{"r2", "\[Rule]", "r2l"}]}], ",", "m"}], "]"}], ")"}]}], 
    ";"}], "\[IndentingNewLine]", 
   RowBox[{
    RowBox[{"ListExact", "=", 
     RowBox[{"{", 
      RowBox[{"{", 
       RowBox[{"1", ",", 
        RowBox[{"Re", "[", 
         RowBox[{"m", "/.", 
          RowBox[{"FindRoot", "[", 
           RowBox[{
            RowBox[{
             RowBox[{"(", 
              RowBox[{"temp", "/.", 
               RowBox[{"L", "\[Rule]", "1"}]}], ")"}], "\[Equal]", "0"}], ",", 
            RowBox[{"{", 
             RowBox[{"m", ",", "0.1"}], "}"}]}], "]"}]}], "]"}]}], "}"}], 
      "}"}]}], ";"}], "\[IndentingNewLine]", 
   RowBox[{"For", "[", 
    RowBox[{
     RowBox[{"i", "=", "2"}], ",", 
     RowBox[{"i", "<", "11"}], ",", 
     RowBox[{"i", "++"}], ",", 
     RowBox[{"ListExact", "=", 
      RowBox[{"Join", "[", 
       RowBox[{"ListExact", ",", 
        RowBox[{"{", 
         RowBox[{"{", 
          RowBox[{"i", ",", 
           RowBox[{"Re", "[", 
            RowBox[{"m", "/.", 
             RowBox[{"(", 
              RowBox[{"FindRoot", "[", 
               RowBox[{
                RowBox[{
                 RowBox[{"(", 
                  RowBox[{"temp", "/.", 
                   RowBox[{"L", "\[Rule]", "i"}]}], ")"}], "\[Equal]", "0"}], 
                ",", 
                RowBox[{"{", 
                 RowBox[{"m", ",", 
                  RowBox[{
                   RowBox[{"ListExact", "[", 
                    RowBox[{"[", 
                    RowBox[{"(", 
                    RowBox[{"i", "-", "1"}], ")"}], "]"}], "]"}], "[", 
                   RowBox[{"[", "2", "]"}], "]"}]}], "}"}]}], "]"}], ")"}]}], 
            "]"}]}], "}"}], "}"}]}], "]"}]}]}], "]"}], "\[IndentingNewLine]", 
   
   RowBox[{"For", "[", 
    RowBox[{
     RowBox[{"i", "=", "11"}], ",", 
     RowBox[{"i", "<", "21"}], ",", 
     RowBox[{"i", "++"}], ",", 
     RowBox[{
      RowBox[{"ll", "=", 
       RowBox[{"(", 
        RowBox[{
         RowBox[{"(", 
          RowBox[{"i", "-", "10"}], ")"}], "*", "10"}], ")"}]}], ";", 
      RowBox[{"ListExact", "=", 
       RowBox[{"Join", "[", 
        RowBox[{"ListExact", ",", 
         RowBox[{"{", 
          RowBox[{"{", 
           RowBox[{"ll", ",", 
            RowBox[{"Re", "[", 
             RowBox[{"m", "/.", 
              RowBox[{"(", 
               RowBox[{"FindRoot", "[", 
                RowBox[{
                 RowBox[{
                  RowBox[{"(", 
                   RowBox[{"temp", "/.", 
                    RowBox[{"L", "\[Rule]", "ll"}]}], ")"}], "\[Equal]", 
                  "0"}], ",", 
                 RowBox[{"{", 
                  RowBox[{"m", ",", 
                   RowBox[{
                    RowBox[{"ListExact", "[", 
                    RowBox[{"[", 
                    RowBox[{"(", 
                    RowBox[{"i", "-", "1"}], ")"}], "]"}], "]"}], "[", 
                    RowBox[{"[", "2", "]"}], "]"}]}], "}"}]}], "]"}], ")"}]}],
              "]"}]}], "}"}], "}"}]}], "]"}]}]}]}], "]"}], 
   "\[IndentingNewLine]", "\[IndentingNewLine]", 
   RowBox[{
    RowBox[{"temp", "=", 
     RowBox[{"(", 
      RowBox[{"D", "[", 
       RowBox[{
        RowBox[{
         RowBox[{"s12t", "/.", 
          RowBox[{"r1", "\[Rule]", "r1l"}]}], "/.", 
         RowBox[{"r2", "\[Rule]", "r2l"}]}], ",", "m"}], "]"}], ")"}]}], 
    ";"}], "\[IndentingNewLine]", 
   RowBox[{
    RowBox[{"Lists12", "=", 
     RowBox[{"{", 
      RowBox[{"{", 
       RowBox[{"1", ",", 
        RowBox[{"Re", "[", 
         RowBox[{"m", "/.", 
          RowBox[{"FindRoot", "[", 
           RowBox[{
            RowBox[{
             RowBox[{"(", 
              RowBox[{"temp", "/.", 
               RowBox[{"L", "\[Rule]", "1"}]}], ")"}], "\[Equal]", "0"}], ",", 
            RowBox[{"{", 
             RowBox[{"m", ",", "0.1"}], "}"}]}], "]"}]}], "]"}]}], "}"}], 
      "}"}]}], ";"}], "\[IndentingNewLine]", 
   RowBox[{"For", "[", 
    RowBox[{
     RowBox[{"i", "=", "2"}], ",", 
     RowBox[{"i", "<", "11"}], ",", 
     RowBox[{"i", "++"}], ",", 
     RowBox[{"Lists12", "=", 
      RowBox[{"Join", "[", 
       RowBox[{"Lists12", ",", 
        RowBox[{"{", 
         RowBox[{"{", 
          RowBox[{"i", ",", 
           RowBox[{"Re", "[", 
            RowBox[{"m", "/.", 
             RowBox[{"(", 
              RowBox[{"FindRoot", "[", 
               RowBox[{
                RowBox[{
                 RowBox[{"(", 
                  RowBox[{"temp", "/.", 
                   RowBox[{"L", "\[Rule]", "i"}]}], ")"}], "\[Equal]", "0"}], 
                ",", 
                RowBox[{"{", 
                 RowBox[{"m", ",", 
                  RowBox[{
                   RowBox[{"Lists12", "[", 
                    RowBox[{"[", 
                    RowBox[{"(", 
                    RowBox[{"i", "-", "1"}], ")"}], "]"}], "]"}], "[", 
                   RowBox[{"[", "2", "]"}], "]"}]}], "}"}]}], "]"}], ")"}]}], 
            "]"}]}], "}"}], "}"}]}], "]"}]}]}], "]"}], "\[IndentingNewLine]", 
   
   RowBox[{"For", "[", 
    RowBox[{
     RowBox[{"i", "=", "11"}], ",", 
     RowBox[{"i", "<", "21"}], ",", 
     RowBox[{"i", "++"}], ",", 
     RowBox[{
      RowBox[{"ll", "=", 
       RowBox[{"(", 
        RowBox[{
         RowBox[{"(", 
          RowBox[{"i", "-", "10"}], ")"}], "*", "10"}], ")"}]}], ";", 
      RowBox[{"Lists12", "=", 
       RowBox[{"Join", "[", 
        RowBox[{"Lists12", ",", 
         RowBox[{"{", 
          RowBox[{"{", 
           RowBox[{"ll", ",", 
            RowBox[{"Re", "[", 
             RowBox[{"m", "/.", 
              RowBox[{"(", 
               RowBox[{"FindRoot", "[", 
                RowBox[{
                 RowBox[{
                  RowBox[{"(", 
                   RowBox[{"temp", "/.", 
                    RowBox[{"L", "\[Rule]", "ll"}]}], ")"}], "\[Equal]", 
                  "0"}], ",", 
                 RowBox[{"{", 
                  RowBox[{"m", ",", 
                   RowBox[{
                    RowBox[{"Lists12", "[", 
                    RowBox[{"[", 
                    RowBox[{"(", 
                    RowBox[{"i", "-", "1"}], ")"}], "]"}], "]"}], "[", 
                    RowBox[{"[", "2", "]"}], "]"}]}], "}"}]}], "]"}], ")"}]}],
              "]"}]}], "}"}], "}"}]}], "]"}]}]}]}], "]"}], 
   "\[IndentingNewLine]", "\[IndentingNewLine]", 
   RowBox[{
    RowBox[{"temp", "=", 
     RowBox[{
      RowBox[{"Eq13", "/.", 
       RowBox[{"r1", "\[Rule]", "r1l"}]}], "/.", 
      RowBox[{"r2", "\[Rule]", "r2l"}]}]}], ";"}], "\[IndentingNewLine]", 
   RowBox[{
    RowBox[{"ListA13", "=", 
     RowBox[{"{", 
      RowBox[{"{", 
       RowBox[{"1", ",", 
        RowBox[{"Re", "[", 
         RowBox[{"m", "/.", 
          RowBox[{"FindRoot", "[", 
           RowBox[{
            RowBox[{
             RowBox[{"(", 
              RowBox[{"temp", "/.", 
               RowBox[{"L", "\[Rule]", "1"}]}], ")"}], "\[Equal]", "0"}], ",", 
            RowBox[{"{", 
             RowBox[{"m", ",", "0.1"}], "}"}]}], "]"}]}], "]"}]}], "}"}], 
      "}"}]}], ";"}], "\[IndentingNewLine]", 
   RowBox[{"For", "[", 
    RowBox[{
     RowBox[{"i", "=", "2"}], ",", 
     RowBox[{"i", "<", "11"}], ",", 
     RowBox[{"i", "++"}], ",", 
     RowBox[{"ListA13", "=", 
      RowBox[{"Join", "[", 
       RowBox[{"ListA13", ",", 
        RowBox[{"{", 
         RowBox[{"{", 
          RowBox[{"i", ",", 
           RowBox[{"Re", "[", 
            RowBox[{"m", "/.", 
             RowBox[{"(", 
              RowBox[{"FindRoot", "[", 
               RowBox[{
                RowBox[{
                 RowBox[{"(", 
                  RowBox[{"temp", "/.", 
                   RowBox[{"L", "\[Rule]", "i"}]}], ")"}], "\[Equal]", "0"}], 
                ",", 
                RowBox[{"{", 
                 RowBox[{"m", ",", 
                  RowBox[{
                   RowBox[{"ListA13", "[", 
                    RowBox[{"[", 
                    RowBox[{"(", 
                    RowBox[{"i", "-", "1"}], ")"}], "]"}], "]"}], "[", 
                   RowBox[{"[", "2", "]"}], "]"}]}], "}"}]}], "]"}], ")"}]}], 
            "]"}]}], "}"}], "}"}]}], "]"}]}]}], "]"}], "\[IndentingNewLine]", 
   
   RowBox[{"For", "[", 
    RowBox[{
     RowBox[{"i", "=", "11"}], ",", 
     RowBox[{"i", "<", "21"}], ",", 
     RowBox[{"i", "++"}], ",", 
     RowBox[{
      RowBox[{"ll", "=", 
       RowBox[{"(", 
        RowBox[{
         RowBox[{"(", 
          RowBox[{"i", "-", "10"}], ")"}], "*", "10"}], ")"}]}], ";", 
      RowBox[{"ListA13", "=", 
       RowBox[{"Join", "[", 
        RowBox[{"ListA13", ",", 
         RowBox[{"{", 
          RowBox[{"{", 
           RowBox[{"ll", ",", 
            RowBox[{"Re", "[", 
             RowBox[{"m", "/.", 
              RowBox[{"(", 
               RowBox[{"FindRoot", "[", 
                RowBox[{
                 RowBox[{
                  RowBox[{"(", 
                   RowBox[{"temp", "/.", 
                    RowBox[{"L", "\[Rule]", "ll"}]}], ")"}], "\[Equal]", 
                  "0"}], ",", 
                 RowBox[{"{", 
                  RowBox[{"m", ",", 
                   RowBox[{
                    RowBox[{"ListA13", "[", 
                    RowBox[{"[", 
                    RowBox[{"(", 
                    RowBox[{"i", "-", "1"}], ")"}], "]"}], "]"}], "[", 
                    RowBox[{"[", "2", "]"}], "]"}]}], "}"}]}], "]"}], ")"}]}],
              "]"}]}], "}"}], "}"}]}], "]"}]}]}]}], "]"}], 
   "\[IndentingNewLine]", "\[IndentingNewLine]", 
   RowBox[{"temp", "=", 
    RowBox[{"x", "/.", 
     RowBox[{"FindRoot", "[", 
      RowBox[{
       RowBox[{
        RowBox[{"(", 
         RowBox[{
          RowBox[{"Eq14", "/.", 
           RowBox[{"r1", "\[Rule]", "r1l"}]}], "/.", 
          RowBox[{"r2", "\[Rule]", "r2l"}]}], ")"}], "\[Equal]", "0"}], ",", 
       RowBox[{"{", 
        RowBox[{"x", ",", "0.1"}], "}"}]}], "]"}]}]}], "\[IndentingNewLine]", 
   "\[IndentingNewLine]", "\[IndentingNewLine]", 
   RowBox[{"Show", "[", 
    RowBox[{
     RowBox[{"LogLinearPlot", "[", 
      RowBox[{
       RowBox[{"temp", "/", 
        RowBox[{"(", 
         RowBox[{"L", "+", "1"}], ")"}]}], ",", 
       RowBox[{"{", 
        RowBox[{"L", ",", "1", ",", "100"}], "}"}], ",", 
       RowBox[{"PlotStyle", "\[Rule]", 
        RowBox[{"{", 
         RowBox[{"Green", ",", "DotDashed"}], "}"}]}], ",", 
       RowBox[{"PlotRange", "\[Rule]", 
        RowBox[{"{", 
         RowBox[{
          RowBox[{"{", 
           RowBox[{"1", ",", "100"}], "}"}], ",", 
          RowBox[{"{", 
           RowBox[{"0", ",", "0.35"}], "}"}]}], "}"}]}]}], "]"}], ",", 
     RowBox[{"ListLogLinearPlot", "[", 
      RowBox[{"ListA13", ",", 
       RowBox[{"Joined", "\[Rule]", "True"}], ",", 
       RowBox[{"PlotStyle", "\[Rule]", 
        RowBox[{"{", 
         RowBox[{"Blue", ",", "Dotted"}], "}"}]}]}], "]"}], ",", 
     RowBox[{"ListLogLinearPlot", "[", 
      RowBox[{"Lists12", ",", 
       RowBox[{"Joined", "\[Rule]", "True"}], ",", 
       RowBox[{"PlotStyle", "\[Rule]", 
        RowBox[{"{", 
         RowBox[{"Purple", ",", "Dashed"}], "}"}]}]}], "]"}], ",", 
     RowBox[{"ListLogLinearPlot", "[", 
      RowBox[{"ListExact", ",", 
       RowBox[{"Joined", "\[Rule]", "True"}], ",", 
       RowBox[{"PlotStyle", "\[Rule]", "Red"}]}], "]"}]}], "]"}], 
   "\[IndentingNewLine]", "\[IndentingNewLine]", 
   RowBox[{"Show", "[", 
    RowBox[{
     RowBox[{"LogLogPlot", "[", 
      RowBox[{
       RowBox[{"temp", "/", 
        RowBox[{"(", 
         RowBox[{"L", "+", "1"}], ")"}]}], ",", 
       RowBox[{"{", 
        RowBox[{"L", ",", "1", ",", "100"}], "}"}], ",", 
       RowBox[{"PlotStyle", "\[Rule]", 
        RowBox[{"{", 
         RowBox[{"Green", ",", "DotDashed"}], "}"}]}], ",", 
       RowBox[{"PlotRange", "\[Rule]", 
        RowBox[{"{", 
         RowBox[{
          RowBox[{"{", 
           RowBox[{"1", ",", "100"}], "}"}], ",", 
          RowBox[{"{", 
           RowBox[{"0", ",", "0.35"}], "}"}]}], "}"}]}]}], "]"}], ",", 
     RowBox[{"ListLogLogPlot", "[", 
      RowBox[{"ListA13", ",", 
       RowBox[{"Joined", "\[Rule]", "True"}], ",", 
       RowBox[{"PlotStyle", "\[Rule]", 
        RowBox[{"{", 
         RowBox[{"Blue", ",", "Dotted"}], "}"}]}]}], "]"}], ",", 
     RowBox[{"ListLogLogPlot", "[", 
      RowBox[{"Lists12", ",", 
       RowBox[{"Joined", "\[Rule]", "True"}], ",", 
       RowBox[{"PlotStyle", "\[Rule]", 
        RowBox[{"{", 
         RowBox[{"Purple", ",", "Dashed"}], "}"}]}]}], "]"}], ",", 
     RowBox[{"ListLogLogPlot", "[", 
      RowBox[{"ListExact", ",", 
       RowBox[{"Joined", "\[Rule]", "True"}], ",", 
       RowBox[{"PlotStyle", "\[Rule]", "Red"}]}], "]"}], ",", 
     RowBox[{"PlotRange", "\[Rule]", "All"}]}], "]"}]}]}]], "Input",
 CellChangeTimes->{{3.575914986591901*^9, 3.5759150662665243`*^9}, {
   3.5759218725538063`*^9, 3.5759219055188103`*^9}, {3.575987692859288*^9, 
   3.57598776365786*^9}, {3.5759878140304337`*^9, 3.575987913544948*^9}, {
   3.57598795083496*^9, 3.575987956432906*^9}, 3.575988232487468*^9, {
   3.575988391823675*^9, 3.575988403357885*^9}, 3.5759886978578863`*^9, {
   3.575988739498151*^9, 3.5759887595536137`*^9}, {3.575988797290227*^9, 
   3.575988985491025*^9}, {3.5759890861369677`*^9, 3.575989110831623*^9}, 
   3.575989257174407*^9, {3.575989561871442*^9, 3.5759895792722883`*^9}, {
   3.5759896166962147`*^9, 3.575989701199792*^9}, {3.575989747253845*^9, 
   3.575989776731915*^9}, {3.575999890547406*^9, 3.575999894725169*^9}, {
   3.575999924808182*^9, 3.57599998097189*^9}, {3.576000077152157*^9, 
   3.576000127384308*^9}, {3.576000255756241*^9, 3.576000428328157*^9}, {
   3.57600048886066*^9, 3.576000509267893*^9}, 3.5760006782903013`*^9, {
   3.576000710603277*^9, 3.576000774605192*^9}, {3.57600082000985*^9, 
   3.576000825824912*^9}, {3.576000858659733*^9, 3.576000896623118*^9}, {
   3.576000927325571*^9, 3.576000934580825*^9}, {3.576000965988262*^9, 
   3.576001107896852*^9}, {3.5760011696566563`*^9, 3.576001186224691*^9}, {
   3.57600121689928*^9, 3.576001388486598*^9}, {3.5760014214576187`*^9, 
   3.57600148256522*^9}, {3.5760015415013723`*^9, 3.5760015641151123`*^9}}],

Cell[BoxData["0.5329865623631526`"], "Output",
 CellChangeTimes->{3.5760013430676603`*^9, 3.576001392567626*^9, 
  3.576001490516789*^9}],

Cell[BoxData[
 GraphicsBox[{{{}, {}, 
    {RGBColor[0, 1, 0], Dashing[{0, Small, Small, Small}], 
     LineBox[CompressedData["
1:eJwVjn0803kcwGfmaWzjp5LycLL0Sufh7sUx0edbQlbykh5UzHDs6GEXr22R
9Io5J7RKQ520HqRwmFlrHmotpJTbDiNXh+ykPOSpIh3X/fF+vf97v9520exd
sXgcDhf0lf99q/jyOZ5X8qbxvMg2GlkNjj/EVrGo+4BJKT1CNVbDh2VcmjuV
BSpHG3OKoRoO8BcXV1N5oMhPjtTqqIHUqIyiULOgazBZV/BBBcM9VHMjaiE0
LjSXal+qoPOf7lE9ahmMb85qvFChgieHncMIVBm0svlcvUAVtFcfjF9v3QbO
gvnyXSMd8OLnck/lWzWEWtj5b2c8h9fHYoKzynqAL3nkqh5oh6rp4tD+wVcw
VZW/SKY/hb9ZRSUjvYOgyLiy7bSmDfwL1hA3LGnBjuMkXbXzMcjniCBfMQLE
+LpZQW8L7MgWxS2bf/f181NGUVYzPNz/kSC3nIAaq0bNjXWPwLHyC12YPgm8
AN6NyLGHkOLnNDczOQVUXTvB1mYFNCw2MXlpM2DlIbZttn8AJsGlW6KmZsFh
PDyZSWiCnQ/G+tkZH6Fx6qr5cU09CAOHoqjkOVDsTp61+fMejCW4RkDaPMS/
Gqb4mMjArfKV+SnSAkyfdaw+7yOFXP6g79r0L6BMsJV235ZAd6qfy+TyRdDc
JCmHyLVgLwhbYl5fgo5DLX/Qi2pgs1UU1eoMDrnnXVuILa2CEVyrw+VdOijR
Gx9nsrwSLL7TxLaT8CjaUr370ss7EDjhUxjcgkeuIlqFTFMGSQ17HOJyddHd
NaaKcx2lsLZr5bSLPwHxTTI/48g3QfUlZ3UuRQ+Fl1qvSAu6Didr93ps7NZD
85xnJW33RFAreSa4kqePhLb0qffyEhhonva7sMcA8bKcTnboFkOBXbOnl6kh
4rFl9cdrLkGw8bi1+2NDFNN/jV9RUAg4vVamMs8I5by/FVCdJgQanT6ADyAi
798/3f4kyYeEq2lN3RRjtPd1gyZ47DzYI0bPwXZj1KA/E/o27hz0HxEOuWWY
oIGJY1vumJ6FixWpQSI6CYmlxEF2WA6o3Siz9wlkJLZNCffRzwb9jpA5dgcZ
Cev8jo7Kf4FNs6MTSRcpqHUC16St4MNS7crzQgdTtE8Sto41mg5/JeXvrz9j
irDOQravy2k40Rej8BwxRSqHTIuu+FNQbMAUDfiaoVTPXl+GMhXqvd2qQ8rM
0NrqoM5v7VKg2IIRbkXAUITOSxZBy4NVXkpxvR6GSL/hJNw+HlwKdzDYb4Ah
1+3hLWMqHhRcmxALiRhaejdI0zbxQLDhlAHFDEMttjE0XBEP0kFUq2ODoRP0
4aDRHTxgsV4bvvHAkDXTrDVDzoXhbH9GJg1DVtF458M1XPixslxivxFDjH0c
l7AyLjCnEhnMTRhKyQ6a9xJy4cAJ3boXWzE0+abv9IZjXNghoEY+C8GQZZLM
VbaeC0/Fv9YlhGIo4FHumd5vuBDYNWZktAdD2R5q1r8WXPC3lNb5hWGorNyt
LESfC3DDj/iAgaEcdYQ5dYgD91vuREYwMaT/XBQd1ccB7xGSdCEKQ5+3pDhe
V3PA00kT6RmLIXlnno2zggN3g72kmjgMrXpisS1ZxgH3xBIi5ycMtY73aB9X
caDuIp5pnoCh9Ud5M5a3OPC9LE4qPvS1//FqIvsKB/4DTBsyXA==
      
      "]]}}, {{{}, {{}, {}, 
      {RGBColor[0, 0, 1], Dashing[{0, Small}], LineBox[CompressedData["
1:eJxTTMoPSmViYGAQAWIQDQPnU3uUJXZftH9v+eufk94z+121GZ7SocftuZnX
Vr2a/NE+/mT0mu6kg1D5b/YchYeXKW/dbW/c+/a744Gf9ndWx37dxL7dnklB
6xf36j/2kTyLbxhs2WwfHmW0rkjpv7388xaX+eYb7YtXW9tvWsTg0PjA40/x
5HVQ8xkdPnavzd1bt9peLHTr7o3ZTA4dJksf5f5agcGf+Li42uk7u8Ocju5+
dtFZ9rOvcf9cZsrtcMZwXtL7pRPteYuMrC838TpUTuL9/nN1l/166TXbL3nz
O1w1LJczym+17zZKvTM7QcCheuHb772vGu0VHdM7S/8JOKja71t9+HidvUtD
xV/DdkEHA/UFH/l+VdkL6BhKn/sv6MAx06GmnakC6h4hB0sXp5DmhaX2ANCj
kyA=
        "]]}}, {}}, {}}, {{{}, {{}, {}, 
      {RGBColor[0.5, 0, 0.5], Dashing[{Small, Small}], LineBox[CompressedData["
1:eJxTTMoPSmViYGAQAWIQDQMtcou+m7y6ZP/e8tc/J71n9gbWoo/Pdpyw52Ze
W/Vq8kf7pOn7nmRKHYLKf7Of1vMu69GKPfbGvW+/Ox74aS/u+pPx+Zbt9kwK
Wr+4V/+xvyS6ake76Rb78CijdUVK/+1fsL6vuT17o33xamv7TYsYHA4pvP8X
Ybweaj6jg+qyQhdrxjX2YqFbd2/MZnJwfJHF9SFtJQZ/4uPiaqfv7A5TDfuZ
w4Jm2c++xv1zmSm3g8Rey+iYQxPteYuMrC838Tr0J7xNXnamy3699Jrtl7z5
HW43q6YmtrTadxul3pmdIOBQddFFNPVno72iY3pn6T8BB+2Xm5i23q2zd2mo
+GvYLuig2sH87T1Xtb2AjqH0uf+CDitmFiq/4q+AukfIwdQlXzB5Tak9AIZ/
kJA=
        "]]}}, {}}, {}}, {{{}, {{}, {}, 
      {RGBColor[1, 0, 0], LineBox[CompressedData["
1:eJxTTMoPSmViYGAQAWIQDQPVP95Kndl72f695a9/TnrP7N1mph+2fn3Cnpt5
bdWryR/tvbybCwrtD0Hlv9kvXh27IPjMHnvj3rffHQ/8tOdj+RbccmK7PZOC
1i/u1X/sc+3zX9c5brEPjzJaV6T0395h+eLo9Ys32hevtrbftIjBIV5otpWK
3Xqo+YwOe1uuK/zhWGMvFrp198ZsJoc5/XuTN+asxOBPfFxc7fSd3UFog/HN
p8Gz7Gdf4/65zJTbwfjCFOVrhyba8xYZWV9u4nVw7DefzHe2y3699Jrtl7z5
HeZo7Neb3tJq322Uemd2goADu6JgUsvPRntFx/TO0n8CDh+Wrpx2526dvUtD
xV/DdkGHGe5Xe7m4q+0FdAylz/0XdJCIvn37D38F1D1CDs+0J+0tWFNqDwAG
y5I3
        "]]}}, {}}, {}}},
  AspectRatio->NCache[GoldenRatio^(-1), 0.6180339887498948],
  Axes->True,
  AxesLabel->{None, None},
  AxesOrigin->{0., 0},
  CoordinatesToolOptions:>{"DisplayFunction" -> ({
      Exp[
       Part[#, 1]], 
      Part[#, 2]}& ), "CopiedValueFunction" -> ({
      Exp[
       Part[#, 1]], 
      Part[#, 2]}& )},
  FrameTicks->{{Automatic, Automatic}, {{{0., 
       FormBox["1", TraditionalForm]}, {0.6931471805599453, 
       FormBox["2", TraditionalForm]}, {1.6094379124341003`, 
       FormBox["5", TraditionalForm]}, {2.302585092994046, 
       FormBox["10", TraditionalForm]}, {2.995732273553991, 
       FormBox["20", TraditionalForm]}, {3.912023005428146, 
       FormBox["50", TraditionalForm]}, {4.605170185988092, 
       FormBox["100", TraditionalForm]}, {5.298317366548036, 
       FormBox["200", TraditionalForm]}, {6.214608098422191, 
       FormBox["500", TraditionalForm]}, {1.0986122886681098`, 
       FormBox["\"\"", TraditionalForm], {0.00375, 0.}, {
        Thickness[0.001]}}, {1.3862943611198906`, 
       FormBox["\"\"", TraditionalForm], {0.00375, 0.}, {
        Thickness[0.001]}}, {1.791759469228055, 
       FormBox["\"\"", TraditionalForm], {0.00375, 0.}, {
        Thickness[0.001]}}, {1.9459101490553132`, 
       FormBox["\"\"", TraditionalForm], {0.00375, 0.}, {
        Thickness[0.001]}}, {2.0794415416798357`, 
       FormBox["\"\"", TraditionalForm], {0.00375, 0.}, {
        Thickness[0.001]}}, {2.1972245773362196`, 
       FormBox["\"\"", TraditionalForm], {0.00375, 0.}, {
        Thickness[0.001]}}, {3.4011973816621555`, 
       FormBox["\"\"", TraditionalForm], {0.00375, 0.}, {
        Thickness[0.001]}}, {3.6888794541139363`, 
       FormBox["\"\"", TraditionalForm], {0.00375, 0.}, {
        Thickness[0.001]}}, {4.0943445622221, 
       FormBox["\"\"", TraditionalForm], {0.00375, 0.}, {
        Thickness[0.001]}}, {4.248495242049359, 
       FormBox["\"\"", TraditionalForm], {0.00375, 0.}, {
        Thickness[0.001]}}, {4.382026634673881, 
       FormBox["\"\"", TraditionalForm], {0.00375, 0.}, {
        Thickness[0.001]}}, {4.499809670330265, 
       FormBox["\"\"", TraditionalForm], {0.00375, 0.}, {
        Thickness[0.001]}}, {5.703782474656201, 
       FormBox["\"\"", TraditionalForm], {0.00375, 0.}, {
        Thickness[0.001]}}, {5.991464547107982, 
       FormBox["\"\"", TraditionalForm], {0.00375, 0.}, {
        Thickness[0.001]}}}, {{0., 
       FormBox["\"\"", TraditionalForm]}, {0.6931471805599453, 
       FormBox["\"\"", TraditionalForm]}, {1.6094379124341003`, 
       FormBox["\"\"", TraditionalForm]}, {2.302585092994046, 
       FormBox["\"\"", TraditionalForm]}, {2.995732273553991, 
       FormBox["\"\"", TraditionalForm]}, {3.912023005428146, 
       FormBox["\"\"", TraditionalForm]}, {4.605170185988092, 
       FormBox["\"\"", TraditionalForm]}, {5.298317366548036, 
       FormBox["\"\"", TraditionalForm]}, {6.214608098422191, 
       FormBox["\"\"", TraditionalForm]}, {1.0986122886681098`, 
       FormBox["\"\"", TraditionalForm], {0.00375, 0.}, {
        Thickness[0.001]}}, {1.3862943611198906`, 
       FormBox["\"\"", TraditionalForm], {0.00375, 0.}, {
        Thickness[0.001]}}, {1.791759469228055, 
       FormBox["\"\"", TraditionalForm], {0.00375, 0.}, {
        Thickness[0.001]}}, {1.9459101490553132`, 
       FormBox["\"\"", TraditionalForm], {0.00375, 0.}, {
        Thickness[0.001]}}, {2.0794415416798357`, 
       FormBox["\"\"", TraditionalForm], {0.00375, 0.}, {
        Thickness[0.001]}}, {2.1972245773362196`, 
       FormBox["\"\"", TraditionalForm], {0.00375, 0.}, {
        Thickness[0.001]}}, {3.4011973816621555`, 
       FormBox["\"\"", TraditionalForm], {0.00375, 0.}, {
        Thickness[0.001]}}, {3.6888794541139363`, 
       FormBox["\"\"", TraditionalForm], {0.00375, 0.}, {
        Thickness[0.001]}}, {4.0943445622221, 
       FormBox["\"\"", TraditionalForm], {0.00375, 0.}, {
        Thickness[0.001]}}, {4.248495242049359, 
       FormBox["\"\"", TraditionalForm], {0.00375, 0.}, {
        Thickness[0.001]}}, {4.382026634673881, 
       FormBox["\"\"", TraditionalForm], {0.00375, 0.}, {
        Thickness[0.001]}}, {4.499809670330265, 
       FormBox["\"\"", TraditionalForm], {0.00375, 0.}, {
        Thickness[0.001]}}, {5.703782474656201, 
       FormBox["\"\"", TraditionalForm], {0.00375, 0.}, {
        Thickness[0.001]}}, {5.991464547107982, 
       FormBox["\"\"", TraditionalForm], {0.00375, 0.}, {
        Thickness[0.001]}}}}},
  GridLines->{None, None},
  Method->{},
  PlotRange->{{0., 4.605170185988092}, {0, 0.35}},
  PlotRangeClipping->True,
  PlotRangePadding->{{None, None}, {None, None}},
  Ticks->{{{0., 
      FormBox["1", TraditionalForm]}, {0.6931471805599453, 
      FormBox["2", TraditionalForm]}, {1.6094379124341003`, 
      FormBox["5", TraditionalForm]}, {2.302585092994046, 
      FormBox["10", TraditionalForm]}, {2.995732273553991, 
      FormBox["20", TraditionalForm]}, {3.912023005428146, 
      FormBox["50", TraditionalForm]}, {4.605170185988092, 
      FormBox["100", TraditionalForm]}, {5.298317366548036, 
      FormBox["200", TraditionalForm]}, {6.214608098422191, 
      FormBox["500", TraditionalForm]}, {1.0986122886681098`, 
      FormBox["\"\"", TraditionalForm], {0.00375, 0.}, {
       Thickness[0.001]}}, {1.3862943611198906`, 
      FormBox["\"\"", TraditionalForm], {0.00375, 0.}, {
       Thickness[0.001]}}, {1.791759469228055, 
      FormBox["\"\"", TraditionalForm], {0.00375, 0.}, {
       Thickness[0.001]}}, {1.9459101490553132`, 
      FormBox["\"\"", TraditionalForm], {0.00375, 0.}, {
       Thickness[0.001]}}, {2.0794415416798357`, 
      FormBox["\"\"", TraditionalForm], {0.00375, 0.}, {
       Thickness[0.001]}}, {2.1972245773362196`, 
      FormBox["\"\"", TraditionalForm], {0.00375, 0.}, {
       Thickness[0.001]}}, {3.4011973816621555`, 
      FormBox["\"\"", TraditionalForm], {0.00375, 0.}, {
       Thickness[0.001]}}, {3.6888794541139363`, 
      FormBox["\"\"", TraditionalForm], {0.00375, 0.}, {
       Thickness[0.001]}}, {4.0943445622221, 
      FormBox["\"\"", TraditionalForm], {0.00375, 0.}, {
       Thickness[0.001]}}, {4.248495242049359, 
      FormBox["\"\"", TraditionalForm], {0.00375, 0.}, {
       Thickness[0.001]}}, {4.382026634673881, 
      FormBox["\"\"", TraditionalForm], {0.00375, 0.}, {
       Thickness[0.001]}}, {4.499809670330265, 
      FormBox["\"\"", TraditionalForm], {0.00375, 0.}, {
       Thickness[0.001]}}, {5.703782474656201, 
      FormBox["\"\"", TraditionalForm], {0.00375, 0.}, {
       Thickness[0.001]}}, {5.991464547107982, 
      FormBox["\"\"", TraditionalForm], {0.00375, 0.}, {
       Thickness[0.001]}}}, Automatic}]], "Output",
 CellChangeTimes->{3.5760013430676603`*^9, 3.576001392567626*^9, 
  3.576001490701046*^9}],

Cell[BoxData[
 GraphicsBox[{{{}, {}, 
    {RGBColor[0, 1, 0], Dashing[{0, Small, Small, Small}], 
     LineBox[CompressedData["
1:eJwVxX081HccAPC7cw8cx/n6VQw1c6x4pYcXQvh+l9hIeUmew3kuKhVSMZpK
4ezaclrCWA9GVp4bxe+Tlaea8SpZ9Uoelsgl4nAltv3xfr2NwuJ2RrIYDMb2
//z/tYL8c0l2xxwjBiUnzq9W0GbWkTeiRb64PrbP6ai5glZQR2ytRNF4ahcz
J8hCQQecWlzUFyXhMe505RpLBS240xKqJTqD5zzdcDtW0CN9Ih010QV8ZYU0
caWvgn70qnecIyrF+vXPtq7LUNAd+yz82KJbuGm7rtXQKwX94Gbg3jWG7bhC
7sXNvjNLPz1YbtMy1oN/7ULZrTlz9NChcI8zpX2Y2VodJAyfp2+8L/B6OfgC
J69qYx7wUtL90T8Vjf49iGk5x1bd/gPtkvcF33zpH2wm88qbIR/phnk+blg+
iv96+1rR4bpAu2cWR1HKN/h6AKt/1zef6Lv+s+wGvQlsHbghA0cs0mYVC26y
9Ek8gmrK4xKW6OPOa+enJ6fwoO9y974tDLi92CROSp3Gtd6pJunPGKDhcXVL
6NQMtj7dvV43lgk7aPnLuJOzOOLg98pPfBbIXIdDRZrz2CPFR7lUzgJ5zPog
nKrE2/TlwW1bVMCy4oVOmuAjtj9xYhnnjQpITg06maQv4LKCWZ0DZ9nQm+K8
bnLZIs7P3h0aZ80BY6nfkviXJZy485RD2jAHvjIIFRlkMYjXWO7BhxlcGGW0
mubvZJJLNu2FjbY8WLHhSeQDAYu4Pvdv2z/EA9cJhwse91lEPpc07pCpCvG3
vU2jJCpkkilPq8RqYPJY9/06FzYxMpXa2o+rQfdCtr5Ei0OKDXpG4q/x4dtq
n02bezkEn+7YnxiiDtU1D6WFOVyClHtjWQINGLj33vlHbx4JMO93t+7UgDyj
ezZ2QlVin+tRWZksAA/1t4ZWbapkbJzWizHTBAanVdySo0ZU2lIS749qgq2b
2wDraz7pn+kyUrukBTE/pzb1aqkT09r5c0cthGBMgvsCH6iTrHeZ21wzhfBy
v2zY8qQGSQB7ybkhIeReT9le7CYgXfXdx0udtKHHUmumma1JwqLzbiQXaQO3
y3M+rkuTRFidnFzFROA4Mz4Rn6tFstaYHzILQ7BUrfuDzFRIDpVcyXx6B8Hz
+PP+jVlC0tpWWOazSgeSn4WDzaiQ5H1XUrMvWQcKeOLiASdtcuEP69ieXh1o
tLe86VmqTaoEq6tYNhQUrAjebcBGJMGQu7fpPAWf2bVUNXIQ2fO71NpXRsHF
3aY8fx4i4cZjnKk8CvJKJqpkfERUJKrlonwKpOZpPC1tRNzKXvEkxRSk4+Jq
5kpEUrjH9QJ/oyA6ekj19SZEFjYaST+0UjCS6RJ82haRqw0ustx2CiIqymuM
NyPCLTcptOikQDx1OFjsiIiZQFAd9icFAckqtU+3IuLTfWCy8xEF7lJRyENP
RJrvjjRfGqCgs+psbYwXItoSzwGrIQpcH8vV1LwROTYdo9I9TIGLXl2tsx8i
R95d28F+TQG+7MyngxHxZ29Q7ntLQfP9spAgMSKXDRe/5L2jwH5UUPcxFJGi
jAS/kkkKbNY+CbGJRKTvakBz7zQF9R52dU+iEOlR75iOU1BgdbiIn7gHkZnP
+834cxTU5rLEOjGI0A4Xw6/MU7DxVlRdVSwi043KQscPFPwLrkc+4w==
      
      "]]}}, {{{}, {{}, {}, 
      {RGBColor[0, 0, 1], Dashing[{0, Small}], LineBox[CompressedData["
1:eJxTTMoPSmViYGAQAWIQDQOFIdKXOzq/7H9v+eufk94z+yaW8PlqNr/3czOv
rXo1+aP9QotomZiP/6Hy3+yVd8yvXH2S8YBx79vvjgd+2ofvOP40yoX5AJOC
1i/u1X/sD/zyz7rQzHIgPMpoXZHSf/vwZ5vviM9gPVC82tp+0yIGB7eSZN7a
brYDEPMZHa7efrWIIZX9gFjo1t0bs5kc+OZ8DZ6ryYHBn/i4uNrpO7tDznKB
LXNieA/Mvsb9c5kpt8PlVRv6fOwEDvAWGVlfbuJ1yN89sdQoVvDAeuk12y95
8zsYbs1h47MVOtBtlHpndoKAw7mHJjFLvwgdUHRM7yz9J+CwkC+kz3WC8AGX
hoq/hu2CDg+FdguFiYscENAxlD73X9Ah4eil20v6RKDuEXJ4kX28qfanyAEA
ESySiQ==
        "]]}}, {}}, {}}, {{{}, {{}, {}, 
      {RGBColor[0.5, 0, 0.5], Dashing[{Small, Small}], LineBox[CompressedData["
1:eJxTTMoPSmViYGAQAWIQDQPrHkQtPNjwef97y1//nPSe2S+YsmBXet6v/dzM
a6teTf5orxmWMq/L+z9U/pu9i83mPZUtjAeMe99+dzzw035/74QgPk7mA0wK
Wr+4V/+xbxQIqfrmz3IgPMpoXZHSf3vWxgdpXFmsB4pXW9tvWsTgcDhhq4Jw
EtsBiPmMDj+mdl5NtGc/IBa6dffGbCYH3t5Mc3V2Dgz+xMfF1U7f2R28nA5f
eOLJe2D2Ne6fy0y5HRpkfiY+MBc4wFtkZH25iddhDqMGu3+E4IH10mu2X/Lm
dxBx+v5M2lLoQLdR6p3ZCQIOoezHO8I+Ch1QdEzvLP0n4CDenDwlp1f4gEtD
xV/DdkGHIhc39WsiIgcEdAylz/0XdHi2kWV2Vo8I1D1CDpee77ar/i5yAABM
O4yZ
        "]]}}, {}}, {}}, {{{}, {{}, {}, 
      {RGBColor[1, 0, 0], LineBox[CompressedData["
1:eJxTTMoPSmViYGAQAWIQDQN+81QPTbr4af97y1//nPSe2WtK/KjYpvdrPzfz
2qpXkz/aX559Yc1Hrf9Q+W/268NCNGdXMR4w7n373fHAT/vf4c8mFjExH2BS
0PrFvfqPfa7vKTdrb5YD4VFG64qU/tuXyGudqUljPVC82tp+0yIGhz5FXkn/
eLYDEPMZHdb0NSlp27IfEAvduntjNpMD76ZDmeGsHBj8iY+Lq52+szsIfuvy
y/bkPTD7GvfPZabcDr27Q74cMRc4wFtkZH25ideB6UpqlX2E4IH10mu2X/Lm
d5DmcXkuaCl0oNso9c7sBAGH2EnzJ/p/FDqg6JjeWfpPwGHNioTi9F7hAy4N
FX8N2wUdHjj5W1wSETkgoGMofe6/oEPvk8i69B4RqHuEHA5oHtpR8V3kAACW
JI3c
        "]]}}, {}}, {}}},
  AspectRatio->NCache[GoldenRatio^(-1), 0.6180339887498948],
  Axes->True,
  AxesLabel->{None, None},
  AxesOrigin->{0., -5.244379490248991},
  CoordinatesToolOptions:>{"DisplayFunction" -> ({
      Exp[
       Part[#, 1]], 
      Exp[
       Part[#, 2]]}& ), "CopiedValueFunction" -> ({
      Exp[
       Part[#, 1]], 
      Exp[
       Part[#, 2]]}& )},
  FrameTicks->{{{{-4.605170185988091, 
       FormBox[
        TagBox[
         InterpretationBox["\"0.010\"", 0.01, AutoDelete -> True], 
         NumberForm[#, {
           DirectedInfinity[1], 3}, NumberPadding -> {"", "0"}]& ], 
        TraditionalForm]}, {-2.3025850929940455`, 
       FormBox[
        TagBox[
         InterpretationBox["\"0.100\"", 0.1, AutoDelete -> True], 
         NumberForm[#, {
           DirectedInfinity[1], 3}, NumberPadding -> {"", "0"}]& ], 
        TraditionalForm]}, {-2.995732273553991, 
       FormBox[
        TagBox[
         InterpretationBox["\"0.050\"", 0.05, AutoDelete -> True], 
         NumberForm[#, {
           DirectedInfinity[1], 3}, NumberPadding -> {"", "0"}]& ], 
        TraditionalForm]}, {-0.6931471805599453, 
       FormBox[
        TagBox[
         InterpretationBox["\"0.500\"", 0.5, AutoDelete -> True], 
         NumberForm[#, {
           DirectedInfinity[1], 3}, NumberPadding -> {"", "0"}]& ], 
        TraditionalForm]}, {-3.912023005428146, 
       FormBox[
        TagBox[
         InterpretationBox["\"0.020\"", 0.02, AutoDelete -> True], 
         NumberForm[#, {
           DirectedInfinity[1], 3}, NumberPadding -> {"", "0"}]& ], 
        TraditionalForm]}, {-1.6094379124341003`, 
       FormBox[
        TagBox[
         InterpretationBox["\"0.200\"", 0.2, AutoDelete -> True], 
         NumberForm[#, {
           DirectedInfinity[1], 3}, NumberPadding -> {"", "0"}]& ], 
        TraditionalForm]}, {-3.506557897319982, 
       FormBox[
        TagBox[
         InterpretationBox["\"0.030\"", 0.03, AutoDelete -> True], 
         NumberForm[#, {
           DirectedInfinity[1], 3}, NumberPadding -> {"", "0"}]& ], 
        TraditionalForm]}, {-1.203972804325936, 
       FormBox[
        TagBox[
         InterpretationBox[
         "\"0.300\"", 0.30000000000000004`, AutoDelete -> True], 
         NumberForm[#, {
           DirectedInfinity[1], 3}, NumberPadding -> {"", "0"}]& ], 
        TraditionalForm]}, {-4.199705077879927, 
       FormBox[
        TagBox[
         InterpretationBox["\"0.015\"", 0.015, AutoDelete -> True], 
         NumberForm[#, {
           DirectedInfinity[1], 3}, NumberPadding -> {"", "0"}]& ], 
        TraditionalForm]}, {-1.897119984885881, 
       FormBox[
        TagBox[
         InterpretationBox[
         "\"0.150\"", 0.15000000000000002`, AutoDelete -> True], 
         NumberForm[#, {
           DirectedInfinity[1], 3}, NumberPadding -> {"", "0"}]& ], 
        TraditionalForm]}, {-2.659260036932778, 
       FormBox[
        TagBox[
         InterpretationBox["\"0.070\"", 0.07, AutoDelete -> True], 
         NumberForm[#, {
           DirectedInfinity[1], 3}, NumberPadding -> {"", "0"}]& ], 
        TraditionalForm]}, {-0.3566749439387323, 
       FormBox[
        TagBox[
         InterpretationBox[
         "\"0.700\"", 0.7000000000000001, AutoDelete -> True], 
         NumberForm[#, {
           DirectedInfinity[1], 3}, NumberPadding -> {"", "0"}]& ], 
        TraditionalForm]}, {-4.487387150331708, 
       FormBox["\"\"", TraditionalForm], {0.00375, 0.}, {
        Thickness[0.001]}}, {-4.382026634673882, 
       FormBox["\"\"", TraditionalForm], {0.00375, 0.}, {
        Thickness[0.001]}}, {-4.286716454869556, 
       FormBox["\"\"", TraditionalForm], {0.00375, 0.}, {
        Thickness[0.001]}}, {-4.135166556742356, 
       FormBox["\"\"", TraditionalForm], {0.00375, 0.}, {
        Thickness[0.001]}}, {-4.074541934925921, 
       FormBox["\"\"", TraditionalForm], {0.00375, 0.}, {
        Thickness[0.001]}}, {-4.017383521085972, 
       FormBox["\"\"", TraditionalForm], {0.00375, 0.}, {
        Thickness[0.001]}}, {-3.9633162998156966`, 
       FormBox["\"\"", TraditionalForm], {0.00375, 0.}, {
        Thickness[0.001]}}, {-3.2188758248682006`, 
       FormBox["\"\"", TraditionalForm], {0.00375, 0.}, {
        Thickness[0.001]}}, {-2.8134107167600364`, 
       FormBox["\"\"", TraditionalForm], {0.00375, 0.}, {
        Thickness[0.001]}}, {-2.5257286443082556`, 
       FormBox["\"\"", TraditionalForm], {0.00375, 0.}, {
        Thickness[0.001]}}, {-2.4079456086518722`, 
       FormBox["\"\"", TraditionalForm], {0.00375, 0.}, {
        Thickness[0.001]}}, {-2.2072749131897207`, 
       FormBox["\"\"", TraditionalForm], {0.00375, 0.}, {
        Thickness[0.001]}}, {-2.120263536200091, 
       FormBox["\"\"", TraditionalForm], {0.00375, 0.}, {
        Thickness[0.001]}}, {-2.040220828526554, 
       FormBox["\"\"", TraditionalForm], {0.00375, 0.}, {
        Thickness[0.001]}}, {-1.9661128563728327`, 
       FormBox["\"\"", TraditionalForm], {0.00375, 0.}, {
        Thickness[0.001]}}, {-1.8170772772123447`, 
       FormBox["\"\"", TraditionalForm], {0.00375, 0.}, {
        Thickness[0.001]}}, {-1.7429693050586228`, 
       FormBox["\"\"", TraditionalForm], {0.00375, 0.}, {
        Thickness[0.001]}}, {-1.6739764335716714`, 
       FormBox["\"\"", TraditionalForm], {0.00375, 0.}, {
        Thickness[0.001]}}, {-0.916290731874155, 
       FormBox["\"\"", TraditionalForm], {0.00375, 0.}, {
        Thickness[0.001]}}, {-0.5108256237659907, 
       FormBox["\"\"", TraditionalForm], {0.00375, 0.}, {
        Thickness[0.001]}}}, {{-4.605170185988091, 
       FormBox["\"\"", TraditionalForm]}, {-2.3025850929940455`, 
       FormBox["\"\"", TraditionalForm]}, {-2.995732273553991, 
       FormBox["\"\"", TraditionalForm]}, {-0.6931471805599453, 
       FormBox["\"\"", TraditionalForm]}, {-3.912023005428146, 
       FormBox["\"\"", TraditionalForm]}, {-1.6094379124341003`, 
       FormBox["\"\"", TraditionalForm]}, {-3.506557897319982, 
       FormBox["\"\"", TraditionalForm]}, {-1.203972804325936, 
       FormBox["\"\"", TraditionalForm]}, {-4.199705077879927, 
       FormBox["\"\"", TraditionalForm]}, {-1.897119984885881, 
       FormBox["\"\"", TraditionalForm]}, {-2.659260036932778, 
       FormBox["\"\"", TraditionalForm]}, {-0.3566749439387323, 
       FormBox["\"\"", TraditionalForm]}, {-4.487387150331708, 
       FormBox["\"\"", TraditionalForm], {0.00375, 0.}, {
        Thickness[0.001]}}, {-4.382026634673882, 
       FormBox["\"\"", TraditionalForm], {0.00375, 0.}, {
        Thickness[0.001]}}, {-4.286716454869556, 
       FormBox["\"\"", TraditionalForm], {0.00375, 0.}, {
        Thickness[0.001]}}, {-4.135166556742356, 
       FormBox["\"\"", TraditionalForm], {0.00375, 0.}, {
        Thickness[0.001]}}, {-4.074541934925921, 
       FormBox["\"\"", TraditionalForm], {0.00375, 0.}, {
        Thickness[0.001]}}, {-4.017383521085972, 
       FormBox["\"\"", TraditionalForm], {0.00375, 0.}, {
        Thickness[0.001]}}, {-3.9633162998156966`, 
       FormBox["\"\"", TraditionalForm], {0.00375, 0.}, {
        Thickness[0.001]}}, {-3.2188758248682006`, 
       FormBox["\"\"", TraditionalForm], {0.00375, 0.}, {
        Thickness[0.001]}}, {-2.8134107167600364`, 
       FormBox["\"\"", TraditionalForm], {0.00375, 0.}, {
        Thickness[0.001]}}, {-2.5257286443082556`, 
       FormBox["\"\"", TraditionalForm], {0.00375, 0.}, {
        Thickness[0.001]}}, {-2.4079456086518722`, 
       FormBox["\"\"", TraditionalForm], {0.00375, 0.}, {
        Thickness[0.001]}}, {-2.2072749131897207`, 
       FormBox["\"\"", TraditionalForm], {0.00375, 0.}, {
        Thickness[0.001]}}, {-2.120263536200091, 
       FormBox["\"\"", TraditionalForm], {0.00375, 0.}, {
        Thickness[0.001]}}, {-2.040220828526554, 
       FormBox["\"\"", TraditionalForm], {0.00375, 0.}, {
        Thickness[0.001]}}, {-1.9661128563728327`, 
       FormBox["\"\"", TraditionalForm], {0.00375, 0.}, {
        Thickness[0.001]}}, {-1.8170772772123447`, 
       FormBox["\"\"", TraditionalForm], {0.00375, 0.}, {
        Thickness[0.001]}}, {-1.7429693050586228`, 
       FormBox["\"\"", TraditionalForm], {0.00375, 0.}, {
        Thickness[0.001]}}, {-1.6739764335716714`, 
       FormBox["\"\"", TraditionalForm], {0.00375, 0.}, {
        Thickness[0.001]}}, {-0.916290731874155, 
       FormBox["\"\"", TraditionalForm], {0.00375, 0.}, {
        Thickness[0.001]}}, {-0.5108256237659907, 
       FormBox["\"\"", TraditionalForm], {0.00375, 0.}, {
        Thickness[0.001]}}}}, {{{0., 
       FormBox["1", TraditionalForm]}, {0.6931471805599453, 
       FormBox["2", TraditionalForm]}, {1.6094379124341003`, 
       FormBox["5", TraditionalForm]}, {2.302585092994046, 
       FormBox["10", TraditionalForm]}, {2.995732273553991, 
       FormBox["20", TraditionalForm]}, {3.912023005428146, 
       FormBox["50", TraditionalForm]}, {4.605170185988092, 
       FormBox["100", TraditionalForm]}, {5.298317366548036, 
       FormBox["200", TraditionalForm]}, {6.214608098422191, 
       FormBox["500", TraditionalForm]}, {1.0986122886681098`, 
       FormBox["\"\"", TraditionalForm], {0.00375, 0.}, {
        Thickness[0.001]}}, {1.3862943611198906`, 
       FormBox["\"\"", TraditionalForm], {0.00375, 0.}, {
        Thickness[0.001]}}, {1.791759469228055, 
       FormBox["\"\"", TraditionalForm], {0.00375, 0.}, {
        Thickness[0.001]}}, {1.9459101490553132`, 
       FormBox["\"\"", TraditionalForm], {0.00375, 0.}, {
        Thickness[0.001]}}, {2.0794415416798357`, 
       FormBox["\"\"", TraditionalForm], {0.00375, 0.}, {
        Thickness[0.001]}}, {2.1972245773362196`, 
       FormBox["\"\"", TraditionalForm], {0.00375, 0.}, {
        Thickness[0.001]}}, {3.4011973816621555`, 
       FormBox["\"\"", TraditionalForm], {0.00375, 0.}, {
        Thickness[0.001]}}, {3.6888794541139363`, 
       FormBox["\"\"", TraditionalForm], {0.00375, 0.}, {
        Thickness[0.001]}}, {4.0943445622221, 
       FormBox["\"\"", TraditionalForm], {0.00375, 0.}, {
        Thickness[0.001]}}, {4.248495242049359, 
       FormBox["\"\"", TraditionalForm], {0.00375, 0.}, {
        Thickness[0.001]}}, {4.382026634673881, 
       FormBox["\"\"", TraditionalForm], {0.00375, 0.}, {
        Thickness[0.001]}}, {4.499809670330265, 
       FormBox["\"\"", TraditionalForm], {0.00375, 0.}, {
        Thickness[0.001]}}, {5.703782474656201, 
       FormBox["\"\"", TraditionalForm], {0.00375, 0.}, {
        Thickness[0.001]}}, {5.991464547107982, 
       FormBox["\"\"", TraditionalForm], {0.00375, 0.}, {
        Thickness[0.001]}}}, {{0., 
       FormBox["\"\"", TraditionalForm]}, {0.6931471805599453, 
       FormBox["\"\"", TraditionalForm]}, {1.6094379124341003`, 
       FormBox["\"\"", TraditionalForm]}, {2.302585092994046, 
       FormBox["\"\"", TraditionalForm]}, {2.995732273553991, 
       FormBox["\"\"", TraditionalForm]}, {3.912023005428146, 
       FormBox["\"\"", TraditionalForm]}, {4.605170185988092, 
       FormBox["\"\"", TraditionalForm]}, {5.298317366548036, 
       FormBox["\"\"", TraditionalForm]}, {6.214608098422191, 
       FormBox["\"\"", TraditionalForm]}, {1.0986122886681098`, 
       FormBox["\"\"", TraditionalForm], {0.00375, 0.}, {
        Thickness[0.001]}}, {1.3862943611198906`, 
       FormBox["\"\"", TraditionalForm], {0.00375, 0.}, {
        Thickness[0.001]}}, {1.791759469228055, 
       FormBox["\"\"", TraditionalForm], {0.00375, 0.}, {
        Thickness[0.001]}}, {1.9459101490553132`, 
       FormBox["\"\"", TraditionalForm], {0.00375, 0.}, {
        Thickness[0.001]}}, {2.0794415416798357`, 
       FormBox["\"\"", TraditionalForm], {0.00375, 0.}, {
        Thickness[0.001]}}, {2.1972245773362196`, 
       FormBox["\"\"", TraditionalForm], {0.00375, 0.}, {
        Thickness[0.001]}}, {3.4011973816621555`, 
       FormBox["\"\"", TraditionalForm], {0.00375, 0.}, {
        Thickness[0.001]}}, {3.6888794541139363`, 
       FormBox["\"\"", TraditionalForm], {0.00375, 0.}, {
        Thickness[0.001]}}, {4.0943445622221, 
       FormBox["\"\"", TraditionalForm], {0.00375, 0.}, {
        Thickness[0.001]}}, {4.248495242049359, 
       FormBox["\"\"", TraditionalForm], {0.00375, 0.}, {
        Thickness[0.001]}}, {4.382026634673881, 
       FormBox["\"\"", TraditionalForm], {0.00375, 0.}, {
        Thickness[0.001]}}, {4.499809670330265, 
       FormBox["\"\"", TraditionalForm], {0.00375, 0.}, {
        Thickness[0.001]}}, {5.703782474656201, 
       FormBox["\"\"", TraditionalForm], {0.00375, 0.}, {
        Thickness[0.001]}}, {5.991464547107982, 
       FormBox["\"\"", TraditionalForm], {0.00375, 0.}, {
        Thickness[0.001]}}}}},
  GridLines->{None, None},
  Method->{},
  PlotRange->All,
  PlotRangeClipping->True,
  PlotRangePadding->{{None, None}, {None, None}},
  Ticks->{{{0., 
      FormBox["1", TraditionalForm]}, {0.6931471805599453, 
      FormBox["2", TraditionalForm]}, {1.6094379124341003`, 
      FormBox["5", TraditionalForm]}, {2.302585092994046, 
      FormBox["10", TraditionalForm]}, {2.995732273553991, 
      FormBox["20", TraditionalForm]}, {3.912023005428146, 
      FormBox["50", TraditionalForm]}, {4.605170185988092, 
      FormBox["100", TraditionalForm]}, {5.298317366548036, 
      FormBox["200", TraditionalForm]}, {6.214608098422191, 
      FormBox["500", TraditionalForm]}, {1.0986122886681098`, 
      FormBox["\"\"", TraditionalForm], {0.00375, 0.}, {
       Thickness[0.001]}}, {1.3862943611198906`, 
      FormBox["\"\"", TraditionalForm], {0.00375, 0.}, {
       Thickness[0.001]}}, {1.791759469228055, 
      FormBox["\"\"", TraditionalForm], {0.00375, 0.}, {
       Thickness[0.001]}}, {1.9459101490553132`, 
      FormBox["\"\"", TraditionalForm], {0.00375, 0.}, {
       Thickness[0.001]}}, {2.0794415416798357`, 
      FormBox["\"\"", TraditionalForm], {0.00375, 0.}, {
       Thickness[0.001]}}, {2.1972245773362196`, 
      FormBox["\"\"", TraditionalForm], {0.00375, 0.}, {
       Thickness[0.001]}}, {3.4011973816621555`, 
      FormBox["\"\"", TraditionalForm], {0.00375, 0.}, {
       Thickness[0.001]}}, {3.6888794541139363`, 
      FormBox["\"\"", TraditionalForm], {0.00375, 0.}, {
       Thickness[0.001]}}, {4.0943445622221, 
      FormBox["\"\"", TraditionalForm], {0.00375, 0.}, {
       Thickness[0.001]}}, {4.248495242049359, 
      FormBox["\"\"", TraditionalForm], {0.00375, 0.}, {
       Thickness[0.001]}}, {4.382026634673881, 
      FormBox["\"\"", TraditionalForm], {0.00375, 0.}, {
       Thickness[0.001]}}, {4.499809670330265, 
      FormBox["\"\"", TraditionalForm], {0.00375, 0.}, {
       Thickness[0.001]}}, {5.703782474656201, 
      FormBox["\"\"", TraditionalForm], {0.00375, 0.}, {
       Thickness[0.001]}}, {5.991464547107982, 
      FormBox["\"\"", TraditionalForm], {0.00375, 0.}, {
       Thickness[0.001]}}}, {{-4.605170185988091, 
      FormBox[
       TagBox[
        InterpretationBox["\"0.010\"", 0.01, AutoDelete -> True], 
        NumberForm[#, {
          DirectedInfinity[1], 3}, NumberPadding -> {"", "0"}]& ], 
       TraditionalForm]}, {-2.3025850929940455`, 
      FormBox[
       TagBox[
        InterpretationBox["\"0.100\"", 0.1, AutoDelete -> True], 
        NumberForm[#, {
          DirectedInfinity[1], 3}, NumberPadding -> {"", "0"}]& ], 
       TraditionalForm]}, {-2.995732273553991, 
      FormBox[
       TagBox[
        InterpretationBox["\"0.050\"", 0.05, AutoDelete -> True], 
        NumberForm[#, {
          DirectedInfinity[1], 3}, NumberPadding -> {"", "0"}]& ], 
       TraditionalForm]}, {-0.6931471805599453, 
      FormBox[
       TagBox[
        InterpretationBox["\"0.500\"", 0.5, AutoDelete -> True], 
        NumberForm[#, {
          DirectedInfinity[1], 3}, NumberPadding -> {"", "0"}]& ], 
       TraditionalForm]}, {-3.912023005428146, 
      FormBox[
       TagBox[
        InterpretationBox["\"0.020\"", 0.02, AutoDelete -> True], 
        NumberForm[#, {
          DirectedInfinity[1], 3}, NumberPadding -> {"", "0"}]& ], 
       TraditionalForm]}, {-1.6094379124341003`, 
      FormBox[
       TagBox[
        InterpretationBox["\"0.200\"", 0.2, AutoDelete -> True], 
        NumberForm[#, {
          DirectedInfinity[1], 3}, NumberPadding -> {"", "0"}]& ], 
       TraditionalForm]}, {-3.506557897319982, 
      FormBox[
       TagBox[
        InterpretationBox["\"0.030\"", 0.03, AutoDelete -> True], 
        NumberForm[#, {
          DirectedInfinity[1], 3}, NumberPadding -> {"", "0"}]& ], 
       TraditionalForm]}, {-1.203972804325936, 
      FormBox[
       TagBox[
        InterpretationBox[
        "\"0.300\"", 0.30000000000000004`, AutoDelete -> True], NumberForm[#, {
          DirectedInfinity[1], 3}, NumberPadding -> {"", "0"}]& ], 
       TraditionalForm]}, {-4.199705077879927, 
      FormBox[
       TagBox[
        InterpretationBox["\"0.015\"", 0.015, AutoDelete -> True], 
        NumberForm[#, {
          DirectedInfinity[1], 3}, NumberPadding -> {"", "0"}]& ], 
       TraditionalForm]}, {-1.897119984885881, 
      FormBox[
       TagBox[
        InterpretationBox[
        "\"0.150\"", 0.15000000000000002`, AutoDelete -> True], NumberForm[#, {
          DirectedInfinity[1], 3}, NumberPadding -> {"", "0"}]& ], 
       TraditionalForm]}, {-2.659260036932778, 
      FormBox[
       TagBox[
        InterpretationBox["\"0.070\"", 0.07, AutoDelete -> True], 
        NumberForm[#, {
          DirectedInfinity[1], 3}, NumberPadding -> {"", "0"}]& ], 
       TraditionalForm]}, {-0.3566749439387323, 
      FormBox[
       TagBox[
        InterpretationBox[
        "\"0.700\"", 0.7000000000000001, AutoDelete -> True], NumberForm[#, {
          DirectedInfinity[1], 3}, NumberPadding -> {"", "0"}]& ], 
       TraditionalForm]}, {-4.487387150331708, 
      FormBox["\"\"", TraditionalForm], {0.00375, 0.}, {
       Thickness[0.001]}}, {-4.382026634673882, 
      FormBox["\"\"", TraditionalForm], {0.00375, 0.}, {
       Thickness[0.001]}}, {-4.286716454869556, 
      FormBox["\"\"", TraditionalForm], {0.00375, 0.}, {
       Thickness[0.001]}}, {-4.135166556742356, 
      FormBox["\"\"", TraditionalForm], {0.00375, 0.}, {
       Thickness[0.001]}}, {-4.074541934925921, 
      FormBox["\"\"", TraditionalForm], {0.00375, 0.}, {
       Thickness[0.001]}}, {-4.017383521085972, 
      FormBox["\"\"", TraditionalForm], {0.00375, 0.}, {
       Thickness[0.001]}}, {-3.9633162998156966`, 
      FormBox["\"\"", TraditionalForm], {0.00375, 0.}, {
       Thickness[0.001]}}, {-3.2188758248682006`, 
      FormBox["\"\"", TraditionalForm], {0.00375, 0.}, {
       Thickness[0.001]}}, {-2.8134107167600364`, 
      FormBox["\"\"", TraditionalForm], {0.00375, 0.}, {
       Thickness[0.001]}}, {-2.5257286443082556`, 
      FormBox["\"\"", TraditionalForm], {0.00375, 0.}, {
       Thickness[0.001]}}, {-2.4079456086518722`, 
      FormBox["\"\"", TraditionalForm], {0.00375, 0.}, {
       Thickness[0.001]}}, {-2.2072749131897207`, 
      FormBox["\"\"", TraditionalForm], {0.00375, 0.}, {
       Thickness[0.001]}}, {-2.120263536200091, 
      FormBox["\"\"", TraditionalForm], {0.00375, 0.}, {
       Thickness[0.001]}}, {-2.040220828526554, 
      FormBox["\"\"", TraditionalForm], {0.00375, 0.}, {
       Thickness[0.001]}}, {-1.9661128563728327`, 
      FormBox["\"\"", TraditionalForm], {0.00375, 0.}, {
       Thickness[0.001]}}, {-1.8170772772123447`, 
      FormBox["\"\"", TraditionalForm], {0.00375, 0.}, {
       Thickness[0.001]}}, {-1.7429693050586228`, 
      FormBox["\"\"", TraditionalForm], {0.00375, 0.}, {
       Thickness[0.001]}}, {-1.6739764335716714`, 
      FormBox["\"\"", TraditionalForm], {0.00375, 0.}, {
       Thickness[0.001]}}, {-0.916290731874155, 
      FormBox["\"\"", TraditionalForm], {0.00375, 0.}, {
       Thickness[0.001]}}, {-0.5108256237659907, 
      FormBox["\"\"", TraditionalForm], {0.00375, 0.}, {
       Thickness[0.001]}}}}]], "Output",
 CellChangeTimes->{3.5760013430676603`*^9, 3.576001392567626*^9, 
  3.57600149080474*^9}]
}, Open  ]],

Cell[CellGroupData[{

Cell[BoxData[
 RowBox[{
  RowBox[{"(*", " ", 
   RowBox[{
    RowBox[{"Middle", " ", "pannel", " ", "of", " ", "Figure", " ", 
     RowBox[{"Sup", ".", " ", "1"}]}], " ", ":", " ", 
    RowBox[{
     RowBox[{
     "approximations", " ", "as", " ", "a", " ", "function", " ", "of", " ", 
      "1"}], "-", "R1"}]}], " ", "*)"}], "\[IndentingNewLine]", 
  "\[IndentingNewLine]", 
  RowBox[{
   RowBox[{
    RowBox[{"r2l", "=", "9"}], ";"}], "\[IndentingNewLine]", 
   RowBox[{
    RowBox[{"ll", "=", "10"}], ";"}], "\[IndentingNewLine]", 
   "\[IndentingNewLine]", 
   RowBox[{
    RowBox[{"temp", "=", 
     RowBox[{"(", 
      RowBox[{"D", "[", 
       RowBox[{
        RowBox[{
         RowBox[{
          RowBox[{"s1", "/.", 
           RowBox[{"eqres", "[", 
            RowBox[{"[", "2", "]"}], "]"}]}], "/.", 
          RowBox[{"L", "\[Rule]", "ll"}]}], "/.", 
         RowBox[{"r2", "\[Rule]", "r2l"}]}], ",", "m"}], "]"}], ")"}]}], 
    ";"}], "\[IndentingNewLine]", 
   RowBox[{
    RowBox[{"r1l", "=", 
     RowBox[{"1", "-", "0.005"}]}], ";"}], "\[IndentingNewLine]", 
   RowBox[{
    RowBox[{"ListExact", "=", 
     RowBox[{"{", 
      RowBox[{"{", 
       RowBox[{
        RowBox[{"1", "-", "r1l"}], ",", 
        RowBox[{"Re", "[", 
         RowBox[{"m", "/.", 
          RowBox[{"FindRoot", "[", 
           RowBox[{
            RowBox[{
             RowBox[{"(", 
              RowBox[{"temp", "/.", 
               RowBox[{"r1", "\[Rule]", "r1l"}]}], ")"}], "\[Equal]", "0"}], 
            ",", 
            RowBox[{"{", 
             RowBox[{"m", ",", "0.02"}], "}"}]}], "]"}]}], "]"}]}], "}"}], 
      "}"}]}], ";"}], "\[IndentingNewLine]", 
   RowBox[{"For", "[", 
    RowBox[{
     RowBox[{"i", "=", "1"}], ",", 
     RowBox[{"i", "<", "15"}], ",", 
     RowBox[{"i", "++"}], ",", 
     RowBox[{
      RowBox[{"r1l", "=", 
       RowBox[{"1", "-", 
        RowBox[{"(", 
         RowBox[{"0.005", "+", 
          RowBox[{"i", "*", "0.001"}]}], ")"}]}]}], ";", 
      RowBox[{"ListExact", "=", 
       RowBox[{"Join", "[", 
        RowBox[{"ListExact", ",", 
         RowBox[{"{", 
          RowBox[{"{", 
           RowBox[{
            RowBox[{"1", "-", "r1l"}], ",", 
            RowBox[{"Re", "[", 
             RowBox[{"m", "/.", 
              RowBox[{"(", 
               RowBox[{"FindRoot", "[", 
                RowBox[{
                 RowBox[{
                  RowBox[{"(", 
                   RowBox[{"temp", "/.", 
                    RowBox[{"r1", "\[Rule]", "r1l"}]}], ")"}], "\[Equal]", 
                  "0"}], ",", 
                 RowBox[{"{", 
                  RowBox[{"m", ",", "0.02"}], "}"}]}], "]"}], ")"}]}], 
             "]"}]}], "}"}], "}"}]}], "]"}]}]}]}], "]"}], 
   "\[IndentingNewLine]", 
   RowBox[{"For", "[", 
    RowBox[{
     RowBox[{"i", "=", "0"}], ",", 
     RowBox[{"i", "<", "8"}], ",", 
     RowBox[{"i", "++"}], ",", 
     RowBox[{
      RowBox[{"r1l", "=", 
       RowBox[{"1", "-", 
        RowBox[{"(", 
         RowBox[{"0.02", "+", 
          RowBox[{"i", "*", "0.01"}]}], ")"}]}]}], ";", 
      RowBox[{"ListExact", "=", 
       RowBox[{"Join", "[", 
        RowBox[{"ListExact", ",", 
         RowBox[{"{", 
          RowBox[{"{", 
           RowBox[{
            RowBox[{"1", "-", "r1l"}], ",", 
            RowBox[{"Re", "[", 
             RowBox[{"m", "/.", 
              RowBox[{"(", 
               RowBox[{"FindRoot", "[", 
                RowBox[{
                 RowBox[{
                  RowBox[{"(", 
                   RowBox[{"temp", "/.", 
                    RowBox[{"r1", "\[Rule]", "r1l"}]}], ")"}], "\[Equal]", 
                  "0"}], ",", 
                 RowBox[{"{", 
                  RowBox[{"m", ",", "0.02"}], "}"}]}], "]"}], ")"}]}], 
             "]"}]}], "}"}], "}"}]}], "]"}]}]}]}], "]"}], 
   "\[IndentingNewLine]", 
   RowBox[{"For", "[", 
    RowBox[{
     RowBox[{"i", "=", "0"}], ",", 
     RowBox[{"i", "<", "9"}], ",", 
     RowBox[{"i", "++"}], ",", 
     RowBox[{
      RowBox[{"r1l", "=", 
       RowBox[{"1", "-", 
        RowBox[{"(", 
         RowBox[{"0.1", "+", 
          RowBox[{"i", "*", "0.1"}]}], ")"}]}]}], ";", 
      RowBox[{"ListExact", "=", 
       RowBox[{"Join", "[", 
        RowBox[{"ListExact", ",", 
         RowBox[{"{", 
          RowBox[{"{", 
           RowBox[{
            RowBox[{"1", "-", "r1l"}], ",", 
            RowBox[{"Re", "[", 
             RowBox[{"m", "/.", 
              RowBox[{"(", 
               RowBox[{"FindRoot", "[", 
                RowBox[{
                 RowBox[{
                  RowBox[{"(", 
                   RowBox[{"temp", "/.", 
                    RowBox[{"r1", "\[Rule]", "r1l"}]}], ")"}], "\[Equal]", 
                  "0"}], ",", 
                 RowBox[{"{", 
                  RowBox[{"m", ",", "0.02"}], "}"}]}], "]"}], ")"}]}], 
             "]"}]}], "}"}], "}"}]}], "]"}]}]}]}], "]"}], 
   "\[IndentingNewLine]", 
   RowBox[{
    RowBox[{"r1l", "=", "0.00001"}], ";"}], "\[IndentingNewLine]", 
   RowBox[{
    RowBox[{"ListExact", "=", 
     RowBox[{"Join", "[", 
      RowBox[{"ListExact", ",", 
       RowBox[{"{", 
        RowBox[{"{", 
         RowBox[{
          RowBox[{"1", "-", "r1l"}], ",", 
          RowBox[{"Re", "[", 
           RowBox[{"m", "/.", 
            RowBox[{"(", 
             RowBox[{"FindRoot", "[", 
              RowBox[{
               RowBox[{
                RowBox[{"(", 
                 RowBox[{"temp", "/.", 
                  RowBox[{"r1", "\[Rule]", "r1l"}]}], ")"}], "\[Equal]", 
                "0"}], ",", 
               RowBox[{"{", 
                RowBox[{"m", ",", "0.02"}], "}"}]}], "]"}], ")"}]}], "]"}]}], 
         "}"}], "}"}]}], "]"}]}], ";"}], "\[IndentingNewLine]", 
   "\[IndentingNewLine]", "\[IndentingNewLine]", 
   RowBox[{
    RowBox[{"temp", "=", 
     RowBox[{"(", 
      RowBox[{"D", "[", 
       RowBox[{
        RowBox[{
         RowBox[{"s12t", "/.", 
          RowBox[{"L", "\[Rule]", "ll"}]}], "/.", 
         RowBox[{"r2", "\[Rule]", "r2l"}]}], ",", "m"}], "]"}], ")"}]}], 
    ";"}], "\[IndentingNewLine]", 
   RowBox[{
    RowBox[{"r1l", "=", 
     RowBox[{"1", "-", "0.005"}]}], ";"}], "\[IndentingNewLine]", 
   RowBox[{
    RowBox[{"Lists12", "=", 
     RowBox[{"{", 
      RowBox[{"{", 
       RowBox[{
        RowBox[{"1", "-", "r1l"}], ",", 
        RowBox[{"Re", "[", 
         RowBox[{"m", "/.", 
          RowBox[{"FindRoot", "[", 
           RowBox[{
            RowBox[{
             RowBox[{"(", 
              RowBox[{"temp", "/.", 
               RowBox[{"r1", "\[Rule]", "r1l"}]}], ")"}], "\[Equal]", "0"}], 
            ",", 
            RowBox[{"{", 
             RowBox[{"m", ",", "0.02"}], "}"}]}], "]"}]}], "]"}]}], "}"}], 
      "}"}]}], ";"}], "\[IndentingNewLine]", 
   RowBox[{"For", "[", 
    RowBox[{
     RowBox[{"i", "=", "1"}], ",", 
     RowBox[{"i", "<", "15"}], ",", 
     RowBox[{"i", "++"}], ",", 
     RowBox[{
      RowBox[{"r1l", "=", 
       RowBox[{"1", "-", 
        RowBox[{"(", 
         RowBox[{"0.005", "+", 
          RowBox[{"i", "*", "0.001"}]}], ")"}]}]}], ";", 
      RowBox[{"Lists12", "=", 
       RowBox[{"Join", "[", 
        RowBox[{"Lists12", ",", 
         RowBox[{"{", 
          RowBox[{"{", 
           RowBox[{
            RowBox[{"1", "-", "r1l"}], ",", 
            RowBox[{"Re", "[", 
             RowBox[{"m", "/.", 
              RowBox[{"(", 
               RowBox[{"FindRoot", "[", 
                RowBox[{
                 RowBox[{
                  RowBox[{"(", 
                   RowBox[{"temp", "/.", 
                    RowBox[{"r1", "\[Rule]", "r1l"}]}], ")"}], "\[Equal]", 
                  "0"}], ",", 
                 RowBox[{"{", 
                  RowBox[{"m", ",", "0.02"}], "}"}]}], "]"}], ")"}]}], 
             "]"}]}], "}"}], "}"}]}], "]"}]}]}]}], "]"}], 
   "\[IndentingNewLine]", 
   RowBox[{"For", "[", 
    RowBox[{
     RowBox[{"i", "=", "0"}], ",", 
     RowBox[{"i", "<", "8"}], ",", 
     RowBox[{"i", "++"}], ",", 
     RowBox[{
      RowBox[{"r1l", "=", 
       RowBox[{"1", "-", 
        RowBox[{"(", 
         RowBox[{"0.02", "+", 
          RowBox[{"i", "*", "0.01"}]}], ")"}]}]}], ";", 
      RowBox[{"Lists12", "=", 
       RowBox[{"Join", "[", 
        RowBox[{"Lists12", ",", 
         RowBox[{"{", 
          RowBox[{"{", 
           RowBox[{
            RowBox[{"1", "-", "r1l"}], ",", 
            RowBox[{"Re", "[", 
             RowBox[{"m", "/.", 
              RowBox[{"(", 
               RowBox[{"FindRoot", "[", 
                RowBox[{
                 RowBox[{
                  RowBox[{"(", 
                   RowBox[{"temp", "/.", 
                    RowBox[{"r1", "\[Rule]", "r1l"}]}], ")"}], "\[Equal]", 
                  "0"}], ",", 
                 RowBox[{"{", 
                  RowBox[{"m", ",", "0.02"}], "}"}]}], "]"}], ")"}]}], 
             "]"}]}], "}"}], "}"}]}], "]"}]}]}]}], "]"}], 
   "\[IndentingNewLine]", 
   RowBox[{"For", "[", 
    RowBox[{
     RowBox[{"i", "=", "0"}], ",", 
     RowBox[{"i", "<", "9"}], ",", 
     RowBox[{"i", "++"}], ",", 
     RowBox[{
      RowBox[{"r1l", "=", 
       RowBox[{"1", "-", 
        RowBox[{"(", 
         RowBox[{"0.1", "+", 
          RowBox[{"i", "*", "0.1"}]}], ")"}]}]}], ";", 
      RowBox[{"Lists12", "=", 
       RowBox[{"Join", "[", 
        RowBox[{"Lists12", ",", 
         RowBox[{"{", 
          RowBox[{"{", 
           RowBox[{
            RowBox[{"1", "-", "r1l"}], ",", 
            RowBox[{"Re", "[", 
             RowBox[{"m", "/.", 
              RowBox[{"(", 
               RowBox[{"FindRoot", "[", 
                RowBox[{
                 RowBox[{
                  RowBox[{"(", 
                   RowBox[{"temp", "/.", 
                    RowBox[{"r1", "\[Rule]", "r1l"}]}], ")"}], "\[Equal]", 
                  "0"}], ",", 
                 RowBox[{"{", 
                  RowBox[{"m", ",", "0.02"}], "}"}]}], "]"}], ")"}]}], 
             "]"}]}], "}"}], "}"}]}], "]"}]}]}]}], "]"}], 
   "\[IndentingNewLine]", 
   RowBox[{
    RowBox[{"r1l", "=", "0.00001"}], ";"}], "\[IndentingNewLine]", 
   RowBox[{
    RowBox[{"Lists12", "=", 
     RowBox[{"Join", "[", 
      RowBox[{"Lists12", ",", 
       RowBox[{"{", 
        RowBox[{"{", 
         RowBox[{
          RowBox[{"1", "-", "r1l"}], ",", 
          RowBox[{"Re", "[", 
           RowBox[{"m", "/.", 
            RowBox[{"(", 
             RowBox[{"FindRoot", "[", 
              RowBox[{
               RowBox[{
                RowBox[{"(", 
                 RowBox[{"temp", "/.", 
                  RowBox[{"r1", "\[Rule]", "r1l"}]}], ")"}], "\[Equal]", 
                "0"}], ",", 
               RowBox[{"{", 
                RowBox[{"m", ",", "0.02"}], "}"}]}], "]"}], ")"}]}], "]"}]}], 
         "}"}], "}"}]}], "]"}]}], ";"}], "\[IndentingNewLine]", 
   "\[IndentingNewLine]", 
   RowBox[{
    RowBox[{"temp", "=", 
     RowBox[{
      RowBox[{"Eq13", "/.", 
       RowBox[{"L", "\[Rule]", "ll"}]}], "/.", 
      RowBox[{"r2", "\[Rule]", "r2l"}]}]}], ";"}], "\[IndentingNewLine]", 
   RowBox[{
    RowBox[{"r1l", "=", 
     RowBox[{"1", "-", "0.005"}]}], ";"}], "\[IndentingNewLine]", 
   RowBox[{
    RowBox[{"ListEq13", "=", 
     RowBox[{"{", 
      RowBox[{"{", 
       RowBox[{
        RowBox[{"1", "-", "r1l"}], ",", 
        RowBox[{"Re", "[", 
         RowBox[{"m", "/.", 
          RowBox[{"FindRoot", "[", 
           RowBox[{
            RowBox[{
             RowBox[{"(", 
              RowBox[{"temp", "/.", 
               RowBox[{"r1", "\[Rule]", "r1l"}]}], ")"}], "\[Equal]", "0"}], 
            ",", 
            RowBox[{"{", 
             RowBox[{"m", ",", "0.02"}], "}"}]}], "]"}]}], "]"}]}], "}"}], 
      "}"}]}], ";"}], "\[IndentingNewLine]", 
   RowBox[{"For", "[", 
    RowBox[{
     RowBox[{"i", "=", "1"}], ",", 
     RowBox[{"i", "<", "15"}], ",", 
     RowBox[{"i", "++"}], ",", 
     RowBox[{
      RowBox[{"r1l", "=", 
       RowBox[{"1", "-", 
        RowBox[{"(", 
         RowBox[{"0.005", "+", 
          RowBox[{"i", "*", "0.001"}]}], ")"}]}]}], ";", 
      RowBox[{"ListEq13", "=", 
       RowBox[{"Join", "[", 
        RowBox[{"ListEq13", ",", 
         RowBox[{"{", 
          RowBox[{"{", 
           RowBox[{
            RowBox[{"1", "-", "r1l"}], ",", 
            RowBox[{"Re", "[", 
             RowBox[{"m", "/.", 
              RowBox[{"(", 
               RowBox[{"FindRoot", "[", 
                RowBox[{
                 RowBox[{
                  RowBox[{"(", 
                   RowBox[{"temp", "/.", 
                    RowBox[{"r1", "\[Rule]", "r1l"}]}], ")"}], "\[Equal]", 
                  "0"}], ",", 
                 RowBox[{"{", 
                  RowBox[{"m", ",", "0.02"}], "}"}]}], "]"}], ")"}]}], 
             "]"}]}], "}"}], "}"}]}], "]"}]}]}]}], "]"}], 
   "\[IndentingNewLine]", 
   RowBox[{"For", "[", 
    RowBox[{
     RowBox[{"i", "=", "0"}], ",", 
     RowBox[{"i", "<", "8"}], ",", 
     RowBox[{"i", "++"}], ",", 
     RowBox[{
      RowBox[{"r1l", "=", 
       RowBox[{"1", "-", 
        RowBox[{"(", 
         RowBox[{"0.02", "+", 
          RowBox[{"i", "*", "0.01"}]}], ")"}]}]}], ";", 
      RowBox[{"ListEq13", "=", 
       RowBox[{"Join", "[", 
        RowBox[{"ListEq13", ",", 
         RowBox[{"{", 
          RowBox[{"{", 
           RowBox[{
            RowBox[{"1", "-", "r1l"}], ",", 
            RowBox[{"Re", "[", 
             RowBox[{"m", "/.", 
              RowBox[{"(", 
               RowBox[{"FindRoot", "[", 
                RowBox[{
                 RowBox[{
                  RowBox[{"(", 
                   RowBox[{"temp", "/.", 
                    RowBox[{"r1", "\[Rule]", "r1l"}]}], ")"}], "\[Equal]", 
                  "0"}], ",", 
                 RowBox[{"{", 
                  RowBox[{"m", ",", "0.02"}], "}"}]}], "]"}], ")"}]}], 
             "]"}]}], "}"}], "}"}]}], "]"}]}]}]}], "]"}], 
   "\[IndentingNewLine]", 
   RowBox[{"For", "[", 
    RowBox[{
     RowBox[{"i", "=", "0"}], ",", 
     RowBox[{"i", "<", "9"}], ",", 
     RowBox[{"i", "++"}], ",", 
     RowBox[{
      RowBox[{"r1l", "=", 
       RowBox[{"1", "-", 
        RowBox[{"(", 
         RowBox[{"0.1", "+", 
          RowBox[{"i", "*", "0.1"}]}], ")"}]}]}], ";", 
      RowBox[{"ListEq13", "=", 
       RowBox[{"Join", "[", 
        RowBox[{"ListEq13", ",", 
         RowBox[{"{", 
          RowBox[{"{", 
           RowBox[{
            RowBox[{"1", "-", "r1l"}], ",", 
            RowBox[{"Re", "[", 
             RowBox[{"m", "/.", 
              RowBox[{"(", 
               RowBox[{"FindRoot", "[", 
                RowBox[{
                 RowBox[{
                  RowBox[{"(", 
                   RowBox[{"temp", "/.", 
                    RowBox[{"r1", "\[Rule]", "r1l"}]}], ")"}], "\[Equal]", 
                  "0"}], ",", 
                 RowBox[{"{", 
                  RowBox[{"m", ",", "0.02"}], "}"}]}], "]"}], ")"}]}], 
             "]"}]}], "}"}], "}"}]}], "]"}]}]}]}], "]"}], 
   "\[IndentingNewLine]", 
   RowBox[{
    RowBox[{"r1l", "=", "0.00001"}], ";"}], "\[IndentingNewLine]", 
   RowBox[{
    RowBox[{"ListEq13", "=", 
     RowBox[{"Join", "[", 
      RowBox[{"ListEq13", ",", 
       RowBox[{"{", 
        RowBox[{"{", 
         RowBox[{
          RowBox[{"1", "-", "r1l"}], ",", 
          RowBox[{"Re", "[", 
           RowBox[{"m", "/.", 
            RowBox[{"(", 
             RowBox[{"FindRoot", "[", 
              RowBox[{
               RowBox[{
                RowBox[{"(", 
                 RowBox[{"temp", "/.", 
                  RowBox[{"r1", "\[Rule]", "r1l"}]}], ")"}], "\[Equal]", 
                "0"}], ",", 
               RowBox[{"{", 
                RowBox[{"m", ",", "0.02"}], "}"}]}], "]"}], ")"}]}], "]"}]}], 
         "}"}], "}"}]}], "]"}]}], ";"}], "\[IndentingNewLine]", 
   "\[IndentingNewLine]", 
   RowBox[{
    RowBox[{"temp", "=", 
     RowBox[{"(", 
      RowBox[{
       RowBox[{
        RowBox[{"Eq14", "/.", 
         RowBox[{"x", "\[Rule]", 
          RowBox[{"(", 
           RowBox[{"m", " ", 
            RowBox[{"(", 
             RowBox[{"L", "+", "1"}], ")"}]}], ")"}]}]}], "/.", 
        RowBox[{"L", "\[Rule]", "ll"}]}], "/.", 
       RowBox[{"r2", "\[Rule]", "r2l"}]}], ")"}]}], ";"}], 
   "\[IndentingNewLine]", 
   RowBox[{
    RowBox[{"r1l", "=", 
     RowBox[{"1", "-", "0.005"}]}], ";"}], "\[IndentingNewLine]", 
   RowBox[{
    RowBox[{"ListEq14", "=", 
     RowBox[{"{", 
      RowBox[{"{", 
       RowBox[{
        RowBox[{"1", "-", "r1l"}], ",", 
        RowBox[{"Re", "[", 
         RowBox[{"m", "/.", 
          RowBox[{"FindRoot", "[", 
           RowBox[{
            RowBox[{
             RowBox[{"(", 
              RowBox[{"temp", "/.", 
               RowBox[{"r1", "\[Rule]", "r1l"}]}], ")"}], "\[Equal]", "0"}], 
            ",", 
            RowBox[{"{", 
             RowBox[{"m", ",", "0.02"}], "}"}]}], "]"}]}], "]"}]}], "}"}], 
      "}"}]}], ";"}], "\[IndentingNewLine]", 
   RowBox[{"For", "[", 
    RowBox[{
     RowBox[{"i", "=", "1"}], ",", 
     RowBox[{"i", "<", "15"}], ",", 
     RowBox[{"i", "++"}], ",", 
     RowBox[{
      RowBox[{"r1l", "=", 
       RowBox[{"1", "-", 
        RowBox[{"(", 
         RowBox[{"0.005", "+", 
          RowBox[{"i", "*", "0.001"}]}], ")"}]}]}], ";", 
      RowBox[{"ListEq14", "=", 
       RowBox[{"Join", "[", 
        RowBox[{"ListEq14", ",", 
         RowBox[{"{", 
          RowBox[{"{", 
           RowBox[{
            RowBox[{"1", "-", "r1l"}], ",", 
            RowBox[{"Re", "[", 
             RowBox[{"m", "/.", 
              RowBox[{"(", 
               RowBox[{"FindRoot", "[", 
                RowBox[{
                 RowBox[{
                  RowBox[{"(", 
                   RowBox[{"temp", "/.", 
                    RowBox[{"r1", "\[Rule]", "r1l"}]}], ")"}], "\[Equal]", 
                  "0"}], ",", 
                 RowBox[{"{", 
                  RowBox[{"m", ",", "0.02"}], "}"}]}], "]"}], ")"}]}], 
             "]"}]}], "}"}], "}"}]}], "]"}]}]}]}], "]"}], 
   "\[IndentingNewLine]", 
   RowBox[{"For", "[", 
    RowBox[{
     RowBox[{"i", "=", "0"}], ",", 
     RowBox[{"i", "<", "8"}], ",", 
     RowBox[{"i", "++"}], ",", 
     RowBox[{
      RowBox[{"r1l", "=", 
       RowBox[{"1", "-", 
        RowBox[{"(", 
         RowBox[{"0.02", "+", 
          RowBox[{"i", "*", "0.01"}]}], ")"}]}]}], ";", 
      RowBox[{"ListEq14", "=", 
       RowBox[{"Join", "[", 
        RowBox[{"ListEq14", ",", 
         RowBox[{"{", 
          RowBox[{"{", 
           RowBox[{
            RowBox[{"1", "-", "r1l"}], ",", 
            RowBox[{"Re", "[", 
             RowBox[{"m", "/.", 
              RowBox[{"(", 
               RowBox[{"FindRoot", "[", 
                RowBox[{
                 RowBox[{
                  RowBox[{"(", 
                   RowBox[{"temp", "/.", 
                    RowBox[{"r1", "\[Rule]", "r1l"}]}], ")"}], "\[Equal]", 
                  "0"}], ",", 
                 RowBox[{"{", 
                  RowBox[{"m", ",", "0.02"}], "}"}]}], "]"}], ")"}]}], 
             "]"}]}], "}"}], "}"}]}], "]"}]}]}]}], "]"}], 
   "\[IndentingNewLine]", 
   RowBox[{"For", "[", 
    RowBox[{
     RowBox[{"i", "=", "0"}], ",", 
     RowBox[{"i", "<", "9"}], ",", 
     RowBox[{"i", "++"}], ",", 
     RowBox[{
      RowBox[{"r1l", "=", 
       RowBox[{"1", "-", 
        RowBox[{"(", 
         RowBox[{"0.1", "+", 
          RowBox[{"i", "*", "0.1"}]}], ")"}]}]}], ";", 
      RowBox[{"ListEq14", "=", 
       RowBox[{"Join", "[", 
        RowBox[{"ListEq14", ",", 
         RowBox[{"{", 
          RowBox[{"{", 
           RowBox[{
            RowBox[{"1", "-", "r1l"}], ",", 
            RowBox[{"Re", "[", 
             RowBox[{"m", "/.", 
              RowBox[{"(", 
               RowBox[{"FindRoot", "[", 
                RowBox[{
                 RowBox[{
                  RowBox[{"(", 
                   RowBox[{"temp", "/.", 
                    RowBox[{"r1", "\[Rule]", "r1l"}]}], ")"}], "\[Equal]", 
                  "0"}], ",", 
                 RowBox[{"{", 
                  RowBox[{"m", ",", "0.02"}], "}"}]}], "]"}], ")"}]}], 
             "]"}]}], "}"}], "}"}]}], "]"}]}]}]}], "]"}], 
   "\[IndentingNewLine]", 
   RowBox[{
    RowBox[{"r1l", "=", "0.00001"}], ";"}], "\[IndentingNewLine]", 
   RowBox[{
    RowBox[{"ListEq14", "=", 
     RowBox[{"Join", "[", 
      RowBox[{"ListEq14", ",", 
       RowBox[{"{", 
        RowBox[{"{", 
         RowBox[{
          RowBox[{"1", "-", "r1l"}], ",", 
          RowBox[{"Re", "[", 
           RowBox[{"m", "/.", 
            RowBox[{"(", 
             RowBox[{"FindRoot", "[", 
              RowBox[{
               RowBox[{
                RowBox[{"(", 
                 RowBox[{"temp", "/.", 
                  RowBox[{"r1", "\[Rule]", "r1l"}]}], ")"}], "\[Equal]", 
                "0"}], ",", 
               RowBox[{"{", 
                RowBox[{"m", ",", "0.02"}], "}"}]}], "]"}], ")"}]}], "]"}]}], 
         "}"}], "}"}]}], "]"}]}], ";"}], "\[IndentingNewLine]", 
   "\[IndentingNewLine]", 
   RowBox[{"Show", "[", 
    RowBox[{
     RowBox[{"ListPlot", "[", 
      RowBox[{"ListEq14", ",", 
       RowBox[{"Joined", "\[Rule]", "True"}], ",", 
       RowBox[{"PlotStyle", "\[Rule]", 
        RowBox[{"{", 
         RowBox[{"Green", ",", "DotDashed"}], "}"}]}]}], "]"}], ",", 
     RowBox[{"ListPlot", "[", 
      RowBox[{"ListEq13", ",", 
       RowBox[{"Joined", "\[Rule]", "True"}], ",", 
       RowBox[{"PlotStyle", "\[Rule]", 
        RowBox[{"{", 
         RowBox[{"Blue", ",", "Dotted"}], "}"}]}]}], "]"}], ",", 
     RowBox[{"ListPlot", "[", 
      RowBox[{"Lists12", ",", 
       RowBox[{"Joined", "\[Rule]", "True"}], ",", 
       RowBox[{"PlotStyle", "\[Rule]", 
        RowBox[{"{", 
         RowBox[{"Purple", ",", "Dashed"}], "}"}]}]}], "]"}], ",", 
     RowBox[{"ListPlot", "[", 
      RowBox[{"ListExact", ",", 
       RowBox[{"Joined", "\[Rule]", "True"}], ",", 
       RowBox[{"PlotStyle", "\[Rule]", "Red"}]}], "]"}]}], "]"}], 
   "\[IndentingNewLine]", "\[IndentingNewLine]", 
   RowBox[{"Show", "[", 
    RowBox[{
     RowBox[{"ListLogLogPlot", "[", 
      RowBox[{"ListEq14", ",", 
       RowBox[{"Joined", "\[Rule]", "True"}], ",", 
       RowBox[{"PlotStyle", "\[Rule]", 
        RowBox[{"{", 
         RowBox[{"Green", ",", "DotDashed"}], "}"}]}]}], "]"}], ",", 
     RowBox[{"ListLogLogPlot", "[", 
      RowBox[{"ListEq13", ",", 
       RowBox[{"Joined", "\[Rule]", "True"}], ",", 
       RowBox[{"PlotStyle", "\[Rule]", 
        RowBox[{"{", 
         RowBox[{"Blue", ",", "Dotted"}], "}"}]}]}], "]"}], ",", 
     RowBox[{"ListLogLogPlot", "[", 
      RowBox[{"Lists12", ",", 
       RowBox[{"Joined", "\[Rule]", "True"}], ",", 
       RowBox[{"PlotStyle", "\[Rule]", 
        RowBox[{"{", 
         RowBox[{"Purple", ",", "Dashed"}], "}"}]}]}], "]"}], ",", 
     RowBox[{"ListLogLogPlot", "[", 
      RowBox[{"ListExact", ",", 
       RowBox[{"Joined", "\[Rule]", "True"}], ",", 
       RowBox[{"PlotStyle", "\[Rule]", "Red"}]}], "]"}], ",", 
     RowBox[{"PlotRange", "\[Rule]", "All"}]}], "]"}], 
   "\[IndentingNewLine]"}]}]], "Input",
 CellChangeTimes->{{3.576000561423657*^9, 3.576000627578578*^9}, {
  3.5760018700899143`*^9, 3.576001927610024*^9}, {3.5760019903985147`*^9, 
  3.576002223951234*^9}, {3.5760022661080637`*^9, 3.576002390721768*^9}, {
  3.576002460252153*^9, 3.5760026424952793`*^9}, {3.576002676400654*^9, 
  3.576002687230384*^9}, {3.576004072233943*^9, 3.576004098926318*^9}, {
  3.576004140387732*^9, 3.576004199890925*^9}, {3.576004260649116*^9, 
  3.576004303681343*^9}, {3.576004348315958*^9, 3.576004351050776*^9}, {
  3.576004382810545*^9, 3.576004389835308*^9}, {3.576006076461021*^9, 
  3.5760060785756397`*^9}, {3.576006170302711*^9, 3.5760061722489862`*^9}}],

Cell[BoxData[
 GraphicsBox[{{{}, 
    {RGBColor[0, 1, 0], Dashing[{0, Small, Small, Small}], 
     LineBox[CompressedData["
1:eJxTTMoPSmViYGBQBGIQ3SCyzv1hVYn9pXX7fsk+q7dnqM/aUzK5wn7iqrcS
h9Ia7RteqhlyrKmxjxFtfPV2Z5M9w6qPl3yTGuw1qvu/xX1utne47987Pa/J
fqLX9iNnxVvtIea12HdscP6wUqvN/oAnD5N2e5v9A9d+l269dqj5HfaCGhFu
paod9g5bTpTtm99l7/I55TijYCfUvh77kH0RH2s+ddofkGt9Hbijz37BqcLs
H6e6oPZPsNe5aHYlYna3/YIjChuKMibat7G31cSn9EDdM8ne6vmhaRvVeu0f
/KwDWWjf8dZi/t1HvVD3TbG/tJOlIX5mH9T8efa8E5avsUmbBJVfYq9xNesz
29sp9gtmgsBKe1/3aWHbxaZD1a+zb9U6vHLXvxn2HwJ3AEU22r/94HjJd+ss
+wqw/i32Bns8e/64zLHnuL64wJZru/1OvU0GIlvn2s8Am7fTXuKK0NyHXPOh
/JP2QYU+v4UaltibGIPAZfuFsv+SDzxYbj8LLH/TXmflXu3fZavsGcDggb1P
wvrt/yessQcrN35sn69wM+Z36Dr79DQQeGavXc92e+Od9VD9L+0LD3DyXZ25
wf7sGRB4Y39Z7qxvitFGe9lyL/bX/9/bu5fWve7evdEeAF2oAds=
      "]]}, {}}, {{}, 
    {RGBColor[0, 0, 1], Dashing[{0, Small}], LineBox[CompressedData["
1:eJxTTMoPSmViYGBQBGIQ3SCyzv1hVYl9pg/n15nVDfYM9Vl7SiZX2LsXrpu8
/mejfcNLNUOONTX2e7ZMvM0R1mzPsOrjJd+kBnuJZGbvLdNb7B3u+/dOz2uy
F/y+Q3bG4VZ7iHkt9p2Nz+Vc77bZH/DkYdJub7PXetAklvO8HWp+h73/tylP
lZ902DtsOVG2b36Xff2tVztEr3ZC7euxN1/6W2XW7i77A3KtrwN39Nnv+f6K
9eyMbqj9E+wfz9eqmZ3bY7/giMKGooyJ9iwejGznrHqh7plkH2+T+oWfsc/+
wc86kIX2fvcOs3890Ad13xT7pSF/d/+t6oeaP88+Ru+T2KInk6DyS+w3H9LV
1i2Zar9gJgistP8s/0Bg8+LpUPXr7NnTQlOm9s+0/xC4Ayiy0f5YfeX2eR6z
7SvA+rfYT1DV27fl5hx7juuLC2y5ttu7Tj25J9Frnv0MsHk77aN/Hj4vu2A+
lH/SPtZuVZ36wSX2JsYgcNle3pbXnEFohf0ssPxN+7bS2bu/TVtlzwAGD+xv
6Zs0rJi/xh6s3Pix/cP2jcGHgtfZp6eBwDP7+VWiVRan1kP1v7T3qyr/e6Fj
g/3ZMyDwxv7s29O1nyQ32suWe7G//v/e3tyheTXznI32AJYO/7E=
      "]]}, {}}, {{}, 
    {RGBColor[0.5, 0, 0.5], Dashing[{Small, Small}], LineBox[CompressedData["
1:eJxTTMoPSmViYGBQBGIQ3SCyzv1hVYm99S/tssSYmfYM9Vl7SiZX2Dd6tfO6
Nc60b3ipZsixpsb+s/rmlJdLgfKrPl7yTWqwj9nVX+9zaqa9w33/3ul5Tfbp
vg3RBe+A6sHmtdjnZSx5Hyo0y/6AJw+TdnubfUo6n+4/01lQ8zvsD+/4/i8z
cpa9w5YTZfvmd9nL3P3kNatmFtS+Hvt2D+mP/fOB+uVaXwfu6LPPdHQ+431o
FtT+CfbPL8tvOvdklv2CIwobijIm2s/9XlQsyT4b6p5J9n9/Gt/R0Zxt/+Bn
HchCe2X3bZs5vWdD3TfFPnLhuT0bcmZDzZ9nb6D5ZLnzpjlQ+SX2D6Zoeix/
Otd+wUwQWGmvtOf+1u8c86Hq19lbC22M+8m3wP5D4A6gyEZ7S57Di9kmL7Cv
AOvfYr/nTHmxo+BCe47riwtsubbbr+c22WjQtdB+Bti8nfbbO4S3e/yD8U/a
P3q/j+nwgaX2JsYgcNl+lYbsa+/pK+xngeVv2v85qDvH5v4qewYweGCvvcK8
feKxNfZg5caP7feKfZ2xK32dfXoaCDyzN/u+raHk8nqo/pf2h//3mHR2bbA/
ewYE3thHB6QrBkhttJct92J//f+9/S3ljWe+z95oDwCM9gFk
      "]]}, {}}, {{}, 
    {RGBColor[1, 0, 0], LineBox[CompressedData["
1:eJxTTMoPSmViYGBQBGIQ3SCyzv1hVYl9mIz7vm/JM+0Z6rP2lEyusL/+77fV
046Z9g0v1Qw51tTY60XPSZq0Fii/6uMl36QGexsPT8v/F2faO9z3752e12Tf
VL50j843oHqweS32X+34nkhLzbI/4MnDpN3eZn/D7tKCs7azoOZ32IufS73n
lDjL3mHLibJ987vsPR5PaappmQW1r8e+WGpzbvVyoH651teBO/rsm5tOVjmc
mgW1f4K98elD9WfezLJfcERhQ1HGRPu5TlN9FfhnQ90zyf5mYfYGG8PZ9g9+
1oEstD919lS+UvBsqPum2JfL7fS7VDIbav48+0Tt97d37poDlV9iH9H761T2
u7n2C2aCwEr7Nyet97EIzYeqX2c/b9OtqoXCC+w/BO4Aimy0/2Pvfe/s9AX2
FWD9W+yXrVesVRVbaM9xfXGBLdd2e+8vG+P1+xfazwCbt9Oem3E2QwLzIij/
pH3F3efxJceW2psYg8Bl+00VO50l566wnwWWv2l/oYp57uknq+wZwOCBPf87
prC5p9fYg5UbP7Zf0BT+hidnnX16Ggg8s199IXbFw2vrofpf2q9Tup60u3uD
/dkzIPDG3trAy/W91EZ72XIv9tf/39vvvNF+KW/WRnsAlYIClQ==
      "]]}, {}}},
  AspectRatio->NCache[GoldenRatio^(-1), 0.6180339887498948],
  Axes->True,
  AxesLabel->{None, None},
  AxesOrigin->{0, 0},
  Method->{},
  PlotRange->{{0, 0.99999}, {0, 0.06926798343052552}},
  PlotRangeClipping->True,
  PlotRangePadding->{{0.0199998, 0.0199998}, {0.0013853596686105106`, 
   0.0013853596686105106`}}]], "Output",
 CellChangeTimes->{{3.576000562405738*^9, 3.576000624023656*^9}, 
   3.57600269454244*^9, 3.5760042011268806`*^9, 3.5760043990279627`*^9, 
   3.57600619337798*^9}],

Cell[BoxData[
 GraphicsBox[{{{{}, {{}, {}, 
      {RGBColor[0, 1, 0], Dashing[{0, Small, Small, Small}], 
       LineBox[CompressedData["
1:eJwBIQLe/SFib1JlAgAAACEAAAACAAAAUpyUG3oxFcCSc24vuGsTwJ93BZvH
dhTAXUHHg4ASE8AJaQPu7dgTwJaIIANdxxLA5inyeTFQE8ALwtdIgoYSwBp+
OVyV1xLAeJWHrH5NEsAVVbW7sWsSwIOZNpCnGhLA+WPQvRgKEsBJb/sMzewR
wGEwJjv/sBHAXYMUBA/DEcB3OfeDCF8RwLHRXnTDnBHAzCEkjiUTEcBONDtd
ZnkRwJBb6Xx/zBDASHRBNo9YEcCo4hIaaYoQwC5nVdDpORHA4r+SuFRMEMCv
wkphMR0RwNw2WvzMERDA5rtF+ywCEcASTBst37QPwD7befms6BDArRust9JL
D8D1NokWidAQwKQoFDpuDQzAX2c1kJ0TEMAxje33QcAJwCEAw3y2Hw/Aj+Nz
e0L3B8AabwCqRlYOwCiaVXrdgQbAwxfCo82zDcD9fFEgKkYFwCZlVXAILA3A
uf4uOLE0BMCqrFborrcMwCGnvfx4QwPAzY13PhRSDMAWVbW7sWsCwJuyttQK
+AvANI3t90HA+b8iipbPOr4JwCCnvfx4Q/O/q25QmOCFCMB34ODwQFLtv/Ds
To04swfA7zn6/kIu5r8WE+wcuBYHwFIUgfquWOC/TsN+r6KbBsBNP+Ekw9PW
vxpYRmobNwbAIJqax/ePzL87IDI4weIFwFxBCiHo+Lq/3U1sYYaaBcAU9x1o
vPjkvqL6a6yxWwXAKoL9uQ==
        "]]}}, {}}, {}}, {{{}, {{}, {}, 
      {RGBColor[0, 0, 1], Dashing[{0, Small}], LineBox[CompressedData["
1:eJwBIQLe/SFib1JlAgAAACEAAAACAAAAUpyUG3oxFcBKMFwjCUoTwJ93BZvH
dhTA+nf19EXxEsAJaQPu7dgTwLK9j9OMphLA5inyeTFQE8B9/o93FGYSwBp+
OVyV1xLA9+FAsGwtEsAVVbW7sWsSwIlHHfHr+hHA+WPQvRgKEsBJupshY80R
wGEwJjv/sBHAuK9Dw/KjEcB3OfeDCF8RwHL7X1TxfRHAzCEkjiUTEcDeYZs7
21oRwJBb6Xx/zBDA6UOnRUg6EcCo4hIaaYoQwBT8gIrkGxHA4r+SuFRMEMCS
BRx8a/8QwNw2WvzMERDA8VD+X6TkEMASTBst37QPwDpvrb1fyxDArRust9JL
D8BASld2dbMQwKQoFDpuDQzAYSA/p//wD8Axje33QcAJwDVxhKCv7A7Aj+Nz
e0L3B8Co3ZITACYOwCiaVXrdgQbAjE7EKPWFDcD9fFEgKkYFwHNxYiVgAA3A
uf4uOLE0BMBU3RkKBo4MwCGnvfx4QwPAW1oHJ0MqDMAWVbW7sWsCwJIuz3zw
0QvANI3t90HA+b8Dt5o4/aQJwCCnvfx4Q/O/EHG1bXF1CMB34ODwQFLtv+TC
TV6TqQfA7zn6/kIu5r+9+WEznhIHwFIUgfquWOC/5DwUxTicBsBNP+Ekw9PW
v/ROZjnAOwbAIJqax/ePzL9PY3eg+OoFwFxBCiHo+Lq/NKc3o+2lBcAU9x1o
vPjkvtD/lCX4aQXApIwGpw==
        "]]}}, {}}, {}}, {{{}, {{}, {}, 
      {RGBColor[0.5, 0, 0.5], Dashing[{Small, Small}], LineBox[CompressedData["
1:eJwBIQLe/SFib1JlAgAAACEAAAACAAAAUpyUG3oxFcB0EO/KC5YNwJ93BZvH
dhTA8TPo9XCKDcAJaQPu7dgTwDO+RTj7fg3A5inyeTFQE8AlO6q6qXMNwBp+
OVyV1xLATnPJrHtoDcAVVbW7sWsSwNwVG0VwXQ3A+WPQvRgKEsCPcZHAhlIN
wGEwJjv/sBHAgftTYr5HDcB3OfeDCF8RwOlofXMWPQ3AzCEkjiUTEcB6I91C
jjINwJBb6Xx/zBDA2uS7JCUoDcCo4hIaaYoQwPFJo3LaHQ3A4r+SuFRMEMDA
LyiLrRMNwNw2WvzMERDAcrG30Z0JDcASTBst37QPwIqfZq6q/wzArRust9JL
D8APTcON0/UMwKQoFDpuDQzAV6owY/2YDMAxje33QcAJwH3oaDMKRQzAj+Nz
e0L3B8AloYAZifgLwCiaVXrdgQbAYEIXjlqyC8D9fFEgKkYFwAQMWlCacQvA
uf4uOLE0BMCl1AtLkDULwCGnvfx4QwPAgsaK+aX9CsAWVbW7sWsCwDREccle
yQrANI3t90HA+b8tf+l6wkQJwCCnvfx4Q/O/UlvwA51JCMB34ODwQFLtvw91
VRXykwfA7zn6/kIu5r+JRYeRxQcHwFIUgfquWOC/ZfLM7/WWBsBNP+Ekw9PW
v1I3RaZtOQbAIJqax/ePzL+PT06tI+oFwFxBCiHo+Lq/k9bJ1cGlBcAU9x1o
vPjkvjarIYr9aQXAXPgDDA==
        "]]}}, {}}, {}}, {{{}, {{}, {}, 
      {RGBColor[1, 0, 0], LineBox[CompressedData["
1:eJwBIQLe/SFib1JlAgAAACEAAAACAAAAUpyUG3oxFcB5oHjHp5MNwJ93BZvH
dhTAY8aCTQ2IDcAJaQPu7dgTwLiRW+qXfA3A5inyeTFQE8Cwpa7GRnENwBp+
OVyV1xLAIHk4EhlmDcAVVbW7sWsSwFsOeQMOWw3A+WPQvRgKEsD3sGrXJFAN
wGEwJjv/sBHA0nY80VxFDcB3OfeDCF8RwMRoEDq1Og3AzCEkjiUTEcB+87xg
LTANwJBb6Xx/zBDAco+RmcQlDcCo4hIaaYoQwFVJHj56Gw3A4r+SuFRMEMCD
Mf6sTRENwNw2WvzMERDAN1GkST4HDcASTBst37QPwKQuK3xL/QzArRust9JL
D8CekSaxdPMMwKQoFDpuDQzAHuyd1qGWDMAxje33QcAJwMAuq/KxQgzAj+Nz
e0L3B8D+EaorNPYLwCiaVXrdgQbAoXvbAQmwC8D9fFEgKkYFwN17lDlMbwvA
uf4uOLE0BMBvwQnBRTMLwCGnvfx4QwPA9QXYFV/7CsAWVbW7sWsCwFka/qYb
xwrANI3t90HA+b+Q8QrJqkIJwCCnvfx4Q/O/cT2UBbpHCMB34ODwQFLtvyq0
oJ1KkgfA7zn6/kIu5r9ZjmiNXgYHwFIUgfquWOC/IYXJ7dKVBsBNP+Ekw9PW
v4ZBTDWROAbAIJqax/ePzL/uSK6dj+kFwFxBCiHo+Lq/0SumZnelBcAU9x1o
vPjkvkpVJhqwagXAmV79cg==
        "]]}}, {}}, {}}},
  AspectRatio->NCache[GoldenRatio^(-1), 0.6180339887498948],
  Axes->True,
  AxesLabel->{None, None},
  AxesOrigin->{-5.298317366548035, -4.8551947985805715`},
  CoordinatesToolOptions:>{"DisplayFunction" -> ({
      Exp[
       Part[#, 1]], 
      Exp[
       Part[#, 2]]}& ), "CopiedValueFunction" -> ({
      Exp[
       Part[#, 1]], 
      Exp[
       Part[#, 2]]}& )},
  FrameTicks->{{{{-4.605170185988091, 
       FormBox[
        TagBox[
         InterpretationBox["\"0.010\"", 0.01, AutoDelete -> True], 
         NumberForm[#, {
           DirectedInfinity[1], 3}, NumberPadding -> {"", "0"}]& ], 
        TraditionalForm]}, {-2.3025850929940455`, 
       FormBox[
        TagBox[
         InterpretationBox["\"0.100\"", 0.1, AutoDelete -> True], 
         NumberForm[#, {
           DirectedInfinity[1], 3}, NumberPadding -> {"", "0"}]& ], 
        TraditionalForm]}, {-2.995732273553991, 
       FormBox[
        TagBox[
         InterpretationBox["\"0.050\"", 0.05, AutoDelete -> True], 
         NumberForm[#, {
           DirectedInfinity[1], 3}, NumberPadding -> {"", "0"}]& ], 
        TraditionalForm]}, {-0.6931471805599453, 
       FormBox[
        TagBox[
         InterpretationBox["\"0.500\"", 0.5, AutoDelete -> True], 
         NumberForm[#, {
           DirectedInfinity[1], 3}, NumberPadding -> {"", "0"}]& ], 
        TraditionalForm]}, {-3.912023005428146, 
       FormBox[
        TagBox[
         InterpretationBox["\"0.020\"", 0.02, AutoDelete -> True], 
         NumberForm[#, {
           DirectedInfinity[1], 3}, NumberPadding -> {"", "0"}]& ], 
        TraditionalForm]}, {-1.6094379124341003`, 
       FormBox[
        TagBox[
         InterpretationBox["\"0.200\"", 0.2, AutoDelete -> True], 
         NumberForm[#, {
           DirectedInfinity[1], 3}, NumberPadding -> {"", "0"}]& ], 
        TraditionalForm]}, {-3.506557897319982, 
       FormBox[
        TagBox[
         InterpretationBox["\"0.030\"", 0.03, AutoDelete -> True], 
         NumberForm[#, {
           DirectedInfinity[1], 3}, NumberPadding -> {"", "0"}]& ], 
        TraditionalForm]}, {-1.203972804325936, 
       FormBox[
        TagBox[
         InterpretationBox[
         "\"0.300\"", 0.30000000000000004`, AutoDelete -> True], 
         NumberForm[#, {
           DirectedInfinity[1], 3}, NumberPadding -> {"", "0"}]& ], 
        TraditionalForm]}, {-4.199705077879927, 
       FormBox[
        TagBox[
         InterpretationBox["\"0.015\"", 0.015, AutoDelete -> True], 
         NumberForm[#, {
           DirectedInfinity[1], 3}, NumberPadding -> {"", "0"}]& ], 
        TraditionalForm]}, {-1.897119984885881, 
       FormBox[
        TagBox[
         InterpretationBox[
         "\"0.150\"", 0.15000000000000002`, AutoDelete -> True], 
         NumberForm[#, {
           DirectedInfinity[1], 3}, NumberPadding -> {"", "0"}]& ], 
        TraditionalForm]}, {-2.659260036932778, 
       FormBox[
        TagBox[
         InterpretationBox["\"0.070\"", 0.07, AutoDelete -> True], 
         NumberForm[#, {
           DirectedInfinity[1], 3}, NumberPadding -> {"", "0"}]& ], 
        TraditionalForm]}, {-0.3566749439387323, 
       FormBox[
        TagBox[
         InterpretationBox[
         "\"0.700\"", 0.7000000000000001, AutoDelete -> True], 
         NumberForm[#, {
           DirectedInfinity[1], 3}, NumberPadding -> {"", "0"}]& ], 
        TraditionalForm]}, {-4.487387150331708, 
       FormBox["\"\"", TraditionalForm], {0.00375, 0.}, {
        Thickness[0.001]}}, {-4.382026634673882, 
       FormBox["\"\"", TraditionalForm], {0.00375, 0.}, {
        Thickness[0.001]}}, {-4.286716454869556, 
       FormBox["\"\"", TraditionalForm], {0.00375, 0.}, {
        Thickness[0.001]}}, {-4.135166556742356, 
       FormBox["\"\"", TraditionalForm], {0.00375, 0.}, {
        Thickness[0.001]}}, {-4.074541934925921, 
       FormBox["\"\"", TraditionalForm], {0.00375, 0.}, {
        Thickness[0.001]}}, {-4.017383521085972, 
       FormBox["\"\"", TraditionalForm], {0.00375, 0.}, {
        Thickness[0.001]}}, {-3.9633162998156966`, 
       FormBox["\"\"", TraditionalForm], {0.00375, 0.}, {
        Thickness[0.001]}}, {-3.2188758248682006`, 
       FormBox["\"\"", TraditionalForm], {0.00375, 0.}, {
        Thickness[0.001]}}, {-2.8134107167600364`, 
       FormBox["\"\"", TraditionalForm], {0.00375, 0.}, {
        Thickness[0.001]}}, {-2.5257286443082556`, 
       FormBox["\"\"", TraditionalForm], {0.00375, 0.}, {
        Thickness[0.001]}}, {-2.4079456086518722`, 
       FormBox["\"\"", TraditionalForm], {0.00375, 0.}, {
        Thickness[0.001]}}, {-2.2072749131897207`, 
       FormBox["\"\"", TraditionalForm], {0.00375, 0.}, {
        Thickness[0.001]}}, {-2.120263536200091, 
       FormBox["\"\"", TraditionalForm], {0.00375, 0.}, {
        Thickness[0.001]}}, {-2.040220828526554, 
       FormBox["\"\"", TraditionalForm], {0.00375, 0.}, {
        Thickness[0.001]}}, {-1.9661128563728327`, 
       FormBox["\"\"", TraditionalForm], {0.00375, 0.}, {
        Thickness[0.001]}}, {-1.8170772772123447`, 
       FormBox["\"\"", TraditionalForm], {0.00375, 0.}, {
        Thickness[0.001]}}, {-1.7429693050586228`, 
       FormBox["\"\"", TraditionalForm], {0.00375, 0.}, {
        Thickness[0.001]}}, {-1.6739764335716714`, 
       FormBox["\"\"", TraditionalForm], {0.00375, 0.}, {
        Thickness[0.001]}}, {-0.916290731874155, 
       FormBox["\"\"", TraditionalForm], {0.00375, 0.}, {
        Thickness[0.001]}}, {-0.5108256237659907, 
       FormBox["\"\"", TraditionalForm], {0.00375, 0.}, {
        Thickness[0.001]}}}, {{-4.605170185988091, 
       FormBox["\"\"", TraditionalForm]}, {-2.3025850929940455`, 
       FormBox["\"\"", TraditionalForm]}, {-2.995732273553991, 
       FormBox["\"\"", TraditionalForm]}, {-0.6931471805599453, 
       FormBox["\"\"", TraditionalForm]}, {-3.912023005428146, 
       FormBox["\"\"", TraditionalForm]}, {-1.6094379124341003`, 
       FormBox["\"\"", TraditionalForm]}, {-3.506557897319982, 
       FormBox["\"\"", TraditionalForm]}, {-1.203972804325936, 
       FormBox["\"\"", TraditionalForm]}, {-4.199705077879927, 
       FormBox["\"\"", TraditionalForm]}, {-1.897119984885881, 
       FormBox["\"\"", TraditionalForm]}, {-2.659260036932778, 
       FormBox["\"\"", TraditionalForm]}, {-0.3566749439387323, 
       FormBox["\"\"", TraditionalForm]}, {-4.487387150331708, 
       FormBox["\"\"", TraditionalForm], {0.00375, 0.}, {
        Thickness[0.001]}}, {-4.382026634673882, 
       FormBox["\"\"", TraditionalForm], {0.00375, 0.}, {
        Thickness[0.001]}}, {-4.286716454869556, 
       FormBox["\"\"", TraditionalForm], {0.00375, 0.}, {
        Thickness[0.001]}}, {-4.135166556742356, 
       FormBox["\"\"", TraditionalForm], {0.00375, 0.}, {
        Thickness[0.001]}}, {-4.074541934925921, 
       FormBox["\"\"", TraditionalForm], {0.00375, 0.}, {
        Thickness[0.001]}}, {-4.017383521085972, 
       FormBox["\"\"", TraditionalForm], {0.00375, 0.}, {
        Thickness[0.001]}}, {-3.9633162998156966`, 
       FormBox["\"\"", TraditionalForm], {0.00375, 0.}, {
        Thickness[0.001]}}, {-3.2188758248682006`, 
       FormBox["\"\"", TraditionalForm], {0.00375, 0.}, {
        Thickness[0.001]}}, {-2.8134107167600364`, 
       FormBox["\"\"", TraditionalForm], {0.00375, 0.}, {
        Thickness[0.001]}}, {-2.5257286443082556`, 
       FormBox["\"\"", TraditionalForm], {0.00375, 0.}, {
        Thickness[0.001]}}, {-2.4079456086518722`, 
       FormBox["\"\"", TraditionalForm], {0.00375, 0.}, {
        Thickness[0.001]}}, {-2.2072749131897207`, 
       FormBox["\"\"", TraditionalForm], {0.00375, 0.}, {
        Thickness[0.001]}}, {-2.120263536200091, 
       FormBox["\"\"", TraditionalForm], {0.00375, 0.}, {
        Thickness[0.001]}}, {-2.040220828526554, 
       FormBox["\"\"", TraditionalForm], {0.00375, 0.}, {
        Thickness[0.001]}}, {-1.9661128563728327`, 
       FormBox["\"\"", TraditionalForm], {0.00375, 0.}, {
        Thickness[0.001]}}, {-1.8170772772123447`, 
       FormBox["\"\"", TraditionalForm], {0.00375, 0.}, {
        Thickness[0.001]}}, {-1.7429693050586228`, 
       FormBox["\"\"", TraditionalForm], {0.00375, 0.}, {
        Thickness[0.001]}}, {-1.6739764335716714`, 
       FormBox["\"\"", TraditionalForm], {0.00375, 0.}, {
        Thickness[0.001]}}, {-0.916290731874155, 
       FormBox["\"\"", TraditionalForm], {0.00375, 0.}, {
        Thickness[0.001]}}, {-0.5108256237659907, 
       FormBox["\"\"", TraditionalForm], {0.00375, 0.}, {
        Thickness[0.001]}}}}, {{{-4.605170185988092, 
       FormBox[
        TagBox[
         InterpretationBox["\"0.01\"", 0.01, AutoDelete -> True], 
         NumberForm[#, {
           DirectedInfinity[1], 2}, NumberPadding -> {"", "0"}]& ], 
        TraditionalForm]}, {-3.912023005428146, 
       FormBox[
        TagBox[
         InterpretationBox["\"0.02\"", 0.02, AutoDelete -> True], 
         NumberForm[#, {
           DirectedInfinity[1], 2}, NumberPadding -> {"", "0"}]& ], 
        TraditionalForm]}, {-2.995732273553991, 
       FormBox[
        TagBox[
         InterpretationBox["\"0.05\"", 0.05, AutoDelete -> True], 
         NumberForm[#, {
           DirectedInfinity[1], 2}, NumberPadding -> {"", "0"}]& ], 
        TraditionalForm]}, {-2.302585092994046, 
       FormBox[
        TagBox[
         InterpretationBox["\"0.10\"", 0.1, AutoDelete -> True], 
         NumberForm[#, {
           DirectedInfinity[1], 2}, NumberPadding -> {"", "0"}]& ], 
        TraditionalForm]}, {-1.6094379124341003`, 
       FormBox[
        TagBox[
         InterpretationBox["\"0.20\"", 0.2, AutoDelete -> True], 
         NumberForm[#, {
           DirectedInfinity[1], 2}, NumberPadding -> {"", "0"}]& ], 
        TraditionalForm]}, {-0.6931471805599453, 
       FormBox[
        TagBox[
         InterpretationBox["\"0.50\"", 0.5, AutoDelete -> True], 
         NumberForm[#, {
           DirectedInfinity[1], 2}, NumberPadding -> {"", "0"}]& ], 
        TraditionalForm]}, {0., 
       FormBox[
        TagBox[
         InterpretationBox["\"1.00\"", 1., AutoDelete -> True], NumberForm[#, {
           DirectedInfinity[1], 2}, NumberPadding -> {"", "0"}]& ], 
        TraditionalForm]}, {0.6931471805599453, 
       FormBox[
        TagBox[
         InterpretationBox["\"2.00\"", 2., AutoDelete -> True], NumberForm[#, {
           DirectedInfinity[1], 2}, NumberPadding -> {"", "0"}]& ], 
        TraditionalForm]}, {1.6094379124341003`, 
       FormBox[
        TagBox[
         InterpretationBox["\"5.00\"", 5., AutoDelete -> True], NumberForm[#, {
           DirectedInfinity[1], 2}, NumberPadding -> {"", "0"}]& ], 
        TraditionalForm]}, {-3.506557897319982, 
       FormBox["\"\"", TraditionalForm], {0.00375, 0.}, {
        Thickness[0.001]}}, {-3.2188758248682006`, 
       FormBox["\"\"", TraditionalForm], {0.00375, 0.}, {
        Thickness[0.001]}}, {-2.8134107167600364`, 
       FormBox["\"\"", TraditionalForm], {0.00375, 0.}, {
        Thickness[0.001]}}, {-2.6592600369327783`, 
       FormBox["\"\"", TraditionalForm], {0.00375, 0.}, {
        Thickness[0.001]}}, {-2.5257286443082556`, 
       FormBox["\"\"", TraditionalForm], {0.00375, 0.}, {
        Thickness[0.001]}}, {-2.4079456086518722`, 
       FormBox["\"\"", TraditionalForm], {0.00375, 0.}, {
        Thickness[0.001]}}, {-1.2039728043259361`, 
       FormBox["\"\"", TraditionalForm], {0.00375, 0.}, {
        Thickness[0.001]}}, {-0.916290731874155, 
       FormBox["\"\"", TraditionalForm], {0.00375, 0.}, {
        Thickness[0.001]}}, {-0.5108256237659907, 
       FormBox["\"\"", TraditionalForm], {0.00375, 0.}, {
        Thickness[0.001]}}, {-0.35667494393873245`, 
       FormBox["\"\"", TraditionalForm], {0.00375, 0.}, {
        Thickness[0.001]}}, {-0.2231435513142097, 
       FormBox["\"\"", TraditionalForm], {0.00375, 0.}, {
        Thickness[0.001]}}, {-0.10536051565782628`, 
       FormBox["\"\"", TraditionalForm], {0.00375, 0.}, {
        Thickness[0.001]}}, {1.0986122886681098`, 
       FormBox["\"\"", TraditionalForm], {0.00375, 0.}, {
        Thickness[0.001]}}, {1.3862943611198906`, 
       FormBox["\"\"", TraditionalForm], {0.00375, 0.}, {
        Thickness[0.001]}}}, {{-4.605170185988092, 
       FormBox["\"\"", TraditionalForm]}, {-3.912023005428146, 
       FormBox["\"\"", TraditionalForm]}, {-2.995732273553991, 
       FormBox["\"\"", TraditionalForm]}, {-2.302585092994046, 
       FormBox["\"\"", TraditionalForm]}, {-1.6094379124341003`, 
       FormBox["\"\"", TraditionalForm]}, {-0.6931471805599453, 
       FormBox["\"\"", TraditionalForm]}, {0., 
       FormBox["\"\"", TraditionalForm]}, {0.6931471805599453, 
       FormBox["\"\"", TraditionalForm]}, {1.6094379124341003`, 
       FormBox["\"\"", TraditionalForm]}, {-3.506557897319982, 
       FormBox["\"\"", TraditionalForm], {0.00375, 0.}, {
        Thickness[0.001]}}, {-3.2188758248682006`, 
       FormBox["\"\"", TraditionalForm], {0.00375, 0.}, {
        Thickness[0.001]}}, {-2.8134107167600364`, 
       FormBox["\"\"", TraditionalForm], {0.00375, 0.}, {
        Thickness[0.001]}}, {-2.6592600369327783`, 
       FormBox["\"\"", TraditionalForm], {0.00375, 0.}, {
        Thickness[0.001]}}, {-2.5257286443082556`, 
       FormBox["\"\"", TraditionalForm], {0.00375, 0.}, {
        Thickness[0.001]}}, {-2.4079456086518722`, 
       FormBox["\"\"", TraditionalForm], {0.00375, 0.}, {
        Thickness[0.001]}}, {-1.2039728043259361`, 
       FormBox["\"\"", TraditionalForm], {0.00375, 0.}, {
        Thickness[0.001]}}, {-0.916290731874155, 
       FormBox["\"\"", TraditionalForm], {0.00375, 0.}, {
        Thickness[0.001]}}, {-0.5108256237659907, 
       FormBox["\"\"", TraditionalForm], {0.00375, 0.}, {
        Thickness[0.001]}}, {-0.35667494393873245`, 
       FormBox["\"\"", TraditionalForm], {0.00375, 0.}, {
        Thickness[0.001]}}, {-0.2231435513142097, 
       FormBox["\"\"", TraditionalForm], {0.00375, 0.}, {
        Thickness[0.001]}}, {-0.10536051565782628`, 
       FormBox["\"\"", TraditionalForm], {0.00375, 0.}, {
        Thickness[0.001]}}, {1.0986122886681098`, 
       FormBox["\"\"", TraditionalForm], {0.00375, 0.}, {
        Thickness[0.001]}}, {1.3862943611198906`, 
       FormBox["\"\"", TraditionalForm], {0.00375, 0.}, {
        Thickness[0.001]}}}}},
  GridLines->{None, None},
  Method->{},
  PlotRange->All,
  PlotRangeClipping->True,
  PlotRangePadding->{{0.1059663473309607, 0.1059663473309607}, {
   0.04370844638960195, 0.04370844638960195}},
  Ticks->{{{-4.605170185988092, 
      FormBox[
       TagBox[
        InterpretationBox["\"0.01\"", 0.01, AutoDelete -> True], 
        NumberForm[#, {
          DirectedInfinity[1], 2}, NumberPadding -> {"", "0"}]& ], 
       TraditionalForm]}, {-3.912023005428146, 
      FormBox[
       TagBox[
        InterpretationBox["\"0.02\"", 0.02, AutoDelete -> True], 
        NumberForm[#, {
          DirectedInfinity[1], 2}, NumberPadding -> {"", "0"}]& ], 
       TraditionalForm]}, {-2.995732273553991, 
      FormBox[
       TagBox[
        InterpretationBox["\"0.05\"", 0.05, AutoDelete -> True], 
        NumberForm[#, {
          DirectedInfinity[1], 2}, NumberPadding -> {"", "0"}]& ], 
       TraditionalForm]}, {-2.302585092994046, 
      FormBox[
       TagBox[
        InterpretationBox["\"0.10\"", 0.1, AutoDelete -> True], NumberForm[#, {
          DirectedInfinity[1], 2}, NumberPadding -> {"", "0"}]& ], 
       TraditionalForm]}, {-1.6094379124341003`, 
      FormBox[
       TagBox[
        InterpretationBox["\"0.20\"", 0.2, AutoDelete -> True], NumberForm[#, {
          DirectedInfinity[1], 2}, NumberPadding -> {"", "0"}]& ], 
       TraditionalForm]}, {-0.6931471805599453, 
      FormBox[
       TagBox[
        InterpretationBox["\"0.50\"", 0.5, AutoDelete -> True], NumberForm[#, {
          DirectedInfinity[1], 2}, NumberPadding -> {"", "0"}]& ], 
       TraditionalForm]}, {0., 
      FormBox[
       TagBox[
        InterpretationBox["\"1.00\"", 1., AutoDelete -> True], 
        NumberForm[#, {
          DirectedInfinity[1], 2}, NumberPadding -> {"", "0"}]& ], 
       TraditionalForm]}, {0.6931471805599453, 
      FormBox[
       TagBox[
        InterpretationBox["\"2.00\"", 2., AutoDelete -> True], 
        NumberForm[#, {
          DirectedInfinity[1], 2}, NumberPadding -> {"", "0"}]& ], 
       TraditionalForm]}, {1.6094379124341003`, 
      FormBox[
       TagBox[
        InterpretationBox["\"5.00\"", 5., AutoDelete -> True], 
        NumberForm[#, {
          DirectedInfinity[1], 2}, NumberPadding -> {"", "0"}]& ], 
       TraditionalForm]}, {-3.506557897319982, 
      FormBox["\"\"", TraditionalForm], {0.00375, 0.}, {
       Thickness[0.001]}}, {-3.2188758248682006`, 
      FormBox["\"\"", TraditionalForm], {0.00375, 0.}, {
       Thickness[0.001]}}, {-2.8134107167600364`, 
      FormBox["\"\"", TraditionalForm], {0.00375, 0.}, {
       Thickness[0.001]}}, {-2.6592600369327783`, 
      FormBox["\"\"", TraditionalForm], {0.00375, 0.}, {
       Thickness[0.001]}}, {-2.5257286443082556`, 
      FormBox["\"\"", TraditionalForm], {0.00375, 0.}, {
       Thickness[0.001]}}, {-2.4079456086518722`, 
      FormBox["\"\"", TraditionalForm], {0.00375, 0.}, {
       Thickness[0.001]}}, {-1.2039728043259361`, 
      FormBox["\"\"", TraditionalForm], {0.00375, 0.}, {
       Thickness[0.001]}}, {-0.916290731874155, 
      FormBox["\"\"", TraditionalForm], {0.00375, 0.}, {
       Thickness[0.001]}}, {-0.5108256237659907, 
      FormBox["\"\"", TraditionalForm], {0.00375, 0.}, {
       Thickness[0.001]}}, {-0.35667494393873245`, 
      FormBox["\"\"", TraditionalForm], {0.00375, 0.}, {
       Thickness[0.001]}}, {-0.2231435513142097, 
      FormBox["\"\"", TraditionalForm], {0.00375, 0.}, {
       Thickness[0.001]}}, {-0.10536051565782628`, 
      FormBox["\"\"", TraditionalForm], {0.00375, 0.}, {
       Thickness[0.001]}}, {1.0986122886681098`, 
      FormBox["\"\"", TraditionalForm], {0.00375, 0.}, {
       Thickness[0.001]}}, {1.3862943611198906`, 
      FormBox["\"\"", TraditionalForm], {0.00375, 0.}, {
       Thickness[0.001]}}}, {{-4.605170185988091, 
      FormBox[
       TagBox[
        InterpretationBox["\"0.010\"", 0.01, AutoDelete -> True], 
        NumberForm[#, {
          DirectedInfinity[1], 3}, NumberPadding -> {"", "0"}]& ], 
       TraditionalForm]}, {-2.3025850929940455`, 
      FormBox[
       TagBox[
        InterpretationBox["\"0.100\"", 0.1, AutoDelete -> True], 
        NumberForm[#, {
          DirectedInfinity[1], 3}, NumberPadding -> {"", "0"}]& ], 
       TraditionalForm]}, {-2.995732273553991, 
      FormBox[
       TagBox[
        InterpretationBox["\"0.050\"", 0.05, AutoDelete -> True], 
        NumberForm[#, {
          DirectedInfinity[1], 3}, NumberPadding -> {"", "0"}]& ], 
       TraditionalForm]}, {-0.6931471805599453, 
      FormBox[
       TagBox[
        InterpretationBox["\"0.500\"", 0.5, AutoDelete -> True], 
        NumberForm[#, {
          DirectedInfinity[1], 3}, NumberPadding -> {"", "0"}]& ], 
       TraditionalForm]}, {-3.912023005428146, 
      FormBox[
       TagBox[
        InterpretationBox["\"0.020\"", 0.02, AutoDelete -> True], 
        NumberForm[#, {
          DirectedInfinity[1], 3}, NumberPadding -> {"", "0"}]& ], 
       TraditionalForm]}, {-1.6094379124341003`, 
      FormBox[
       TagBox[
        InterpretationBox["\"0.200\"", 0.2, AutoDelete -> True], 
        NumberForm[#, {
          DirectedInfinity[1], 3}, NumberPadding -> {"", "0"}]& ], 
       TraditionalForm]}, {-3.506557897319982, 
      FormBox[
       TagBox[
        InterpretationBox["\"0.030\"", 0.03, AutoDelete -> True], 
        NumberForm[#, {
          DirectedInfinity[1], 3}, NumberPadding -> {"", "0"}]& ], 
       TraditionalForm]}, {-1.203972804325936, 
      FormBox[
       TagBox[
        InterpretationBox[
        "\"0.300\"", 0.30000000000000004`, AutoDelete -> True], NumberForm[#, {
          DirectedInfinity[1], 3}, NumberPadding -> {"", "0"}]& ], 
       TraditionalForm]}, {-4.199705077879927, 
      FormBox[
       TagBox[
        InterpretationBox["\"0.015\"", 0.015, AutoDelete -> True], 
        NumberForm[#, {
          DirectedInfinity[1], 3}, NumberPadding -> {"", "0"}]& ], 
       TraditionalForm]}, {-1.897119984885881, 
      FormBox[
       TagBox[
        InterpretationBox[
        "\"0.150\"", 0.15000000000000002`, AutoDelete -> True], NumberForm[#, {
          DirectedInfinity[1], 3}, NumberPadding -> {"", "0"}]& ], 
       TraditionalForm]}, {-2.659260036932778, 
      FormBox[
       TagBox[
        InterpretationBox["\"0.070\"", 0.07, AutoDelete -> True], 
        NumberForm[#, {
          DirectedInfinity[1], 3}, NumberPadding -> {"", "0"}]& ], 
       TraditionalForm]}, {-0.3566749439387323, 
      FormBox[
       TagBox[
        InterpretationBox[
        "\"0.700\"", 0.7000000000000001, AutoDelete -> True], NumberForm[#, {
          DirectedInfinity[1], 3}, NumberPadding -> {"", "0"}]& ], 
       TraditionalForm]}, {-4.487387150331708, 
      FormBox["\"\"", TraditionalForm], {0.00375, 0.}, {
       Thickness[0.001]}}, {-4.382026634673882, 
      FormBox["\"\"", TraditionalForm], {0.00375, 0.}, {
       Thickness[0.001]}}, {-4.286716454869556, 
      FormBox["\"\"", TraditionalForm], {0.00375, 0.}, {
       Thickness[0.001]}}, {-4.135166556742356, 
      FormBox["\"\"", TraditionalForm], {0.00375, 0.}, {
       Thickness[0.001]}}, {-4.074541934925921, 
      FormBox["\"\"", TraditionalForm], {0.00375, 0.}, {
       Thickness[0.001]}}, {-4.017383521085972, 
      FormBox["\"\"", TraditionalForm], {0.00375, 0.}, {
       Thickness[0.001]}}, {-3.9633162998156966`, 
      FormBox["\"\"", TraditionalForm], {0.00375, 0.}, {
       Thickness[0.001]}}, {-3.2188758248682006`, 
      FormBox["\"\"", TraditionalForm], {0.00375, 0.}, {
       Thickness[0.001]}}, {-2.8134107167600364`, 
      FormBox["\"\"", TraditionalForm], {0.00375, 0.}, {
       Thickness[0.001]}}, {-2.5257286443082556`, 
      FormBox["\"\"", TraditionalForm], {0.00375, 0.}, {
       Thickness[0.001]}}, {-2.4079456086518722`, 
      FormBox["\"\"", TraditionalForm], {0.00375, 0.}, {
       Thickness[0.001]}}, {-2.2072749131897207`, 
      FormBox["\"\"", TraditionalForm], {0.00375, 0.}, {
       Thickness[0.001]}}, {-2.120263536200091, 
      FormBox["\"\"", TraditionalForm], {0.00375, 0.}, {
       Thickness[0.001]}}, {-2.040220828526554, 
      FormBox["\"\"", TraditionalForm], {0.00375, 0.}, {
       Thickness[0.001]}}, {-1.9661128563728327`, 
      FormBox["\"\"", TraditionalForm], {0.00375, 0.}, {
       Thickness[0.001]}}, {-1.8170772772123447`, 
      FormBox["\"\"", TraditionalForm], {0.00375, 0.}, {
       Thickness[0.001]}}, {-1.7429693050586228`, 
      FormBox["\"\"", TraditionalForm], {0.00375, 0.}, {
       Thickness[0.001]}}, {-1.6739764335716714`, 
      FormBox["\"\"", TraditionalForm], {0.00375, 0.}, {
       Thickness[0.001]}}, {-0.916290731874155, 
      FormBox["\"\"", TraditionalForm], {0.00375, 0.}, {
       Thickness[0.001]}}, {-0.5108256237659907, 
      FormBox["\"\"", TraditionalForm], {0.00375, 0.}, {
       Thickness[0.001]}}}}]], "Output",
 CellChangeTimes->{{3.576000562405738*^9, 3.576000624023656*^9}, 
   3.57600269454244*^9, 3.5760042011268806`*^9, 3.5760043990279627`*^9, 
   3.5760061935387573`*^9}]
}, Open  ]],

Cell[BoxData[""], "Input",
 CellChangeTimes->{{3.575989393852812*^9, 3.5759893939097843`*^9}, 
   3.57600052568626*^9, {3.576000636436447*^9, 3.576000670130575*^9}}],

Cell[CellGroupData[{

Cell[BoxData[
 RowBox[{
  RowBox[{"(*", " ", 
   RowBox[{
    RowBox[{"Bottom", " ", "pannel", " ", "of", " ", "Figure", " ", 
     RowBox[{"Sup", ".", " ", "1"}]}], " ", ":", " ", 
    RowBox[{
     RowBox[{
     "approximations", " ", "as", " ", "a", " ", "function", " ", "of", " ", 
      "R2"}], "-", "1"}]}], " ", "*)"}], "\[IndentingNewLine]", 
  "\[IndentingNewLine]", 
  RowBox[{
   RowBox[{
    RowBox[{"r1l", "=", 
     RowBox[{"2", "/", "3"}]}], ";"}], "\[IndentingNewLine]", 
   RowBox[{
    RowBox[{"ll", "=", "10"}], ";"}], "\[IndentingNewLine]", 
   "\[IndentingNewLine]", 
   RowBox[{
    RowBox[{"temp", "=", 
     RowBox[{"(", 
      RowBox[{"D", "[", 
       RowBox[{
        RowBox[{
         RowBox[{
          RowBox[{"s1", "/.", 
           RowBox[{"eqres", "[", 
            RowBox[{"[", "2", "]"}], "]"}]}], "/.", 
          RowBox[{"L", "\[Rule]", "ll"}]}], "/.", 
         RowBox[{"r1", "\[Rule]", "r1l"}]}], ",", "m"}], "]"}], ")"}]}], 
    ";"}], "\[IndentingNewLine]", 
   RowBox[{
    RowBox[{"r2l", "=", "1.01"}], ";"}], "\[IndentingNewLine]", 
   RowBox[{
    RowBox[{"ListExact", "=", 
     RowBox[{"{", 
      RowBox[{"{", 
       RowBox[{
        RowBox[{"r2l", "-", "1"}], ",", 
        RowBox[{"Re", "[", 
         RowBox[{"m", "/.", 
          RowBox[{"FindRoot", "[", 
           RowBox[{
            RowBox[{
             RowBox[{"(", 
              RowBox[{"temp", "/.", 
               RowBox[{"r2", "\[Rule]", "r2l"}]}], ")"}], "\[Equal]", "0"}], 
            ",", 
            RowBox[{"{", 
             RowBox[{"m", ",", "0.002"}], "}"}]}], "]"}]}], "]"}]}], "}"}], 
      "}"}]}], ";"}], "\[IndentingNewLine]", 
   RowBox[{"For", "[", 
    RowBox[{
     RowBox[{"i", "=", "1"}], ",", 
     RowBox[{"i", "<", "10"}], ",", 
     RowBox[{"i", "++"}], ",", 
     RowBox[{
      RowBox[{"r2l", "=", 
       RowBox[{"1", "+", 
        RowBox[{"0.05", "*", "i"}]}]}], ";", 
      RowBox[{"ListExact", "=", 
       RowBox[{"Join", "[", 
        RowBox[{"ListExact", ",", 
         RowBox[{"{", 
          RowBox[{"{", 
           RowBox[{
            RowBox[{"r2l", "-", "1"}], ",", 
            RowBox[{"Re", "[", 
             RowBox[{"m", "/.", 
              RowBox[{"(", 
               RowBox[{"FindRoot", "[", 
                RowBox[{
                 RowBox[{
                  RowBox[{"(", 
                   RowBox[{"temp", "/.", 
                    RowBox[{"r2", "\[Rule]", "r2l"}]}], ")"}], "\[Equal]", 
                  "0"}], ",", 
                 RowBox[{"{", 
                  RowBox[{"m", ",", "0.002"}], "}"}]}], "]"}], ")"}]}], 
             "]"}]}], "}"}], "}"}]}], "]"}]}]}]}], "]"}], 
   "\[IndentingNewLine]", 
   RowBox[{"For", "[", 
    RowBox[{
     RowBox[{"i", "=", "5"}], ",", 
     RowBox[{"i", "<", "20"}], ",", 
     RowBox[{"i", "++"}], ",", 
     RowBox[{
      RowBox[{"r2l", "=", 
       RowBox[{"1", "+", 
        RowBox[{"0.1", "*", "i"}]}]}], ";", 
      RowBox[{"ListExact", "=", 
       RowBox[{"Join", "[", 
        RowBox[{"ListExact", ",", 
         RowBox[{"{", 
          RowBox[{"{", 
           RowBox[{
            RowBox[{"r2l", "-", "1"}], ",", 
            RowBox[{"Re", "[", 
             RowBox[{"m", "/.", 
              RowBox[{"(", 
               RowBox[{"FindRoot", "[", 
                RowBox[{
                 RowBox[{
                  RowBox[{"(", 
                   RowBox[{"temp", "/.", 
                    RowBox[{"r2", "\[Rule]", "r2l"}]}], ")"}], "\[Equal]", 
                  "0"}], ",", 
                 RowBox[{"{", 
                  RowBox[{"m", ",", "0.02"}], "}"}]}], "]"}], ")"}]}], 
             "]"}]}], "}"}], "}"}]}], "]"}]}]}]}], "]"}], 
   "\[IndentingNewLine]", 
   RowBox[{"For", "[", 
    RowBox[{
     RowBox[{"i", "=", "1"}], ",", 
     RowBox[{"i", "<", "10"}], ",", 
     RowBox[{"i", "++"}], ",", 
     RowBox[{
      RowBox[{"r2l", "=", 
       RowBox[{"1", "+", 
        RowBox[{"2", "*", "i"}]}]}], ";", 
      RowBox[{"ListExact", "=", 
       RowBox[{"Join", "[", 
        RowBox[{"ListExact", ",", 
         RowBox[{"{", 
          RowBox[{"{", 
           RowBox[{
            RowBox[{"r2l", "-", "1"}], ",", 
            RowBox[{"Re", "[", 
             RowBox[{"m", "/.", 
              RowBox[{"(", 
               RowBox[{"FindRoot", "[", 
                RowBox[{
                 RowBox[{
                  RowBox[{"(", 
                   RowBox[{"temp", "/.", 
                    RowBox[{"r2", "\[Rule]", "r2l"}]}], ")"}], "\[Equal]", 
                  "0"}], ",", 
                 RowBox[{"{", 
                  RowBox[{"m", ",", "0.02"}], "}"}]}], "]"}], ")"}]}], 
             "]"}]}], "}"}], "}"}]}], "]"}]}]}]}], "]"}], 
   "\[IndentingNewLine]", 
   RowBox[{"For", "[", 
    RowBox[{
     RowBox[{"i", "=", "2"}], ",", 
     RowBox[{"i", "<", "11"}], ",", 
     RowBox[{"i", "++"}], ",", 
     RowBox[{
      RowBox[{"r2l", "=", 
       RowBox[{"1", "+", 
        RowBox[{"10", "*", "i"}]}]}], ";", 
      RowBox[{"ListExact", "=", 
       RowBox[{"Join", "[", 
        RowBox[{"ListExact", ",", 
         RowBox[{"{", 
          RowBox[{"{", 
           RowBox[{
            RowBox[{"r2l", "-", "1"}], ",", 
            RowBox[{"Re", "[", 
             RowBox[{"m", "/.", 
              RowBox[{"(", 
               RowBox[{"FindRoot", "[", 
                RowBox[{
                 RowBox[{
                  RowBox[{"(", 
                   RowBox[{"temp", "/.", 
                    RowBox[{"r2", "\[Rule]", "r2l"}]}], ")"}], "\[Equal]", 
                  "0"}], ",", 
                 RowBox[{"{", 
                  RowBox[{"m", ",", "0.02"}], "}"}]}], "]"}], ")"}]}], 
             "]"}]}], "}"}], "}"}]}], "]"}]}]}]}], "]"}], 
   "\[IndentingNewLine]", "\[IndentingNewLine]", "\[IndentingNewLine]", 
   RowBox[{
    RowBox[{"temp", "=", 
     RowBox[{"(", 
      RowBox[{"D", "[", 
       RowBox[{
        RowBox[{
         RowBox[{"s12t", "/.", 
          RowBox[{"L", "\[Rule]", "ll"}]}], "/.", 
         RowBox[{"r1", "\[Rule]", "r1l"}]}], ",", "m"}], "]"}], ")"}]}], 
    ";"}], "\[IndentingNewLine]", 
   RowBox[{
    RowBox[{"r2l", "=", "1.01"}], ";"}], "\[IndentingNewLine]", 
   RowBox[{
    RowBox[{"Lists12", "=", 
     RowBox[{"{", 
      RowBox[{"{", 
       RowBox[{
        RowBox[{"r2l", "-", "1"}], ",", 
        RowBox[{"Re", "[", 
         RowBox[{"m", "/.", 
          RowBox[{"FindRoot", "[", 
           RowBox[{
            RowBox[{
             RowBox[{"(", 
              RowBox[{"temp", "/.", 
               RowBox[{"r2", "\[Rule]", "r2l"}]}], ")"}], "\[Equal]", "0"}], 
            ",", 
            RowBox[{"{", 
             RowBox[{"m", ",", "0.002"}], "}"}]}], "]"}]}], "]"}]}], "}"}], 
      "}"}]}], ";"}], "\[IndentingNewLine]", 
   RowBox[{"For", "[", 
    RowBox[{
     RowBox[{"i", "=", "1"}], ",", 
     RowBox[{"i", "<", "10"}], ",", 
     RowBox[{"i", "++"}], ",", 
     RowBox[{
      RowBox[{"r2l", "=", 
       RowBox[{"1", "+", 
        RowBox[{"0.05", "*", "i"}]}]}], ";", 
      RowBox[{"Lists12", "=", 
       RowBox[{"Join", "[", 
        RowBox[{"Lists12", ",", 
         RowBox[{"{", 
          RowBox[{"{", 
           RowBox[{
            RowBox[{"r2l", "-", "1"}], ",", 
            RowBox[{"Re", "[", 
             RowBox[{"m", "/.", 
              RowBox[{"(", 
               RowBox[{"FindRoot", "[", 
                RowBox[{
                 RowBox[{
                  RowBox[{"(", 
                   RowBox[{"temp", "/.", 
                    RowBox[{"r2", "\[Rule]", "r2l"}]}], ")"}], "\[Equal]", 
                  "0"}], ",", 
                 RowBox[{"{", 
                  RowBox[{"m", ",", "0.002"}], "}"}]}], "]"}], ")"}]}], 
             "]"}]}], "}"}], "}"}]}], "]"}]}]}]}], "]"}], 
   "\[IndentingNewLine]", 
   RowBox[{"For", "[", 
    RowBox[{
     RowBox[{"i", "=", "5"}], ",", 
     RowBox[{"i", "<", "20"}], ",", 
     RowBox[{"i", "++"}], ",", 
     RowBox[{
      RowBox[{"r2l", "=", 
       RowBox[{"1", "+", 
        RowBox[{"0.1", "*", "i"}]}]}], ";", 
      RowBox[{"Lists12", "=", 
       RowBox[{"Join", "[", 
        RowBox[{"Lists12", ",", 
         RowBox[{"{", 
          RowBox[{"{", 
           RowBox[{
            RowBox[{"r2l", "-", "1"}], ",", 
            RowBox[{"Re", "[", 
             RowBox[{"m", "/.", 
              RowBox[{"(", 
               RowBox[{"FindRoot", "[", 
                RowBox[{
                 RowBox[{
                  RowBox[{"(", 
                   RowBox[{"temp", "/.", 
                    RowBox[{"r2", "\[Rule]", "r2l"}]}], ")"}], "\[Equal]", 
                  "0"}], ",", 
                 RowBox[{"{", 
                  RowBox[{"m", ",", "0.02"}], "}"}]}], "]"}], ")"}]}], 
             "]"}]}], "}"}], "}"}]}], "]"}]}]}]}], "]"}], 
   "\[IndentingNewLine]", 
   RowBox[{"For", "[", 
    RowBox[{
     RowBox[{"i", "=", "1"}], ",", 
     RowBox[{"i", "<", "10"}], ",", 
     RowBox[{"i", "++"}], ",", 
     RowBox[{
      RowBox[{"r2l", "=", 
       RowBox[{"1", "+", 
        RowBox[{"2", "*", "i"}]}]}], ";", 
      RowBox[{"Lists12", "=", 
       RowBox[{"Join", "[", 
        RowBox[{"Lists12", ",", 
         RowBox[{"{", 
          RowBox[{"{", 
           RowBox[{
            RowBox[{"r2l", "-", "1"}], ",", 
            RowBox[{"Re", "[", 
             RowBox[{"m", "/.", 
              RowBox[{"(", 
               RowBox[{"FindRoot", "[", 
                RowBox[{
                 RowBox[{
                  RowBox[{"(", 
                   RowBox[{"temp", "/.", 
                    RowBox[{"r2", "\[Rule]", "r2l"}]}], ")"}], "\[Equal]", 
                  "0"}], ",", 
                 RowBox[{"{", 
                  RowBox[{"m", ",", "0.02"}], "}"}]}], "]"}], ")"}]}], 
             "]"}]}], "}"}], "}"}]}], "]"}]}]}]}], "]"}], 
   "\[IndentingNewLine]", 
   RowBox[{"For", "[", 
    RowBox[{
     RowBox[{"i", "=", "2"}], ",", 
     RowBox[{"i", "<", "11"}], ",", 
     RowBox[{"i", "++"}], ",", 
     RowBox[{
      RowBox[{"r2l", "=", 
       RowBox[{"1", "+", 
        RowBox[{"10", "*", "i"}]}]}], ";", 
      RowBox[{"Lists12", "=", 
       RowBox[{"Join", "[", 
        RowBox[{"Lists12", ",", 
         RowBox[{"{", 
          RowBox[{"{", 
           RowBox[{
            RowBox[{"r2l", "-", "1"}], ",", 
            RowBox[{"Re", "[", 
             RowBox[{"m", "/.", 
              RowBox[{"(", 
               RowBox[{"FindRoot", "[", 
                RowBox[{
                 RowBox[{
                  RowBox[{"(", 
                   RowBox[{"temp", "/.", 
                    RowBox[{"r2", "\[Rule]", "r2l"}]}], ")"}], "\[Equal]", 
                  "0"}], ",", 
                 RowBox[{"{", 
                  RowBox[{"m", ",", "0.02"}], "}"}]}], "]"}], ")"}]}], 
             "]"}]}], "}"}], "}"}]}], "]"}]}]}]}], "]"}], 
   "\[IndentingNewLine]", "\[IndentingNewLine]", 
   RowBox[{
    RowBox[{"temp", "=", 
     RowBox[{
      RowBox[{"Eq13", "/.", 
       RowBox[{"L", "\[Rule]", "ll"}]}], "/.", 
      RowBox[{"r1", "\[Rule]", "r1l"}]}]}], ";"}], "\[IndentingNewLine]", 
   RowBox[{
    RowBox[{"r2l", "=", "1.01"}], ";"}], "\[IndentingNewLine]", 
   RowBox[{
    RowBox[{"ListEq13", "=", 
     RowBox[{"{", 
      RowBox[{"{", 
       RowBox[{
        RowBox[{"r2l", "-", "1"}], ",", 
        RowBox[{"Re", "[", 
         RowBox[{"m", "/.", 
          RowBox[{"FindRoot", "[", 
           RowBox[{
            RowBox[{
             RowBox[{"(", 
              RowBox[{"temp", "/.", 
               RowBox[{"r2", "\[Rule]", "r2l"}]}], ")"}], "\[Equal]", "0"}], 
            ",", 
            RowBox[{"{", 
             RowBox[{"m", ",", "0.002"}], "}"}]}], "]"}]}], "]"}]}], "}"}], 
      "}"}]}], ";"}], "\[IndentingNewLine]", 
   RowBox[{"For", "[", 
    RowBox[{
     RowBox[{"i", "=", "1"}], ",", 
     RowBox[{"i", "<", "10"}], ",", 
     RowBox[{"i", "++"}], ",", 
     RowBox[{
      RowBox[{"r2l", "=", 
       RowBox[{"1", "+", 
        RowBox[{"0.05", "*", "i"}]}]}], ";", 
      RowBox[{"ListEq13", "=", 
       RowBox[{"Join", "[", 
        RowBox[{"ListEq13", ",", 
         RowBox[{"{", 
          RowBox[{"{", 
           RowBox[{
            RowBox[{"r2l", "-", "1"}], ",", 
            RowBox[{"Re", "[", 
             RowBox[{"m", "/.", 
              RowBox[{"(", 
               RowBox[{"FindRoot", "[", 
                RowBox[{
                 RowBox[{
                  RowBox[{"(", 
                   RowBox[{"temp", "/.", 
                    RowBox[{"r2", "\[Rule]", "r2l"}]}], ")"}], "\[Equal]", 
                  "0"}], ",", 
                 RowBox[{"{", 
                  RowBox[{"m", ",", "0.002"}], "}"}]}], "]"}], ")"}]}], 
             "]"}]}], "}"}], "}"}]}], "]"}]}]}]}], "]"}], 
   "\[IndentingNewLine]", 
   RowBox[{"For", "[", 
    RowBox[{
     RowBox[{"i", "=", "5"}], ",", 
     RowBox[{"i", "<", "20"}], ",", 
     RowBox[{"i", "++"}], ",", 
     RowBox[{
      RowBox[{"r2l", "=", 
       RowBox[{"1", "+", 
        RowBox[{"0.1", "*", "i"}]}]}], ";", 
      RowBox[{"ListEq13", "=", 
       RowBox[{"Join", "[", 
        RowBox[{"ListEq13", ",", 
         RowBox[{"{", 
          RowBox[{"{", 
           RowBox[{
            RowBox[{"r2l", "-", "1"}], ",", 
            RowBox[{"Re", "[", 
             RowBox[{"m", "/.", 
              RowBox[{"(", 
               RowBox[{"FindRoot", "[", 
                RowBox[{
                 RowBox[{
                  RowBox[{"(", 
                   RowBox[{"temp", "/.", 
                    RowBox[{"r2", "\[Rule]", "r2l"}]}], ")"}], "\[Equal]", 
                  "0"}], ",", 
                 RowBox[{"{", 
                  RowBox[{"m", ",", "0.02"}], "}"}]}], "]"}], ")"}]}], 
             "]"}]}], "}"}], "}"}]}], "]"}]}]}]}], "]"}], 
   "\[IndentingNewLine]", 
   RowBox[{"For", "[", 
    RowBox[{
     RowBox[{"i", "=", "1"}], ",", 
     RowBox[{"i", "<", "10"}], ",", 
     RowBox[{"i", "++"}], ",", 
     RowBox[{
      RowBox[{"r2l", "=", 
       RowBox[{"1", "+", 
        RowBox[{"2", "*", "i"}]}]}], ";", 
      RowBox[{"ListEq13", "=", 
       RowBox[{"Join", "[", 
        RowBox[{"ListEq13", ",", 
         RowBox[{"{", 
          RowBox[{"{", 
           RowBox[{
            RowBox[{"r2l", "-", "1"}], ",", 
            RowBox[{"Re", "[", 
             RowBox[{"m", "/.", 
              RowBox[{"(", 
               RowBox[{"FindRoot", "[", 
                RowBox[{
                 RowBox[{
                  RowBox[{"(", 
                   RowBox[{"temp", "/.", 
                    RowBox[{"r2", "\[Rule]", "r2l"}]}], ")"}], "\[Equal]", 
                  "0"}], ",", 
                 RowBox[{"{", 
                  RowBox[{"m", ",", "0.02"}], "}"}]}], "]"}], ")"}]}], 
             "]"}]}], "}"}], "}"}]}], "]"}]}]}]}], "]"}], 
   "\[IndentingNewLine]", 
   RowBox[{"For", "[", 
    RowBox[{
     RowBox[{"i", "=", "2"}], ",", 
     RowBox[{"i", "<", "11"}], ",", 
     RowBox[{"i", "++"}], ",", 
     RowBox[{
      RowBox[{"r2l", "=", 
       RowBox[{"1", "+", 
        RowBox[{"10", "*", "i"}]}]}], ";", 
      RowBox[{"ListEq13", "=", 
       RowBox[{"Join", "[", 
        RowBox[{"ListEq13", ",", 
         RowBox[{"{", 
          RowBox[{"{", 
           RowBox[{
            RowBox[{"r2l", "-", "1"}], ",", 
            RowBox[{"Re", "[", 
             RowBox[{"m", "/.", 
              RowBox[{"(", 
               RowBox[{"FindRoot", "[", 
                RowBox[{
                 RowBox[{
                  RowBox[{"(", 
                   RowBox[{"temp", "/.", 
                    RowBox[{"r2", "\[Rule]", "r2l"}]}], ")"}], "\[Equal]", 
                  "0"}], ",", 
                 RowBox[{"{", 
                  RowBox[{"m", ",", "0.02"}], "}"}]}], "]"}], ")"}]}], 
             "]"}]}], "}"}], "}"}]}], "]"}]}]}]}], "]"}], 
   "\[IndentingNewLine]", "\[IndentingNewLine]", 
   RowBox[{
    RowBox[{"temp", "=", 
     RowBox[{"(", 
      RowBox[{
       RowBox[{
        RowBox[{"Eq14", "/.", 
         RowBox[{"x", "\[Rule]", 
          RowBox[{"(", 
           RowBox[{"m", " ", 
            RowBox[{"(", 
             RowBox[{"L", "+", "1"}], ")"}]}], ")"}]}]}], "/.", 
        RowBox[{"L", "\[Rule]", "ll"}]}], "/.", 
       RowBox[{"r1", "\[Rule]", "r1l"}]}], ")"}]}], ";"}], 
   "\[IndentingNewLine]", 
   RowBox[{
    RowBox[{"r2l", "=", "1.01"}], ";"}], "\[IndentingNewLine]", 
   RowBox[{
    RowBox[{"ListEq14", "=", 
     RowBox[{"{", 
      RowBox[{"{", 
       RowBox[{
        RowBox[{"r2l", "-", "1"}], ",", 
        RowBox[{"Re", "[", 
         RowBox[{"m", "/.", 
          RowBox[{"FindRoot", "[", 
           RowBox[{
            RowBox[{
             RowBox[{"(", 
              RowBox[{"temp", "/.", 
               RowBox[{"r2", "\[Rule]", "r2l"}]}], ")"}], "\[Equal]", "0"}], 
            ",", 
            RowBox[{"{", 
             RowBox[{"m", ",", "0.002"}], "}"}]}], "]"}]}], "]"}]}], "}"}], 
      "}"}]}], ";"}], "\[IndentingNewLine]", 
   RowBox[{"For", "[", 
    RowBox[{
     RowBox[{"i", "=", "1"}], ",", 
     RowBox[{"i", "<", "10"}], ",", 
     RowBox[{"i", "++"}], ",", 
     RowBox[{
      RowBox[{"r2l", "=", 
       RowBox[{"1", "+", 
        RowBox[{"0.05", "*", "i"}]}]}], ";", 
      RowBox[{"ListEq14", "=", 
       RowBox[{"Join", "[", 
        RowBox[{"ListEq14", ",", 
         RowBox[{"{", 
          RowBox[{"{", 
           RowBox[{
            RowBox[{"r2l", "-", "1"}], ",", 
            RowBox[{"Re", "[", 
             RowBox[{"m", "/.", 
              RowBox[{"(", 
               RowBox[{"FindRoot", "[", 
                RowBox[{
                 RowBox[{
                  RowBox[{"(", 
                   RowBox[{"temp", "/.", 
                    RowBox[{"r2", "\[Rule]", "r2l"}]}], ")"}], "\[Equal]", 
                  "0"}], ",", 
                 RowBox[{"{", 
                  RowBox[{"m", ",", "0.002"}], "}"}]}], "]"}], ")"}]}], 
             "]"}]}], "}"}], "}"}]}], "]"}]}]}]}], "]"}], 
   "\[IndentingNewLine]", 
   RowBox[{"For", "[", 
    RowBox[{
     RowBox[{"i", "=", "5"}], ",", 
     RowBox[{"i", "<", "20"}], ",", 
     RowBox[{"i", "++"}], ",", 
     RowBox[{
      RowBox[{"r2l", "=", 
       RowBox[{"1", "+", 
        RowBox[{"0.1", "*", "i"}]}]}], ";", 
      RowBox[{"ListEq14", "=", 
       RowBox[{"Join", "[", 
        RowBox[{"ListEq14", ",", 
         RowBox[{"{", 
          RowBox[{"{", 
           RowBox[{
            RowBox[{"r2l", "-", "1"}], ",", 
            RowBox[{"Re", "[", 
             RowBox[{"m", "/.", 
              RowBox[{"(", 
               RowBox[{"FindRoot", "[", 
                RowBox[{
                 RowBox[{
                  RowBox[{"(", 
                   RowBox[{"temp", "/.", 
                    RowBox[{"r2", "\[Rule]", "r2l"}]}], ")"}], "\[Equal]", 
                  "0"}], ",", 
                 RowBox[{"{", 
                  RowBox[{"m", ",", "0.02"}], "}"}]}], "]"}], ")"}]}], 
             "]"}]}], "}"}], "}"}]}], "]"}]}]}]}], "]"}], 
   "\[IndentingNewLine]", 
   RowBox[{"For", "[", 
    RowBox[{
     RowBox[{"i", "=", "1"}], ",", 
     RowBox[{"i", "<", "10"}], ",", 
     RowBox[{"i", "++"}], ",", 
     RowBox[{
      RowBox[{"r2l", "=", 
       RowBox[{"1", "+", 
        RowBox[{"2", "*", "i"}]}]}], ";", 
      RowBox[{"ListEq14", "=", 
       RowBox[{"Join", "[", 
        RowBox[{"ListEq14", ",", 
         RowBox[{"{", 
          RowBox[{"{", 
           RowBox[{
            RowBox[{"r2l", "-", "1"}], ",", 
            RowBox[{"Re", "[", 
             RowBox[{"m", "/.", 
              RowBox[{"(", 
               RowBox[{"FindRoot", "[", 
                RowBox[{
                 RowBox[{
                  RowBox[{"(", 
                   RowBox[{"temp", "/.", 
                    RowBox[{"r2", "\[Rule]", "r2l"}]}], ")"}], "\[Equal]", 
                  "0"}], ",", 
                 RowBox[{"{", 
                  RowBox[{"m", ",", "0.02"}], "}"}]}], "]"}], ")"}]}], 
             "]"}]}], "}"}], "}"}]}], "]"}]}]}]}], "]"}], 
   "\[IndentingNewLine]", 
   RowBox[{"For", "[", 
    RowBox[{
     RowBox[{"i", "=", "2"}], ",", 
     RowBox[{"i", "<", "11"}], ",", 
     RowBox[{"i", "++"}], ",", 
     RowBox[{
      RowBox[{"r2l", "=", 
       RowBox[{"1", "+", 
        RowBox[{"10", "*", "i"}]}]}], ";", 
      RowBox[{"ListEq14", "=", 
       RowBox[{"Join", "[", 
        RowBox[{"ListEq14", ",", 
         RowBox[{"{", 
          RowBox[{"{", 
           RowBox[{
            RowBox[{"r2l", "-", "1"}], ",", 
            RowBox[{"Re", "[", 
             RowBox[{"m", "/.", 
              RowBox[{"(", 
               RowBox[{"FindRoot", "[", 
                RowBox[{
                 RowBox[{
                  RowBox[{"(", 
                   RowBox[{"temp", "/.", 
                    RowBox[{"r2", "\[Rule]", "r2l"}]}], ")"}], "\[Equal]", 
                  "0"}], ",", 
                 RowBox[{"{", 
                  RowBox[{"m", ",", "0.02"}], "}"}]}], "]"}], ")"}]}], 
             "]"}]}], "}"}], "}"}]}], "]"}]}]}]}], "]"}], 
   "\[IndentingNewLine]", "\[IndentingNewLine]", 
   RowBox[{
    RowBox[{"temp", "=", 
     RowBox[{
      RowBox[{"(", 
       RowBox[{"x", "/.", 
        RowBox[{"FindRoot", "[", 
         RowBox[{
          RowBox[{
           RowBox[{"(", 
            RowBox[{"Eq16", "/.", 
             RowBox[{"r1", "\[Rule]", "r1l"}]}], ")"}], "\[Equal]", "0"}], 
          ",", 
          RowBox[{"{", 
           RowBox[{"x", ",", "0.6"}], "}"}]}], "]"}]}], ")"}], "/", 
      RowBox[{"(", 
       RowBox[{"ll", "+", "1"}], ")"}]}]}], ";"}], "\[IndentingNewLine]", 
   "\[IndentingNewLine]", 
   RowBox[{"Show", "[", 
    RowBox[{
     RowBox[{"ListPlot", "[", 
      RowBox[{"ListEq14", ",", 
       RowBox[{"Joined", "\[Rule]", "True"}], ",", 
       RowBox[{"PlotStyle", "\[Rule]", 
        RowBox[{"{", 
         RowBox[{"Green", ",", "DotDashed"}], "}"}]}]}], "]"}], ",", 
     RowBox[{"ListPlot", "[", 
      RowBox[{"ListEq13", ",", 
       RowBox[{"Joined", "\[Rule]", "True"}], ",", 
       RowBox[{"PlotStyle", "\[Rule]", 
        RowBox[{"{", 
         RowBox[{"Blue", ",", "Dotted"}], "}"}]}]}], "]"}], ",", 
     RowBox[{"ListPlot", "[", 
      RowBox[{"Lists12", ",", 
       RowBox[{"Joined", "\[Rule]", "True"}], ",", 
       RowBox[{"PlotStyle", "\[Rule]", 
        RowBox[{"{", 
         RowBox[{"Purple", ",", "Dashed"}], "}"}]}]}], "]"}], ",", 
     RowBox[{"ListPlot", "[", 
      RowBox[{"ListExact", ",", 
       RowBox[{"Joined", "\[Rule]", "True"}], ",", 
       RowBox[{"PlotStyle", "\[Rule]", "Red"}]}], "]"}], ",", 
     RowBox[{"Plot", "[", 
      RowBox[{
       RowBox[{
        RowBox[{
         RowBox[{"Eq15", "/.", 
          RowBox[{"r1", "\[Rule]", "r1l"}]}], "/.", 
         RowBox[{"L", "\[Rule]", "ll"}]}], "/.", 
        RowBox[{"r2", "\[Rule]", 
         RowBox[{"(", 
          RowBox[{"1", "+", "eps"}], ")"}]}]}], ",", 
       RowBox[{"{", 
        RowBox[{"eps", ",", "0.01", ",", "1.5"}], "}"}], ",", 
       RowBox[{"PlotStyle", "\[Rule]", 
        RowBox[{"{", 
         RowBox[{"Black", ",", "Dashed"}], "}"}]}]}], "]"}], ",", 
     RowBox[{"Plot", "[", 
      RowBox[{"temp", ",", 
       RowBox[{"{", 
        RowBox[{"eps", ",", "0.2", ",", "100"}], "}"}], ",", 
       RowBox[{"PlotStyle", "\[Rule]", 
        RowBox[{"{", "Black", "}"}]}]}], "]"}], ",", 
     RowBox[{"PlotRange", "\[Rule]", "All"}]}], "]"}], "\[IndentingNewLine]", 
   "\[IndentingNewLine]", 
   RowBox[{"Show", "[", 
    RowBox[{
     RowBox[{"ListLogLogPlot", "[", 
      RowBox[{"ListEq14", ",", 
       RowBox[{"Joined", "\[Rule]", "True"}], ",", 
       RowBox[{"PlotStyle", "\[Rule]", 
        RowBox[{"{", 
         RowBox[{"Green", ",", "DotDashed"}], "}"}]}]}], "]"}], ",", 
     RowBox[{"ListLogLogPlot", "[", 
      RowBox[{"ListEq13", ",", 
       RowBox[{"Joined", "\[Rule]", "True"}], ",", 
       RowBox[{"PlotStyle", "\[Rule]", 
        RowBox[{"{", 
         RowBox[{"Blue", ",", "Dotted"}], "}"}]}]}], "]"}], ",", 
     RowBox[{"ListLogLogPlot", "[", 
      RowBox[{"Lists12", ",", 
       RowBox[{"Joined", "\[Rule]", "True"}], ",", 
       RowBox[{"PlotStyle", "\[Rule]", 
        RowBox[{"{", 
         RowBox[{"Purple", ",", "Dashed"}], "}"}]}]}], "]"}], ",", 
     RowBox[{"ListLogLogPlot", "[", 
      RowBox[{"ListExact", ",", 
       RowBox[{"Joined", "\[Rule]", "True"}], ",", 
       RowBox[{"PlotStyle", "\[Rule]", "Red"}]}], "]"}], ",", 
     RowBox[{"LogLogPlot", "[", 
      RowBox[{
       RowBox[{
        RowBox[{
         RowBox[{"Eq15", "/.", 
          RowBox[{"r1", "\[Rule]", "r1l"}]}], "/.", 
         RowBox[{"L", "\[Rule]", "ll"}]}], "/.", 
        RowBox[{"r2", "\[Rule]", 
         RowBox[{"(", 
          RowBox[{"1", "+", "eps"}], ")"}]}]}], ",", 
       RowBox[{"{", 
        RowBox[{"eps", ",", "0.01", ",", "1.5"}], "}"}], ",", 
       RowBox[{"PlotStyle", "\[Rule]", 
        RowBox[{"{", 
         RowBox[{"Black", ",", "Dashed"}], "}"}]}]}], "]"}], ",", 
     RowBox[{"LogLogPlot", "[", 
      RowBox[{"temp", ",", 
       RowBox[{"{", 
        RowBox[{"eps", ",", "0.2", ",", "100"}], "}"}], ",", 
       RowBox[{"PlotStyle", "\[Rule]", "Black"}]}], "]"}], ",", 
     RowBox[{"PlotRange", "\[Rule]", "All"}]}], "]"}]}]}]], "Input",
 CellChangeTimes->CompressedData["
1:eJxTTMoPSmViYGAQAWIQXcyvdXv9kleOBoY1d0D0o8yWRyC6PW7eMxDN0dD4
HkR/cqr6CKI/mExetAFIz0hMWwqiny15uRpEr/AQXwuireTXbATR2Vrum0D0
i98z9oPoO5kRB8D6VKNPgOh99yeA6Su62WdBtJJW+Dmw+E21yyD6+vk5N0D0
5vuhj0H0wj0LwbSS3843IDqt9PwfED1f5xPTRiD9O/MIC4h+1e4hCaJPBb2W
BtHyt37qgmijDcJ6ILrduMsJRO+ZeCwKRFcb1KSD6J6Di8H0LYNfBSA6bWpH
CVidinwNiO6z4GoC0f28J3tA9PbLNVNANABhE7vq
  "]],

Cell[BoxData[
 GraphicsBox[{{{}, 
    {RGBColor[0, 1, 0], Dashing[{0, Small, Small, Small}], 
     LineBox[CompressedData["
1:eJxTTMoPSmViYGDQBmIQ3SCyzv1hVYu95qqOxppSW/sFM0FgpX3YeVXXrUsS
ofyd9oWHdRZuOFVgb2AMAoftJ5Y3ss3mq7CfAZY/af+p2+dW1K46ewYwuGAv
53v8z7PCJnsTsPrL9vdYtpmo+LXaZ6SBwDX7uAlZJk9/tEP137RX+vdq08vy
LvszYHDH/o3RPd7f53ug5j2wf733w3pF1n6oeY/t498Hqn3vnAg175m9JEOu
kW3sZPtZYPNe2rtOnpR6hmUq1Lw39teTogIM2qdBzftgfz5j1+LZL6dD1X+0
n/IxKs3RYCbU/M/25mKzT0yKmwXV/8VeeZOkfnb5bKh93+zTnk7wN6idAzXv
h33uB2/RV4Vzoeb9tNerOLkjJHwe1Lzf9mLbb658pzcfat4f+/pEk0zmX/Oh
5v2zr1oxledWzAKoeQwO6ZN+aNZvh/EFHKpqD+hoWy2F8iUc9p35OvVm6XIo
X8EhetLSQ/fPrYDyVRzmhGvrLdm2EsrXcMguWLwrMnYVlK/jsEDt8l7l2zC+
gcOcANYfVbaroXwjB/MFL0/U98D4Jg7zQ43UU8/C+HYOHge6vffNXAPluzjs
42VhOc+6Fsr3dJhx/V7SRg8Y389hWpnzB50yKL8h0OFKy34n2ekw+RAHHmtx
QaENMPkwBzdtBY5Fh2HykQ7ti9dZJF5eaw8AzVUI/w==
      "]]}, {}}, {{}, 
    {RGBColor[0, 0, 1], Dashing[{0, Small}], LineBox[CompressedData["
1:eJxTTMoPSmViYGDQBmIQ3SCyzv1hVYt98j8Z82UltvYLZoLASnv2uWlp2YsS
ofyd9lJu+6YcP1Zgb2AMAoftF8xbt5SVvcJ+Blj+pL1md4f4snV19gxgcME+
by5j+8vMJnsTsPrL9urqKh6cLq32GWkgcM0+qbn4+KE37VD9N+2DNLSdH2R2
2Z8Bgzv2q2XsVxge6IGa98DeaN4Bk8Of+6DmPbZf4/Iq/Fv9RKh5z+wdl/od
dQmabD8LbN5L+8NP474Z/pwCNe+N/fV/7047VU+DmvfBftOXwOJFd6dD1X+0
r9kZlFKjMhNq/md71aSumVbBs6D6v9g/eGV5cmPObKh93+zVFawmOxbPgZr3
w94n8Fbam4y5UPN+2htfOD05038e1Lzf9qI/l2oaa8yHmvfHvrIj9uiEL/Oh
5v2z/7X9IteFqAVQ8xgcppStuqS7DcYXcNg7yfHDHc+lUL6EwzL2NwKcU5dD
+QoOHSZLH+X+WgHlqzg8PsF0n+HNSihfw6Hq++Od02etgvJ1HE4/s+a4JLca
yjdw2P94z8nGNhjfyEGlrCiQ/RaMb+Kwca0G0xG5NVC+nUMQy52pEj9gfBeH
pZ/NNGZlr4XyPR3WTH1S67sZxvdz4E++dUf9CZTfEOhgkSy4eCr7Oqh8iMOd
qV0TS5Sg/IYwhyM2IuKd5jD5SIdCnSt3mj3W2QMAK4wL3Q==
      "]]}, {}}, {{}, 
    {RGBColor[0.5, 0, 0.5], Dashing[{Small, Small}], LineBox[CompressedData["
1:eJxTTMoPSmViYGDQBmIQ3SCyzv1hVYu9j49y+LISW/sFM0Fgpf3q0N2yxYsS
ofyd9s7X7ed8O1Zgb2AMAoftsw7UMu1nr7CfAZY/aW/lzNlbtqHOngEMLti7
LvrJvim7yd4ErP6y/Z/I+m287q32GWkgcM3+5RtV84SP7VD9N+0fZt4vKyzo
sj8DBnfsedbv2shzsgdq3gN7lfy/Qhb/+6DmPbbf5jL985aOiVDzntn/8fvo
URc32X4W2LyX9rkOTq7OnFOh5r2xfyB72L6ofxrUvA/2h+pYS5W/TYeq/2jf
G/TieJHjTKj5n+1NCx737C2ZBdX/xf5oYarvuUmzofZ9s2cyqu/4M3cO1Lwf
9ml1kyxdZsyFmvfT/vtK8ZnhzfOg5v22L4h4uXNNwnyoeX/svd/6ChyRWAA1
75+9b8HH3qbqBVDzGBykbDeZ8t2E8QUcnHksjf/0L4XyJRw8r5Q9/PZxOZSv
4ODwIovrQ9pKKF/FoU+hzvt48iooX8OhePerwkdSq6F8HYft5/LUji2F8Q0c
jnzaqHtBaA2Ub+RwboL7sV1ZML6Jw5WrPfuUN8P4dg6/lBOOZ89YC+W7OLxc
IXusVmgdlO/p8GlO+eTwOBjfz0Hk6tVCvklQfkOgA4eNzeXJ22HyIQ4SM/6W
cl+ByYc5sPS9lUl6BZOPdNDvjw9M/LPOHgBDBwwJ
      "]]}, {}}, {{}, 
    {RGBColor[1, 0, 0], LineBox[CompressedData["
1:eJxTTMoPSmViYGDQBmIQ3SCyzv1hVYv9jCvG1r2ltvYLZoLASvtltS2m55ck
Qvk77RsS1oteOlVgb2AMAoftPx5t2fWDr8J+Blj+pH3QFbGPgbvr7BnA4IL9
dm2O9V+KmuxNwOov27Psm5wlGdBqn5EGAtfsXat+zVH40w7Vf9P+r6OHyLma
LvszYHDH/pfJl7zX13qg5j2wfylpsK6Orx9q3mN7ZVt/71kTJ0LNe2afw7Cy
qjxjsv0ssHkv7TM9OB+qi0yFmvfGft+ZmCT52dOg5n2wr+KXNKxmmgFV/9Ge
zexMVbTfTKj5n+2XtOyyUWyaBdX/xf7Ack+pWQtmQ+37Zh/qFWeksGYO1Lwf
9suzXHduXDYXat5P+wRx+1NMk+ZBzfttL5v5S6g7fz7UvD/2fwMSrD0UFkDN
+2c/tz9oh3jzAqh5DA5LVpg93PAAxhdwqF7hohIzfSmUL+GwQWydVt2P5VC+
goPQxL3JG3NWQvkqDsGRN288yVgF5Ws4eJedf1cpvxrK13FYoVYu/H4ljG/g
MF3/wtU5YmugfCOHCl+BKss8GN/EgSnn0qX4bTC+ncPF1XNNjs1aC+W7OHgV
bN4XJrIOyvd0uPPt8pE78TC+n8NO7hPskZOh/IZAh2MSMQqbd8DkQxyOyJ2s
5bwKkw9z6HBRO+b6GiYf6fA4gHmi/t919gC9BAYP
      "]]}, {}}, {{}, {}, 
    {GrayLevel[0], Dashing[{Small, Small}], LineBox[CompressedData["
1:eJwVkHk4lAkAxk3ZdKhkm0ybiFR0mHVubHoHNYjWsWVj6EA2EU80RY0O97G7
jkgytBgi55cszUZ63IU05Za7mVI009AXq6z+eJ/3v/f5/V41Nz+Hk4tkZGQO
LuRb9ylfcXl9MQy0VlaL3BMTvC9jUzmnw+GqXyAO3wrMHfBpU3SOgOBg8PIQ
UwZUgpwYDKMoKJW3aMtkmOJ4h55GGhkLmTDvC3OO+yBlTrE1+Qlgq+UvnW6y
QuB8nsmAYSro2onUAEcHmO6OFmrQeKB5rdztYeyKuBFVD8r2e+Av5k/yvE8j
0kqle0/1AwjyM32Flf7w2mIdqn+jBg13h0/YbAqE7Jkf6KL0OgjKTXZJ54Ix
uu+Scs3xJmQfNzPn86+hwt0vw+BcC/zeSVlpRBj6trVX2xu3o1w92z/nViTm
Tuo820ATQKvXop1rH4MUi34tfZWXKLkxm6pv/icOSWxzBimduOdl3+FCiUcu
xc1Wrr8LNkd5/XrOCQgorzIPHuiBz+Gv61ntiXDTGTkSUd2HbPkXs4G7kvDU
zq7yVcMreDYUrxHdSUZzpwuTqB+Eu2P0Ha8NKWArps6ueD6Ei7kDQyPsmzCP
1bzg+WIYG2eM7QonUqF+Sjkspm4EHSsU3X1s0lC9zuCfjuZRUNXEBZwmLnI+
c+ePPhlDonxrQKZJBtL3evUQD15Dq1Jj8GHqbTg4OnfvqBJCo8yUkRT9N2iC
kt/9SkRgnC52qzfKhNa1Q6sk3De4+MetuqvCTJAUld7UjLeYpceYjmVmoVNo
bSgfN45wvZ8Uau2y4Z+eUZFz/R1+rRTNWK3iwSmSYRd8/T0YeUqbWU082Hcw
g1RCJmD8WTZDxM7BkumzjcKwSQQ1T+sp6+aiJZCSG3j+A2pnsze0DOdiUkl8
kKcjxs6U52ZL/rqDw/1n+1TvidF1f1H4G8s81Am26MhslyBRV0JjknlQ1PVZ
P1UgQZzOaKP1/Xx41Y4122z5iJT4xKYWj7s4OSkbsY/7ETXOj5d2rykAQipe
2m6Ugp4rdY9tLYC6Jffdo2Qpcu1HFficQoyd/z7ZnDYF98ud3fHGRbCG7gHP
m1NgrLMakkwVgW8U2jixehpbVwUZtWUVY2m6Z1dUwjQcIguLHI6V4JgupyRq
+ScwS9uM8uVKwTphdH3btU/wF0TsmXQthcFM1LJeCgmT8hqbyH9LQatdbikJ
IqFo2fPdgCKBMElzyDIOCauf5RZ5rCXwQTW6Su0yiavaBl/fUgk0cOT0HEJI
TKxN+DRNIxBgKKtSFkOiedhStFKVQFv+F+m5NBJXLlU2mexY2IsX3/78kMT7
4pTYdHMC4uqSXoVHJDZn1Udu3k+ANeFL1XpMwjlZGprPJBZsJ2Kc6kk0XrLl
lFsRGFw8zua3ksi2lDvTakvA+MKoNWeAhNPI+V++sAjk5GRFJA2RiOvgHQh1
JaDw8sTjwhESDU0C5rJjBEQ/Dhm+EpLQL9EG1Y1A0ni/2t4PJFZzhPRdpwjI
rOe6OEpIMP3W7izzIuBtwUrxlZIIdjPTNPImYMbrkb9Nkhi3zNi035dAkeCm
RcUMiU17WpSf+hGgUY6EPPuPxG/0WZr92QVfulKV6MsCj7omtct/4T/XTnJ+
foGH6rjG9RyB/wEJXmDi
      "]]}}, {{}, {}, 
    {GrayLevel[0], LineBox[CompressedData["
1:eJxTTMoPSmViYGAwAWIQfTesZP2qmSftl3l2GymmrrNfyb/DRPb+Jzjf+tSB
ziZXRge4vHEYf4GiIJxf2qfAxSQgCecLXsjsic9WgPN/3fNulF6sAuezmETw
nZykAecr8L/luHJNB86/rrTbrarZAM7XeygS2lxuBOf3PTKS2j3VBM7/x5a2
+nW/GZyvFjmZUb3BAs6PeNfCN3GWFZw/a1n3888TbOD8pwvDyls32sH5JU95
nwmkOMD5tdzVZdGxjnA+d7BX0t5sJzhfUUdli3SGM5y/Ry0hcWKlC5xvbCFZ
yNPmCucb3b7zrLnBDc7fOp9ph9AEdzj/wFej93N7PeD8FUkPOvTaPOF8kY/v
a69N9oLzOQS5blb1e8P5jUFt/WYLfOD8a6vqV3xf7Qvnb57SrL51qR+cL7rg
JWPXFn84v0FOd+HaiAA4P/nH4k8zriD4HI9Pf+SPDoTzC8V+KrfeQPDnRl1n
bksIgvN7n+8Sa72P4L/+f+cWW0wwIjw1N/iIPEbw38/q+CifGALnT5UVctn+
EsFfpX3L/WJ+KJzf3LS87uUbBF/ulWpyb0kYIv5mrazS/4zge13Ldg7JD4fz
byrd38nyDcHX2RGevLk4As5PS01be3Mngr9QqPT7//8IPgAqhVqm
      "]]}}},
  AspectRatio->NCache[GoldenRatio^(-1), 0.6180339887498948],
  Axes->True,
  AxesLabel->{None, None},
  AxesOrigin->{0, 0},
  Method->{},
  PlotRange->All,
  PlotRangeClipping->True,
  PlotRangePadding->{{2., 2.}, {0.001165066493400798, 
   0.001165066493400798}}]], "Output",
 CellChangeTimes->{{3.576004314112846*^9, 3.576004324191671*^9}, 
   3.576006648009224*^9, 3.576006713135703*^9, 3.5760068920022707`*^9, {
   3.576007240508185*^9, 3.5760072618260107`*^9}, 3.576007391042819*^9, 
   3.5760077055948257`*^9, {3.5760077902504187`*^9, 3.5760078531180058`*^9}}],

Cell[BoxData[
 GraphicsBox[{{{{}, {{}, {}, 
      {RGBColor[0, 1, 0], Dashing[{0, Small, Small, Small}], 
       LineBox[CompressedData["
1:eJxTTMoPSmViYGDQBmIQLRq6dffGbKEDJ+++mh56Re5A/+Piaqfv7Ac0otY8
etMvcUAELM90QOCazfSzf0QPSB+xqpkV9W//rq/7Axf1iBww6X373fHAz/1h
zLO5WCYJH3hv+eufk963/Y5Rf1ruXhM6oLB8758K58/73X4kvbN1FjpwKmer
h9CZD/u57FTWl58SPFD14MEHh6C3+z8KrfvJkSp4QKZJmjmh9+X+1qW7z6nw
CULNe7b/DoN7W/chgQMBIo2/1kU82D9VXrVmhYvAAS/7hyqHL1/bL9Drl9K3
j/+AwqxZx7/3n9m/aX+jxlIx/gOpjlyKL37s2n9Bq+PmvA6+AwxQ0Ml6y72K
j+/AGTebSvu0HfZZVhLOzEt4D9RMeyIYEHbcfo2/WbuuG++BmzsfVk8+dcFe
XTKNYfMnngNTTIRvHuq4av/CPJPj+nKeAz4z9r9R/nzTvkB6krB9Cs+B82rq
Ul0i9+x9fx+LvaHGc2DSShHJF78e2H9oOHr86DvuA4c/3vilev6RvaGbO0fw
bu4DsRW2moJdT+zLJx/Mfd3NDfOv/R/xT4LCCTD+N/vy6YvO3i3jPMCkoPWL
e/Uf+yA7jXlMqzgOFK+2tt+0iMFhTvWOjXPMOQ6IQeLLIbzji5/JO/YDtfMu
7xF7yOxwt9H18O9d7AeW774udkqG1UHqzdo8ransUPPZHP5NvW8rUsF+oG1i
tlW1PLuD/LRJRxgS2Q9MhKQHh8/7bLPs/NgPzL7G/XOZKbfDcvugya4i7Ad4
i4ysLzfxOqy89vCJ8ze2A+ul12y/5M3v8PnFXK+Xj9kOdBul3pmdIODgKNbI
0Xad7YCiY3pn6T8BhxS9734zz7EdcGmo+GvYLujwPyb1wZ3jbAcEdAylz/0X
dJi7f630zENsUP8IObwPPrQzbh/bAQAqC1A2
        "]]}}, {}}, {}}, {{{}, {{}, {}, 
      {RGBColor[0, 0, 1], Dashing[{0, Small}], LineBox[CompressedData["
1:eJxTTMoPSmViYGDQBmIQLRq6dffGbKED3pWKG4uuyB3of1xc7fSd/cD+5qJ9
hRMkDoiA5ZkOGNc5a+75K3pA+ohVzayof/tVzGMDnvaKHDDpffvd8cDP/cck
dPK7JgsfeG/565+T3rf9Ztd1qmbeEDqgsHzvnwrnz/tPzT8rqOIqdOBUzlYP
oTMf9jMdP9pRd0bwQNWDBx8cgt7ul7iQOV0jXfCATJM0c0Lvy/1qnucrwgQE
oeY92194L7/15BGBAwEijb/WRTzYf+CnjNZHN4EDXvYPVQ5fvrZfc3HDO/HD
/AcUZs06/r3/zH6GLYe/CUjzH0h15FJ88WPX/gShioA7PXwHGKDALLbmQI0Q
34EzbjaV9mk77DkT8kQPLuc9UDPtiWBA2HF7Xd3siPmevAdu7nxYPfnUBfvr
OWX2l7/yHJhiInzzUMdVe8sLrd0LV/Ec8Jmx/43y55v2l4RYz25I4zlwXk1d
qkvknv2TMC6l9xo8ByatFJF88euB/f1VcQoNH7gPHP5445fq+Uf2LJ/sBTbs
4T4QW2GrKdj1xP7+h5Ktr3q4Yf61t1No6NiSAON/s79y9tWprwWcB5gUtH5x
r/5j/9R4lWf6fI4Dxaut7TctYnDgm/M1eK4mxwExSHw5eH1q9199l/1A7bzL
e8QeMjtU79H+UL2C/cDy3dfFTsmwOnRMrMiTamSHms/m8Fm/IXtfEvuBtonZ
VtXy7A4nPuXPn+PFfmAiJD04tFyXyvtmxn5g9jXun8tMuR00Qz/n8PxiO8Bb
ZGR9uYnXgddKoyf1FtuB9dJrtl/y5ndo6Xr75e8xtgPdRql3ZicIOHxNEuN/
sJPtgKJjemfpPwGHa6d/OmRtYDvg0lDx17Bd0CE2tveBy0q2AwI6htLn/gs6
7A6dqb9uMRvUP0IOXuXaCw3msx0AAENeT3s=
        "]]}}, {}}, {}}, {{{}, {{}, {}, 
      {RGBColor[0.5, 0, 0.5], Dashing[{Small, Small}], LineBox[CompressedData["
1:eJxTTMoPSmViYGDQBmIQLRq6dffGbKEDTVon1hRdkTvQ/7i42uk7+4EykeR/
+RMkDoiA5ZkObPp68NOGv6IHpI9Y1cyK+rf/RgZf6bFekQMmvW+/Ox74ub/l
2bvHvpOFD7y3/PXPSe/b/ouMVSFmN4QOKCzf+6fC+fP+V6/nXJzkInTgVM5W
D6EzH/bX7W8V3Xla8EDVgwcfHILe7mee6CenlSZ4QKZJmjmh9+V+Y9V2R2l+
Qah5z/aX/190zO+wwIEAkcZf6yIe7Df5r/jro4vAAS/7hyqHL1/b/3LGqoOc
+/gPKMyadfx7/5n9VodXRXwS4T+Q6sil+OLHrv36y/Zt3tDKd4ABCsRPzjL0
4uI7cMbNptI+bYc9l2+xRf883gM1054IBoQdt9+7omNXmT3vgZs7H1ZPPnXB
nn1q28M9r3gOTDERvnmo46r9C+boycvm8RzwmbH/jfLnm/aNYjaBtyJ5DpxX
U5fqErln3z6Zg8NNmufApJUiki9+PbBfmHOWjfcR94HDH2/8Uj3/yL4vV86p
ei33gdgKW03Brif2D+0ElP/UcMP8az89sviIcACM/81+bXnFu2NhnAeYFLR+
ca/+Y+/jvStEroHjQPFqa/tNixgceHszzdXZOQ6IQeLLgVX17RqOnewHaudd
3iP2kNnB54X8Hucm9gPLd18XOyXD6mDjvlVnbSQ71Hw2B76+juWxVuwH2iZm
W1XLszs815n4sUyR/cBESHpwCDi2XFuPl/3A7GvcP5eZcjvk2oU+sDvHdoC3
yMj6chOvQ8xMqU9Na9kOrJdes/2SN7+DifvMqXkz2Q50G6XemZ0g4PB9843Z
t7rZDig6pneW/hNwKM9585uvie2AS0PFX8N2QQfbm5yZK6rYDgjoGEqf+y/o
oHWotfFeCRvUP0IOzLeeLzcvYDsAAMg5St0=
        "]]}}, {}}, {}}, {{{}, {{}, {}, 
      {RGBColor[1, 0, 0], LineBox[CompressedData["
1:eJxTTMoPSmViYGDQBmIQLRq6dffGbKED0+Z0BwVfkTvQ/7i42uk7+wF7bivG
5/0SB0TA8kwHrtlJzj/6R/SA9BGrmllR//ZPZovcO6lH5IBJ79vvjgd+7n+7
/8ODxxOFD7y3/PXPSe/bfmUVDq7F14QOKCzf+6fC+fP+KVce3bjvJHTgVM5W
D6EzH/Zbrbyw4u1JwQNVDx58cAh6u593Sudx7xTBAzJN0swJvS/3m7+r89fj
FYSa92y/oevXuWEHBQ4EiDT+WhfxYP89PvXvr5wEDnjZP1Q5fPna/rTkd65v
dvIfUJg16/j3/jP7t3x/9eqcAP+BVEcuxRc/du1fdWjO+d5GvgMMUHBD9USA
DhvfgTNuNpX2aTvsmyaqllfO4j1QM+2JYEDYcfvwo2JO2da8B27ufFg9+dQF
ezP5Sv29z3gOTDERvnmo46r9n5o3KzfP4jngM2P/G+XPN+33tinc/BLKc+C8
mrpUl8g9+73OcRl54jwHJq0UkXzx64H9i9awMud73AcOf7zxS/X8I/uupPOX
96/kPhBbYasp2PXEfllH4Hm/Sm6Yf+0vTWQtKPGB8b/ZB65s/cgVwnmASUHr
F/fqP/aG3tcdP9RyHChebW2/aRGDw/SNhzLDWTkOiEHiy8H5a+m16u3sB2rn
Xd4j9pDZQe8z24sXDewHlu++LnZKhtXhwDZT+coIdqj5bA4ntBf0eliyH2ib
mG1VLc/ukMYmrFCtwH5gIiQ9OFw9E5vqzsN+YPY17p/LTLkdVGyf8805y3aA
t8jI+nITr8OCy7HKrGvZDqyXXrP9kje/g8b/dYIcM9kOdBul3pmdIODgf/Oe
VEs32wFFx/TO0n8CDgtDBbSONLIdcGmo+GvYLujQ+dCqLq2K7YCAjqH0uf+C
Dveqfs5YXMIG9Y+Qw4d5qzKYCtgOAADN2k+a
        "]]}}, {}}, {}}, {{}, {}, 
    {GrayLevel[0], Dashing[{Small, Small}], LineBox[CompressedData["
1:eJwVzH080wkcwHFPv00att9mHsZaFDPk6ejBw6/0UuShBw8hJS5dp/V4Kzp5
iJ2yS+hhHnJqV+mRSXlZKr9vkzJUzrSsnDqyrQedx6WE6/74vD7/vecn7dmQ
rKejoxP2vf/vf6Ln9s2dKMzflzr8oZUJVr4bXzFTUCDM09JjHzPh87vnusd3
oKDq4Pk9amFCbaA8fHsyCiXs/YLzUibYTj/RWCWgMPOauyDqHhMI3GZr/gYU
PoUnxTSJmfA0uIYfvRQFsXMYFAmZkIDwI6cIKIRrbIu8tjHhH61odUcZBaTK
5bmEzzawnlOQpfSkgI+x811qsQ0oiF3XVc/IIH2/V81ysYF7CflO6T+S4WIA
+6d6sAbWGONNyTdTONh7wylvkzXkM4zIQfNN4fLwhZV9QwxglF5nTwabwFDN
+FrvHAYIStVtrCPG4CRGRW02DGgsMKTFXCaB1PFCoKrWCloJD1XE3rkQrNJx
9Q+xglm5x58NtLnwNlRCEqot4fOZPIODvkbQ59LvdyDdEjpe8YZv7J8DsnXK
W0V0S0iiB+WOlhgC/VNAhudVC7C99HRm8QMi8LwIPgo/C8Ab/tXXThKguUno
V680Bxt8QiydR4C90rJTjF3mELNGOEiMQsDEMGVRE9EcotoY0k2HDMCk9Ya1
powO6ZWRR8UifWB5BM9SFtEhU+ugSO/RA9u+Ovs0mRkErHzTHj2jC78ZFIqS
481ggOoZcs1DF7q5SxILtTSoWbL01nSKDizL8jG7c5IGvItBfHzBLK5Dummd
Yk+DVa8j6nlF03j9y7EdGx9Q4ay+4w+rX07h7XZXDTsiqLCycxvf0vkrPk6X
VCzXoFB18bm6t3wSNw49fWAkFwVBErnsvlqL5031ixzNUWCzszcXrp/Ahz7O
oJU3KWApjB7b2jyGpxzjpaHhFCgY0irWUkfx1ZXx7ib9ZLgX2vHENXsYp2op
rqsyyKDkvFgQJxzC/VuXZiNkMojbs7q9t7/Hb0k2O+tFmgLn/oQ9dZUaR72m
ln/53QSuHZmlcfoHcI+qjG8zdcZwLuoXRzvJG9ztbPmKDA0J3L9M1FWffol/
4le4GBmTYLfmXAxNKcefS9frlXjNBc6QjzDTth0v54u2VnCNwOy6iTyDeBdn
+SiSa0/OAXVqwrOvRYfw3AOXxn0fG8KItyQpMaoBIxuwubJZIvyhGmibcZNh
W44WCrY5EEF7J3Fhv7oLyz9R7JG2mQCNs485pgZyrLPlbfFoLAEyAxe5+bLk
mMX04hFuNAGQv74uE8bIscs7+8SJawlA05xat0Ymx1qCnFxCVhDAnf4ove5a
N6ar3+LAXEgA7n5OV84uBfZr6qT1w48IuEmKXojzFdiDmpDD/u8QGJ/W9vZe
UmBzVJWvJIMIpOc3q737FFhpZGB5dR8CgvPx0+/DX2AN7ifNSzoRuPL0BDvC
rQcb/eCEptxGgEubcMkO7cGW2WXte1v73Y/b5Fm9owfLievq3FKNQMOggz9R
1INRZGmFEVUIPPoGEXcpSsy1qoXkV/rdD3CI1bgosdS/LbgNpxEIO1awxWyN
EmuicdvdixHopsb9vCdHiYXlogJ7AQKlsbC7olKJnWlMfnc+D4H4c/Y8WaMS
6x2RBDFyEWANHj+kVSgxO0fSlTNZCAxwxjLtxpTYzq0JRPJhBP4DWA5j2Q==

      "]]}}, {{}, {}, 
    {GrayLevel[0], LineBox[CompressedData["
1:eJxTTMoPSmViYGAwAWIQXfHp4VXHAz/3C3pN5Vo6ne1Ah8KHN3nHfsD50/3+
Mc858x3O148RlH2/7iuc3+YzaYL61s9wvh4/yxPvox/h/HlsN10uhb2H8+O3
tJZdz3oN5wscla87p/Uczk+tmu06998jOL/o1dPmXJN7cP7vpfkaLYevwvlM
NxNzE46chvMdPl4V0l+0A85nKYjkXnFyoT2Mv3zWit0HxI7A+ceXJfGtaL0E
53/cpmvvcOMWnM8/T6F5oe9DOH/r3z0Chs1P4fw702tffi14CecLnw94c2LT
Wzj/ssFC8aQPH+D8GPE1cVWPP8H5eT4Hds1k+ArnH5yXtufyz28IvpzMPcWX
P+B8j7e3RMqZfsP5gje1Pz77/gfOTxRuexQr/h/OX7/3e2XJNAYHGN+/oTTU
vZ8Rzjd+Vb5bdi4TnL89ybmEcSYznC9UJGb7vp8Fzt+okTfhwWxWOP/D2z6z
+1PZ4PziKJP0h0vY4fxpVxe9+rCQA86f8FyijmsWJ5x/boHwHPXlXHD+mozr
PEGLuBHy1+U5GjbxwPnH7+YL79jLC+cnfuoo/LuND863X6cW5XaUH86P23PM
61yCAJzP8ba2oO4Ogh9SWB69IUkQ4Z+aq+9f3Efw13xtDjyrKgTnp+cZbd6Y
jeADANZRcOw=
      "]]}}},
  AspectRatio->NCache[GoldenRatio^(-1), 0.6180339887498948],
  Axes->True,
  AxesLabel->{None, None},
  AxesOrigin->{-4.605170185988091, -7.707357763013939},
  CoordinatesToolOptions:>{"DisplayFunction" -> ({
      Exp[
       Part[#, 1]], 
      Exp[
       Part[#, 2]]}& ), "CopiedValueFunction" -> ({
      Exp[
       Part[#, 1]], 
      Exp[
       Part[#, 2]]}& )},
  FrameTicks->{{{{-6.907755278982137, 
       FormBox[
        TagBox[
         InterpretationBox["\"0.001\"", 0.001, AutoDelete -> True], 
         NumberForm[#, {
           DirectedInfinity[1], 3}, NumberPadding -> {"", "0"}]& ], 
        TraditionalForm]}, {-6.214608098422191, 
       FormBox[
        TagBox[
         InterpretationBox["\"0.002\"", 0.002, AutoDelete -> True], 
         NumberForm[#, {
           DirectedInfinity[1], 3}, NumberPadding -> {"", "0"}]& ], 
        TraditionalForm]}, {-5.298317366548036, 
       FormBox[
        TagBox[
         InterpretationBox["\"0.005\"", 0.005, AutoDelete -> True], 
         NumberForm[#, {
           DirectedInfinity[1], 3}, NumberPadding -> {"", "0"}]& ], 
        TraditionalForm]}, {-4.605170185988092, 
       FormBox[
        TagBox[
         InterpretationBox["\"0.010\"", 0.01, AutoDelete -> True], 
         NumberForm[#, {
           DirectedInfinity[1], 3}, NumberPadding -> {"", "0"}]& ], 
        TraditionalForm]}, {-3.912023005428146, 
       FormBox[
        TagBox[
         InterpretationBox["\"0.020\"", 0.02, AutoDelete -> True], 
         NumberForm[#, {
           DirectedInfinity[1], 3}, NumberPadding -> {"", "0"}]& ], 
        TraditionalForm]}, {-2.995732273553991, 
       FormBox[
        TagBox[
         InterpretationBox["\"0.050\"", 0.05, AutoDelete -> True], 
         NumberForm[#, {
           DirectedInfinity[1], 3}, NumberPadding -> {"", "0"}]& ], 
        TraditionalForm]}, {-2.302585092994046, 
       FormBox[
        TagBox[
         InterpretationBox["\"0.100\"", 0.1, AutoDelete -> True], 
         NumberForm[#, {
           DirectedInfinity[1], 3}, NumberPadding -> {"", "0"}]& ], 
        TraditionalForm]}, {-1.6094379124341003`, 
       FormBox[
        TagBox[
         InterpretationBox["\"0.200\"", 0.2, AutoDelete -> True], 
         NumberForm[#, {
           DirectedInfinity[1], 3}, NumberPadding -> {"", "0"}]& ], 
        TraditionalForm]}, {-0.6931471805599453, 
       FormBox[
        TagBox[
         InterpretationBox["\"0.500\"", 0.5, AutoDelete -> True], 
         NumberForm[#, {
           DirectedInfinity[1], 3}, NumberPadding -> {"", "0"}]& ], 
        TraditionalForm]}, {-5.809142990314028, 
       FormBox["\"\"", TraditionalForm], {0.00375, 0.}, {
        Thickness[0.001]}}, {-5.521460917862246, 
       FormBox["\"\"", TraditionalForm], {0.00375, 0.}, {
        Thickness[0.001]}}, {-5.115995809754082, 
       FormBox["\"\"", TraditionalForm], {0.00375, 0.}, {
        Thickness[0.001]}}, {-4.961845129926823, 
       FormBox["\"\"", TraditionalForm], {0.00375, 0.}, {
        Thickness[0.001]}}, {-4.8283137373023015`, 
       FormBox["\"\"", TraditionalForm], {0.00375, 0.}, {
        Thickness[0.001]}}, {-4.710530701645918, 
       FormBox["\"\"", TraditionalForm], {0.00375, 0.}, {
        Thickness[0.001]}}, {-3.506557897319982, 
       FormBox["\"\"", TraditionalForm], {0.00375, 0.}, {
        Thickness[0.001]}}, {-3.2188758248682006`, 
       FormBox["\"\"", TraditionalForm], {0.00375, 0.}, {
        Thickness[0.001]}}, {-2.8134107167600364`, 
       FormBox["\"\"", TraditionalForm], {0.00375, 0.}, {
        Thickness[0.001]}}, {-2.6592600369327783`, 
       FormBox["\"\"", TraditionalForm], {0.00375, 0.}, {
        Thickness[0.001]}}, {-2.5257286443082556`, 
       FormBox["\"\"", TraditionalForm], {0.00375, 0.}, {
        Thickness[0.001]}}, {-2.4079456086518722`, 
       FormBox["\"\"", TraditionalForm], {0.00375, 0.}, {
        Thickness[0.001]}}, {-1.2039728043259361`, 
       FormBox["\"\"", TraditionalForm], {0.00375, 0.}, {
        Thickness[0.001]}}, {-0.916290731874155, 
       FormBox["\"\"", TraditionalForm], {0.00375, 0.}, {
        Thickness[0.001]}}}, {{-6.907755278982137, 
       FormBox["\"\"", TraditionalForm]}, {-6.214608098422191, 
       FormBox["\"\"", TraditionalForm]}, {-5.298317366548036, 
       FormBox["\"\"", TraditionalForm]}, {-4.605170185988092, 
       FormBox["\"\"", TraditionalForm]}, {-3.912023005428146, 
       FormBox["\"\"", TraditionalForm]}, {-2.995732273553991, 
       FormBox["\"\"", TraditionalForm]}, {-2.302585092994046, 
       FormBox["\"\"", TraditionalForm]}, {-1.6094379124341003`, 
       FormBox["\"\"", TraditionalForm]}, {-0.6931471805599453, 
       FormBox["\"\"", TraditionalForm]}, {-5.809142990314028, 
       FormBox["\"\"", TraditionalForm], {0.00375, 0.}, {
        Thickness[0.001]}}, {-5.521460917862246, 
       FormBox["\"\"", TraditionalForm], {0.00375, 0.}, {
        Thickness[0.001]}}, {-5.115995809754082, 
       FormBox["\"\"", TraditionalForm], {0.00375, 0.}, {
        Thickness[0.001]}}, {-4.961845129926823, 
       FormBox["\"\"", TraditionalForm], {0.00375, 0.}, {
        Thickness[0.001]}}, {-4.8283137373023015`, 
       FormBox["\"\"", TraditionalForm], {0.00375, 0.}, {
        Thickness[0.001]}}, {-4.710530701645918, 
       FormBox["\"\"", TraditionalForm], {0.00375, 0.}, {
        Thickness[0.001]}}, {-3.506557897319982, 
       FormBox["\"\"", TraditionalForm], {0.00375, 0.}, {
        Thickness[0.001]}}, {-3.2188758248682006`, 
       FormBox["\"\"", TraditionalForm], {0.00375, 0.}, {
        Thickness[0.001]}}, {-2.8134107167600364`, 
       FormBox["\"\"", TraditionalForm], {0.00375, 0.}, {
        Thickness[0.001]}}, {-2.6592600369327783`, 
       FormBox["\"\"", TraditionalForm], {0.00375, 0.}, {
        Thickness[0.001]}}, {-2.5257286443082556`, 
       FormBox["\"\"", TraditionalForm], {0.00375, 0.}, {
        Thickness[0.001]}}, {-2.4079456086518722`, 
       FormBox["\"\"", TraditionalForm], {0.00375, 0.}, {
        Thickness[0.001]}}, {-1.2039728043259361`, 
       FormBox["\"\"", TraditionalForm], {0.00375, 0.}, {
        Thickness[0.001]}}, {-0.916290731874155, 
       FormBox["\"\"", TraditionalForm], {0.00375, 0.}, {
        Thickness[0.001]}}}}, {{{-4.605170185988091, 
       FormBox["0.01`", TraditionalForm]}, {-2.3025850929940455`, 
       FormBox["0.1`", TraditionalForm]}, {0., 
       FormBox["1", TraditionalForm]}, {2.302585092994046, 
       FormBox["10", TraditionalForm]}, {4.605170185988092, 
       FormBox["100", TraditionalForm]}, {-3.912023005428146, 
       FormBox["\"\"", TraditionalForm], {0.00375, 0.}, {
        Thickness[0.001]}}, {-3.506557897319982, 
       FormBox["\"\"", TraditionalForm], {0.00375, 0.}, {
        Thickness[0.001]}}, {-3.2188758248682006`, 
       FormBox["\"\"", TraditionalForm], {0.00375, 0.}, {
        Thickness[0.001]}}, {-2.995732273553991, 
       FormBox["\"\"", TraditionalForm], {0.00375, 0.}, {
        Thickness[0.001]}}, {-2.8134107167600364`, 
       FormBox["\"\"", TraditionalForm], {0.00375, 0.}, {
        Thickness[0.001]}}, {-2.659260036932778, 
       FormBox["\"\"", TraditionalForm], {0.00375, 0.}, {
        Thickness[0.001]}}, {-2.5257286443082556`, 
       FormBox["\"\"", TraditionalForm], {0.00375, 0.}, {
        Thickness[0.001]}}, {-2.407945608651872, 
       FormBox["\"\"", TraditionalForm], {0.00375, 0.}, {
        Thickness[0.001]}}, {-1.6094379124341003`, 
       FormBox["\"\"", TraditionalForm], {0.00375, 0.}, {
        Thickness[0.001]}}, {-1.203972804325936, 
       FormBox["\"\"", TraditionalForm], {0.00375, 0.}, {
        Thickness[0.001]}}, {-0.916290731874155, 
       FormBox["\"\"", TraditionalForm], {0.00375, 0.}, {
        Thickness[0.001]}}, {-0.6931471805599453, 
       FormBox["\"\"", TraditionalForm], {0.00375, 0.}, {
        Thickness[0.001]}}, {-0.5108256237659905, 
       FormBox["\"\"", TraditionalForm], {0.00375, 0.}, {
        Thickness[0.001]}}, {-0.35667494393873245`, 
       FormBox["\"\"", TraditionalForm], {0.00375, 0.}, {
        Thickness[0.001]}}, {-0.2231435513142097, 
       FormBox["\"\"", TraditionalForm], {0.00375, 0.}, {
        Thickness[0.001]}}, {-0.10536051565782616`, 
       FormBox["\"\"", TraditionalForm], {0.00375, 0.}, {
        Thickness[0.001]}}, {0.6931471805599453, 
       FormBox["\"\"", TraditionalForm], {0.00375, 0.}, {
        Thickness[0.001]}}, {1.0986122886681098`, 
       FormBox["\"\"", TraditionalForm], {0.00375, 0.}, {
        Thickness[0.001]}}, {1.3862943611198906`, 
       FormBox["\"\"", TraditionalForm], {0.00375, 0.}, {
        Thickness[0.001]}}, {1.6094379124341003`, 
       FormBox["\"\"", TraditionalForm], {0.00375, 0.}, {
        Thickness[0.001]}}, {1.791759469228055, 
       FormBox["\"\"", TraditionalForm], {0.00375, 0.}, {
        Thickness[0.001]}}, {1.9459101490553132`, 
       FormBox["\"\"", TraditionalForm], {0.00375, 0.}, {
        Thickness[0.001]}}, {2.0794415416798357`, 
       FormBox["\"\"", TraditionalForm], {0.00375, 0.}, {
        Thickness[0.001]}}, {2.1972245773362196`, 
       FormBox["\"\"", TraditionalForm], {0.00375, 0.}, {
        Thickness[0.001]}}, {2.995732273553991, 
       FormBox["\"\"", TraditionalForm], {0.00375, 0.}, {
        Thickness[0.001]}}, {3.4011973816621555`, 
       FormBox["\"\"", TraditionalForm], {0.00375, 0.}, {
        Thickness[0.001]}}, {3.6888794541139363`, 
       FormBox["\"\"", TraditionalForm], {0.00375, 0.}, {
        Thickness[0.001]}}, {3.912023005428146, 
       FormBox["\"\"", TraditionalForm], {0.00375, 0.}, {
        Thickness[0.001]}}, {4.0943445622221, 
       FormBox["\"\"", TraditionalForm], {0.00375, 0.}, {
        Thickness[0.001]}}, {4.248495242049359, 
       FormBox["\"\"", TraditionalForm], {0.00375, 0.}, {
        Thickness[0.001]}}, {4.382026634673881, 
       FormBox["\"\"", TraditionalForm], {0.00375, 0.}, {
        Thickness[0.001]}}, {4.499809670330265, 
       FormBox["\"\"", TraditionalForm], {0.00375, 0.}, {
        Thickness[0.001]}}}, {{-4.605170185988091, 
       FormBox["\"\"", TraditionalForm]}, {-2.3025850929940455`, 
       FormBox["\"\"", TraditionalForm]}, {0., 
       FormBox["\"\"", TraditionalForm]}, {2.302585092994046, 
       FormBox["\"\"", TraditionalForm]}, {4.605170185988092, 
       FormBox["\"\"", TraditionalForm]}, {-3.912023005428146, 
       FormBox["\"\"", TraditionalForm], {0.00375, 0.}, {
        Thickness[0.001]}}, {-3.506557897319982, 
       FormBox["\"\"", TraditionalForm], {0.00375, 0.}, {
        Thickness[0.001]}}, {-3.2188758248682006`, 
       FormBox["\"\"", TraditionalForm], {0.00375, 0.}, {
        Thickness[0.001]}}, {-2.995732273553991, 
       FormBox["\"\"", TraditionalForm], {0.00375, 0.}, {
        Thickness[0.001]}}, {-2.8134107167600364`, 
       FormBox["\"\"", TraditionalForm], {0.00375, 0.}, {
        Thickness[0.001]}}, {-2.659260036932778, 
       FormBox["\"\"", TraditionalForm], {0.00375, 0.}, {
        Thickness[0.001]}}, {-2.5257286443082556`, 
       FormBox["\"\"", TraditionalForm], {0.00375, 0.}, {
        Thickness[0.001]}}, {-2.407945608651872, 
       FormBox["\"\"", TraditionalForm], {0.00375, 0.}, {
        Thickness[0.001]}}, {-1.6094379124341003`, 
       FormBox["\"\"", TraditionalForm], {0.00375, 0.}, {
        Thickness[0.001]}}, {-1.203972804325936, 
       FormBox["\"\"", TraditionalForm], {0.00375, 0.}, {
        Thickness[0.001]}}, {-0.916290731874155, 
       FormBox["\"\"", TraditionalForm], {0.00375, 0.}, {
        Thickness[0.001]}}, {-0.6931471805599453, 
       FormBox["\"\"", TraditionalForm], {0.00375, 0.}, {
        Thickness[0.001]}}, {-0.5108256237659905, 
       FormBox["\"\"", TraditionalForm], {0.00375, 0.}, {
        Thickness[0.001]}}, {-0.35667494393873245`, 
       FormBox["\"\"", TraditionalForm], {0.00375, 0.}, {
        Thickness[0.001]}}, {-0.2231435513142097, 
       FormBox["\"\"", TraditionalForm], {0.00375, 0.}, {
        Thickness[0.001]}}, {-0.10536051565782616`, 
       FormBox["\"\"", TraditionalForm], {0.00375, 0.}, {
        Thickness[0.001]}}, {0.6931471805599453, 
       FormBox["\"\"", TraditionalForm], {0.00375, 0.}, {
        Thickness[0.001]}}, {1.0986122886681098`, 
       FormBox["\"\"", TraditionalForm], {0.00375, 0.}, {
        Thickness[0.001]}}, {1.3862943611198906`, 
       FormBox["\"\"", TraditionalForm], {0.00375, 0.}, {
        Thickness[0.001]}}, {1.6094379124341003`, 
       FormBox["\"\"", TraditionalForm], {0.00375, 0.}, {
        Thickness[0.001]}}, {1.791759469228055, 
       FormBox["\"\"", TraditionalForm], {0.00375, 0.}, {
        Thickness[0.001]}}, {1.9459101490553132`, 
       FormBox["\"\"", TraditionalForm], {0.00375, 0.}, {
        Thickness[0.001]}}, {2.0794415416798357`, 
       FormBox["\"\"", TraditionalForm], {0.00375, 0.}, {
        Thickness[0.001]}}, {2.1972245773362196`, 
       FormBox["\"\"", TraditionalForm], {0.00375, 0.}, {
        Thickness[0.001]}}, {2.995732273553991, 
       FormBox["\"\"", TraditionalForm], {0.00375, 0.}, {
        Thickness[0.001]}}, {3.4011973816621555`, 
       FormBox["\"\"", TraditionalForm], {0.00375, 0.}, {
        Thickness[0.001]}}, {3.6888794541139363`, 
       FormBox["\"\"", TraditionalForm], {0.00375, 0.}, {
        Thickness[0.001]}}, {3.912023005428146, 
       FormBox["\"\"", TraditionalForm], {0.00375, 0.}, {
        Thickness[0.001]}}, {4.0943445622221, 
       FormBox["\"\"", TraditionalForm], {0.00375, 0.}, {
        Thickness[0.001]}}, {4.248495242049359, 
       FormBox["\"\"", TraditionalForm], {0.00375, 0.}, {
        Thickness[0.001]}}, {4.382026634673881, 
       FormBox["\"\"", TraditionalForm], {0.00375, 0.}, {
        Thickness[0.001]}}, {4.499809670330265, 
       FormBox["\"\"", TraditionalForm], {0.00375, 0.}, {
        Thickness[0.001]}}}}},
  GridLines->{None, None},
  Method->{},
  PlotRange->All,
  PlotRangeClipping->True,
  PlotRangePadding->{{0.18420680743952367`, 0.18420680743952367`}, {
   0.0972880730145872, 0.0972880730145872}},
  Ticks->{{{-4.605170185988091, 
      FormBox["0.01`", TraditionalForm]}, {-2.3025850929940455`, 
      FormBox["0.1`", TraditionalForm]}, {0., 
      FormBox["1", TraditionalForm]}, {2.302585092994046, 
      FormBox["10", TraditionalForm]}, {4.605170185988092, 
      FormBox["100", TraditionalForm]}, {-3.912023005428146, 
      FormBox["\"\"", TraditionalForm], {0.00375, 0.}, {
       Thickness[0.001]}}, {-3.506557897319982, 
      FormBox["\"\"", TraditionalForm], {0.00375, 0.}, {
       Thickness[0.001]}}, {-3.2188758248682006`, 
      FormBox["\"\"", TraditionalForm], {0.00375, 0.}, {
       Thickness[0.001]}}, {-2.995732273553991, 
      FormBox["\"\"", TraditionalForm], {0.00375, 0.}, {
       Thickness[0.001]}}, {-2.8134107167600364`, 
      FormBox["\"\"", TraditionalForm], {0.00375, 0.}, {
       Thickness[0.001]}}, {-2.659260036932778, 
      FormBox["\"\"", TraditionalForm], {0.00375, 0.}, {
       Thickness[0.001]}}, {-2.5257286443082556`, 
      FormBox["\"\"", TraditionalForm], {0.00375, 0.}, {
       Thickness[0.001]}}, {-2.407945608651872, 
      FormBox["\"\"", TraditionalForm], {0.00375, 0.}, {
       Thickness[0.001]}}, {-1.6094379124341003`, 
      FormBox["\"\"", TraditionalForm], {0.00375, 0.}, {
       Thickness[0.001]}}, {-1.203972804325936, 
      FormBox["\"\"", TraditionalForm], {0.00375, 0.}, {
       Thickness[0.001]}}, {-0.916290731874155, 
      FormBox["\"\"", TraditionalForm], {0.00375, 0.}, {
       Thickness[0.001]}}, {-0.6931471805599453, 
      FormBox["\"\"", TraditionalForm], {0.00375, 0.}, {
       Thickness[0.001]}}, {-0.5108256237659905, 
      FormBox["\"\"", TraditionalForm], {0.00375, 0.}, {
       Thickness[0.001]}}, {-0.35667494393873245`, 
      FormBox["\"\"", TraditionalForm], {0.00375, 0.}, {
       Thickness[0.001]}}, {-0.2231435513142097, 
      FormBox["\"\"", TraditionalForm], {0.00375, 0.}, {
       Thickness[0.001]}}, {-0.10536051565782616`, 
      FormBox["\"\"", TraditionalForm], {0.00375, 0.}, {
       Thickness[0.001]}}, {0.6931471805599453, 
      FormBox["\"\"", TraditionalForm], {0.00375, 0.}, {
       Thickness[0.001]}}, {1.0986122886681098`, 
      FormBox["\"\"", TraditionalForm], {0.00375, 0.}, {
       Thickness[0.001]}}, {1.3862943611198906`, 
      FormBox["\"\"", TraditionalForm], {0.00375, 0.}, {
       Thickness[0.001]}}, {1.6094379124341003`, 
      FormBox["\"\"", TraditionalForm], {0.00375, 0.}, {
       Thickness[0.001]}}, {1.791759469228055, 
      FormBox["\"\"", TraditionalForm], {0.00375, 0.}, {
       Thickness[0.001]}}, {1.9459101490553132`, 
      FormBox["\"\"", TraditionalForm], {0.00375, 0.}, {
       Thickness[0.001]}}, {2.0794415416798357`, 
      FormBox["\"\"", TraditionalForm], {0.00375, 0.}, {
       Thickness[0.001]}}, {2.1972245773362196`, 
      FormBox["\"\"", TraditionalForm], {0.00375, 0.}, {
       Thickness[0.001]}}, {2.995732273553991, 
      FormBox["\"\"", TraditionalForm], {0.00375, 0.}, {
       Thickness[0.001]}}, {3.4011973816621555`, 
      FormBox["\"\"", TraditionalForm], {0.00375, 0.}, {
       Thickness[0.001]}}, {3.6888794541139363`, 
      FormBox["\"\"", TraditionalForm], {0.00375, 0.}, {
       Thickness[0.001]}}, {3.912023005428146, 
      FormBox["\"\"", TraditionalForm], {0.00375, 0.}, {
       Thickness[0.001]}}, {4.0943445622221, 
      FormBox["\"\"", TraditionalForm], {0.00375, 0.}, {
       Thickness[0.001]}}, {4.248495242049359, 
      FormBox["\"\"", TraditionalForm], {0.00375, 0.}, {
       Thickness[0.001]}}, {4.382026634673881, 
      FormBox["\"\"", TraditionalForm], {0.00375, 0.}, {
       Thickness[0.001]}}, {4.499809670330265, 
      FormBox["\"\"", TraditionalForm], {0.00375, 0.}, {
       Thickness[0.001]}}}, {{-6.907755278982137, 
      FormBox[
       TagBox[
        InterpretationBox["\"0.001\"", 0.001, AutoDelete -> True], 
        NumberForm[#, {
          DirectedInfinity[1], 3}, NumberPadding -> {"", "0"}]& ], 
       TraditionalForm]}, {-6.214608098422191, 
      FormBox[
       TagBox[
        InterpretationBox["\"0.002\"", 0.002, AutoDelete -> True], 
        NumberForm[#, {
          DirectedInfinity[1], 3}, NumberPadding -> {"", "0"}]& ], 
       TraditionalForm]}, {-5.298317366548036, 
      FormBox[
       TagBox[
        InterpretationBox["\"0.005\"", 0.005, AutoDelete -> True], 
        NumberForm[#, {
          DirectedInfinity[1], 3}, NumberPadding -> {"", "0"}]& ], 
       TraditionalForm]}, {-4.605170185988092, 
      FormBox[
       TagBox[
        InterpretationBox["\"0.010\"", 0.01, AutoDelete -> True], 
        NumberForm[#, {
          DirectedInfinity[1], 3}, NumberPadding -> {"", "0"}]& ], 
       TraditionalForm]}, {-3.912023005428146, 
      FormBox[
       TagBox[
        InterpretationBox["\"0.020\"", 0.02, AutoDelete -> True], 
        NumberForm[#, {
          DirectedInfinity[1], 3}, NumberPadding -> {"", "0"}]& ], 
       TraditionalForm]}, {-2.995732273553991, 
      FormBox[
       TagBox[
        InterpretationBox["\"0.050\"", 0.05, AutoDelete -> True], 
        NumberForm[#, {
          DirectedInfinity[1], 3}, NumberPadding -> {"", "0"}]& ], 
       TraditionalForm]}, {-2.302585092994046, 
      FormBox[
       TagBox[
        InterpretationBox["\"0.100\"", 0.1, AutoDelete -> True], 
        NumberForm[#, {
          DirectedInfinity[1], 3}, NumberPadding -> {"", "0"}]& ], 
       TraditionalForm]}, {-1.6094379124341003`, 
      FormBox[
       TagBox[
        InterpretationBox["\"0.200\"", 0.2, AutoDelete -> True], 
        NumberForm[#, {
          DirectedInfinity[1], 3}, NumberPadding -> {"", "0"}]& ], 
       TraditionalForm]}, {-0.6931471805599453, 
      FormBox[
       TagBox[
        InterpretationBox["\"0.500\"", 0.5, AutoDelete -> True], 
        NumberForm[#, {
          DirectedInfinity[1], 3}, NumberPadding -> {"", "0"}]& ], 
       TraditionalForm]}, {-5.809142990314028, 
      FormBox["\"\"", TraditionalForm], {0.00375, 0.}, {
       Thickness[0.001]}}, {-5.521460917862246, 
      FormBox["\"\"", TraditionalForm], {0.00375, 0.}, {
       Thickness[0.001]}}, {-5.115995809754082, 
      FormBox["\"\"", TraditionalForm], {0.00375, 0.}, {
       Thickness[0.001]}}, {-4.961845129926823, 
      FormBox["\"\"", TraditionalForm], {0.00375, 0.}, {
       Thickness[0.001]}}, {-4.8283137373023015`, 
      FormBox["\"\"", TraditionalForm], {0.00375, 0.}, {
       Thickness[0.001]}}, {-4.710530701645918, 
      FormBox["\"\"", TraditionalForm], {0.00375, 0.}, {
       Thickness[0.001]}}, {-3.506557897319982, 
      FormBox["\"\"", TraditionalForm], {0.00375, 0.}, {
       Thickness[0.001]}}, {-3.2188758248682006`, 
      FormBox["\"\"", TraditionalForm], {0.00375, 0.}, {
       Thickness[0.001]}}, {-2.8134107167600364`, 
      FormBox["\"\"", TraditionalForm], {0.00375, 0.}, {
       Thickness[0.001]}}, {-2.6592600369327783`, 
      FormBox["\"\"", TraditionalForm], {0.00375, 0.}, {
       Thickness[0.001]}}, {-2.5257286443082556`, 
      FormBox["\"\"", TraditionalForm], {0.00375, 0.}, {
       Thickness[0.001]}}, {-2.4079456086518722`, 
      FormBox["\"\"", TraditionalForm], {0.00375, 0.}, {
       Thickness[0.001]}}, {-1.2039728043259361`, 
      FormBox["\"\"", TraditionalForm], {0.00375, 0.}, {
       Thickness[0.001]}}, {-0.916290731874155, 
      FormBox["\"\"", TraditionalForm], {0.00375, 0.}, {
       Thickness[0.001]}}}}]], "Output",
 CellChangeTimes->{{3.576004314112846*^9, 3.576004324191671*^9}, 
   3.576006648009224*^9, 3.576006713135703*^9, 3.5760068920022707`*^9, {
   3.576007240508185*^9, 3.5760072618260107`*^9}, 3.576007391042819*^9, 
   3.5760077055948257`*^9, {3.5760077902504187`*^9, 3.5760078533346853`*^9}}]
}, Open  ]],

Cell[BoxData[""], "Input",
 CellChangeTimes->{{3.5760006543159018`*^9, 3.576000662015435*^9}}],

Cell[BoxData[""], "Input",
 CellChangeTimes->{{3.576004036462232*^9, 3.576004036526396*^9}}],

Cell[BoxData[
 RowBox[{"\[IndentingNewLine]", 
  RowBox[{"(*", " ", 
   RowBox[{
   "VARYING", " ", "THE", " ", "NUMBER", " ", "OF", " ", "LETHAL", " ", 
    "MUTATIONS"}], " ", "*)"}]}]], "Input",
 CellChangeTimes->{{3.576008256293284*^9, 3.5760082762838182`*^9}}],

Cell[BoxData["\[IndentingNewLine]"], "Input",
 CellChangeTimes->{3.576008277813559*^9}],

Cell[BoxData[
 RowBox[{
  RowBox[{"(*", " ", "Calculations", " ", "*)"}], "\[IndentingNewLine]", 
  "\[IndentingNewLine]", 
  RowBox[{"(*", " ", 
   RowBox[{"Base", " ", "equations"}], " ", "*)"}], "\[IndentingNewLine]", 
  RowBox[{
   RowBox[{
    RowBox[{"f1", "=", 
     RowBox[{"s1", "  ", "-", " ", 
      RowBox[{
       RowBox[{"(", 
        RowBox[{"1", "-", "s1"}], ")"}], " ", 
       RowBox[{
        RowBox[{"(", 
         RowBox[{"1", "-", "m"}], ")"}], "^", "l1"}], " ", "r1", " ", 
       RowBox[{"(", 
        RowBox[{
         RowBox[{"s1", " ", 
          RowBox[{"(", 
           RowBox[{"1", "-", "m"}], ")"}]}], " ", "+", " ", 
         RowBox[{"s2", " ", "m"}]}], ")"}]}]}]}], ";"}], 
   "\[IndentingNewLine]", 
   RowBox[{
    RowBox[{"f2", "=", 
     RowBox[{"s2", "  ", "-", " ", 
      RowBox[{
       RowBox[{"(", 
        RowBox[{"1", "-", "s2"}], ")"}], " ", 
       RowBox[{
        RowBox[{"(", 
         RowBox[{"1", "-", "m"}], ")"}], "^", "l2"}], " ", "r2", " ", 
       RowBox[{"(", 
        RowBox[{
         RowBox[{"s2", " ", 
          RowBox[{"(", 
           RowBox[{"1", "-", "m"}], ")"}]}], " ", "+", " ", 
         RowBox[{"s1", " ", "m"}]}], ")"}]}]}]}], ";"}], 
   "\[IndentingNewLine]", 
   RowBox[{"(*", " ", 
    RowBox[{
    "system", " ", "giving", " ", "the", " ", "exact", " ", "result"}], " ", 
    "*)"}], "\[IndentingNewLine]", 
   RowBox[{
    RowBox[{"sol", "=", 
     RowBox[{"Solve", "[", 
      RowBox[{
       RowBox[{"{", 
        RowBox[{
         RowBox[{"f1", "\[Equal]", "0"}], ",", 
         RowBox[{"f2", "\[Equal]", "0"}]}], "}"}], ",", 
       RowBox[{"{", 
        RowBox[{"s1", ",", "s2"}], "}"}]}], "]"}]}], ";"}], 
   "\[IndentingNewLine]", "\[IndentingNewLine]", 
   RowBox[{"(*", " ", 
    RowBox[{"Equation", " ", "17", " ", "of", " ", 
     RowBox[{"Sup", "."}]}], " ", "*)"}], "\[IndentingNewLine]", 
   RowBox[{
    RowBox[{"s12", "=", 
     RowBox[{
      RowBox[{"(", 
       RowBox[{
        RowBox[{"(", 
         RowBox[{
          RowBox[{"(", 
           RowBox[{"al", "+", 
            RowBox[{"Sqrt", "[", 
             RowBox[{
              RowBox[{"al", "^", "2"}], "+", 
              RowBox[{"4", " ", "m", " ", 
               RowBox[{"s21", "/", 
                RowBox[{"(", 
                 RowBox[{"1", "-", "m"}], ")"}]}]}]}], "]"}]}], ")"}], "/", 
          "2"}], ")"}], "/.", 
        RowBox[{"al", "\[Rule]", 
         RowBox[{"(", 
          RowBox[{"1", "-", 
           RowBox[{"1", "/", 
            RowBox[{"(", 
             RowBox[{"r1", " ", 
              RowBox[{
               RowBox[{"(", 
                RowBox[{"1", "-", "m"}], ")"}], "^", 
               RowBox[{"(", 
                RowBox[{"l1", "+", "1"}], ")"}]}]}], ")"}]}], "-", 
           RowBox[{"m", " ", 
            RowBox[{"s21", "/", 
             RowBox[{"(", 
              RowBox[{"1", "-", "m"}], ")"}]}]}]}], ")"}]}]}], ")"}], "/.", 
      RowBox[{"s21", "\[Rule]", 
       RowBox[{"(", 
        RowBox[{
         RowBox[{"(", 
          RowBox[{
           RowBox[{"r2", " ", 
            RowBox[{
             RowBox[{"(", 
              RowBox[{"1", "-", "m"}], ")"}], "^", 
             RowBox[{"(", 
              RowBox[{"l2", "+", "1"}], ")"}]}]}], "-", "1"}], ")"}], "/", 
         RowBox[{"(", 
          RowBox[{"r2", " ", 
           RowBox[{
            RowBox[{"(", 
             RowBox[{"1", "-", "m"}], ")"}], "^", 
            RowBox[{"(", 
             RowBox[{"l2", "+", "1"}], ")"}]}]}], ")"}]}], ")"}]}]}]}], ";"}],
    "\[IndentingNewLine]", "\[IndentingNewLine]", 
   RowBox[{
    RowBox[{"Eq18temp", "=", 
     RowBox[{
      RowBox[{"(", 
       RowBox[{"Simplify", "[", 
        RowBox[{
         RowBox[{"(", 
          RowBox[{"Normal", "[", 
           RowBox[{"Series", "[", 
            RowBox[{
             RowBox[{
              RowBox[{"(", "s1test", ")"}], "/.", 
              RowBox[{"L", "\[Rule]", "l1"}]}], ",", 
             RowBox[{"{", 
              RowBox[{"s2", ",", "0", ",", "1"}], "}"}]}], "]"}], "]"}], 
          ")"}], " ", "/.", 
         RowBox[{
          SqrtBox[
           SuperscriptBox[
            RowBox[{"(", 
             RowBox[{"1", "-", 
              RowBox[{
               SuperscriptBox[
                RowBox[{"(", 
                 RowBox[{"1", "-", "m"}], ")"}], "l1"], " ", "r1"}], "+", 
              RowBox[{
               SuperscriptBox[
                RowBox[{"(", 
                 RowBox[{"1", "-", "m"}], ")"}], "l1"], " ", "m", " ", 
               "r1"}]}], ")"}], "2"]], "->", 
          RowBox[{"(", 
           RowBox[{"1", "-", 
            RowBox[{
             SuperscriptBox[
              RowBox[{"(", 
               RowBox[{"1", "-", "m"}], ")"}], 
              RowBox[{"l1", "+", "1"}]], " ", "r1"}]}], ")"}]}]}], "]"}], 
       ")"}], "/.", 
      RowBox[{"s2", "->", 
       RowBox[{"(", 
        RowBox[{
         RowBox[{"(", 
          RowBox[{
           RowBox[{"r2", " ", 
            RowBox[{
             RowBox[{"(", 
              RowBox[{"1", "-", "m"}], ")"}], "^", 
             RowBox[{"(", 
              RowBox[{"l2", "+", "1"}], ")"}]}]}], "-", "1"}], ")"}], "/", 
         RowBox[{"(", 
          RowBox[{"r2", " ", 
           RowBox[{
            RowBox[{"(", 
             RowBox[{"1", "-", "m"}], ")"}], "^", 
            RowBox[{"(", 
             RowBox[{"l2", "+", "1"}], ")"}]}]}], ")"}]}], ")"}]}]}]}], ";"}],
    " ", "\[IndentingNewLine]", 
   RowBox[{
    RowBox[{"Eq18", "=", 
     FractionBox[
      RowBox[{
       SuperscriptBox[
        RowBox[{"(", 
         RowBox[{"1", "-", "m"}], ")"}], 
        RowBox[{
         RowBox[{"-", "1"}], "+", "l1", "-", "l2"}]], " ", "m", " ", "r1", 
       " ", 
       RowBox[{"(", 
        RowBox[{
         RowBox[{"-", "1"}], "+", 
         RowBox[{
          SuperscriptBox[
           RowBox[{"(", 
            RowBox[{"1", "-", "m"}], ")"}], 
           RowBox[{"1", "+", "l2"}]], " ", "r2"}]}], ")"}]}], 
      RowBox[{
       RowBox[{"(", 
        RowBox[{"1", "-", 
         RowBox[{
          SuperscriptBox[
           RowBox[{"(", 
            RowBox[{"1", "-", "m"}], ")"}], 
           RowBox[{"1", "+", "l1"}]], " ", "r1"}]}], ")"}], " ", "r2"}]]}], 
    ";"}], " ", 
   RowBox[{"(*", " ", 
    RowBox[{
     RowBox[{
     "using", " ", "the", " ", "result", " ", "of", " ", "Eq18", " ", 
      "temp"}], ",", " ", 
     RowBox[{
      RowBox[{"we", " ", "make", " ", "the", " ", "simplification", " ", 
       RowBox[{"Sqrt", "[", 
        RowBox[{
         RowBox[{"(", 
          RowBox[{"1", "-", 
           RowBox[{
            RowBox[{
             RowBox[{"(", 
              RowBox[{"1", "-", "m"}], ")"}], "^", 
             RowBox[{"(", 
              RowBox[{"l", "+", "1"}], ")"}]}], " ", "r1"}]}], ")"}], "^", 
         "2"}], "]"}]}], " ", "=", " ", 
      RowBox[{
       RowBox[{"(", 
        RowBox[{"1", "-", 
         RowBox[{
          RowBox[{
           RowBox[{"(", 
            RowBox[{"1", "-", "m"}], ")"}], "^", 
           RowBox[{"(", 
            RowBox[{"l", "+", "1"}], ")"}]}], " ", "r1"}]}], ")"}], " ", "to",
        " ", "obtain", " ", "Eq18"}]}]}], "*)"}], "\[IndentingNewLine]", 
   RowBox[{
    RowBox[{"Simplify", "[", 
     RowBox[{
      RowBox[{"Simplify", "[", 
       RowBox[{"D", "[", 
        RowBox[{"Eq18", ",", "m"}], "]"}], "]"}], "+", 
      RowBox[{
       SuperscriptBox[
        RowBox[{"(", 
         RowBox[{"1", "-", "m"}], ")"}], 
        RowBox[{
         RowBox[{"-", "2"}], "+", "l1", "-", "l2"}]], " ", "r1", " ", 
       RowBox[{"ds12dl", " ", "/", " ", 
        RowBox[{"(", 
         RowBox[{
          SuperscriptBox[
           RowBox[{"(", 
            RowBox[{
             RowBox[{"-", "1"}], "+", 
             RowBox[{
              SuperscriptBox[
               RowBox[{"(", 
                RowBox[{"1", "-", "m"}], ")"}], 
               RowBox[{"1", "+", "l1"}]], " ", "r1"}]}], ")"}], "2"], " ", 
          "r2"}], ")"}]}]}]}], "]"}], ";"}], " ", 
   RowBox[{"(*", " ", 
    RowBox[{
    "This", " ", "expression", " ", "is", " ", "equal", " ", "to", " ", 
     RowBox[{"zero", ":", " ", 
      RowBox[{"ds12dl", " ", "\[Equal]", 
       RowBox[{
       "0", " ", "is", " ", "equivalent", " ", "to", " ", "the", " ", 
        "derivative", " ", "of", " ", "Eq18"}], " ", "\[Equal]", " ", 
       "0"}]}]}], "*)"}], "\[IndentingNewLine]", 
   RowBox[{
    RowBox[{"ds12dl", "=", 
     RowBox[{"1", "+", 
      RowBox[{
       RowBox[{"(", 
        RowBox[{"l2", "-", "l1"}], ")"}], " ", "m"}], "-", 
      RowBox[{"r1", " ", 
       RowBox[{"(", 
        RowBox[{"1", "+", 
         RowBox[{"m", 
          RowBox[{"(", 
           RowBox[{"l2", "+", "1"}], ")"}]}]}], ")"}], " ", 
       RowBox[{
        RowBox[{"(", 
         RowBox[{"1", "-", "m"}], ")"}], "^", 
        RowBox[{"(", 
         RowBox[{"l1", "+", "1"}], ")"}]}]}], "-", 
      RowBox[{"r2", " ", 
       RowBox[{"(", 
        RowBox[{"1", "-", 
         RowBox[{"m", " ", 
          RowBox[{"(", 
           RowBox[{"l1", "+", "1"}], ")"}]}]}], ")"}], " ", 
       RowBox[{
        RowBox[{"(", 
         RowBox[{"1", "-", "m"}], ")"}], "^", 
        RowBox[{"(", 
         RowBox[{"l2", "+", "1"}], ")"}]}]}], "+", 
      RowBox[{"r1", " ", "r2", " ", 
       RowBox[{
        RowBox[{"(", 
         RowBox[{"1", "-", "m"}], ")"}], "^", 
        RowBox[{"(", 
         RowBox[{"l1", "+", "l2", "+", "2"}], ")"}]}]}]}]}], ";"}], " ", 
   RowBox[{"(*", " ", 
    RowBox[{"Equation", " ", "19", " ", "of", " ", 
     RowBox[{"Sup", "."}]}], " ", "*)"}], "\[IndentingNewLine]", 
   RowBox[{
    RowBox[{"ds12dlx", "=", 
     RowBox[{"1", "+", "x2", "-", "x1", "-", 
      RowBox[{"r1", " ", 
       RowBox[{"(", 
        RowBox[{"1", "+", "x2"}], ")"}], " ", 
       RowBox[{"Exp", "[", 
        RowBox[{"-", "x1"}], "]"}]}], "-", 
      RowBox[{"r2", " ", 
       RowBox[{"(", 
        RowBox[{"1", "-", "x1"}], ")"}], " ", 
       RowBox[{"Exp", "[", 
        RowBox[{"-", "x2"}], "]"}]}], "+", 
      RowBox[{"r1", " ", "r2", "  ", 
       RowBox[{"Exp", "[", 
        RowBox[{
         RowBox[{"-", "x1"}], "-", "x2"}], "]"}]}]}]}], ";"}], " ", 
   RowBox[{"(*", " ", 
    RowBox[{"Equation", " ", "20", " ", "of", " ", 
     RowBox[{"Sup", "."}]}], " ", "*)"}], "\[IndentingNewLine]", 
   RowBox[{"(*", " ", 
    RowBox[{
     RowBox[{
      RowBox[{"If", " ", "L1"}], ">>", "L2"}], ",", " ", 
     RowBox[{
      RowBox[{"then", " ", "x1"}], ">>", 
      RowBox[{
       RowBox[{
        RowBox[{
         RowBox[{"x2", ".", " ", "Then"}], " ", "ds12dlx", " ", "is", " ", 
         "approximately", " ", "equal", " ", "to", " ", "1"}], "-", "x1", "-", 
        RowBox[{"r1", " ", 
         RowBox[{"Exp", "[", 
          RowBox[{"-", "x1"}], "]"}]}], "-", 
        RowBox[{"r2", " ", 
         RowBox[{"(", 
          RowBox[{"1", "-", "x1"}], ")"}], " ", 
         RowBox[{"Exp", "[", 
          RowBox[{"-", "x2"}], "]"}]}], "+", 
        RowBox[{"r1", " ", "r2", "  ", 
         RowBox[{"Exp", "[", 
          RowBox[{
           RowBox[{"-", "x1"}], "-", "x2"}], "]"}]}]}], " ", "=", " ", 
       RowBox[{
        RowBox[{"(", 
         RowBox[{"1", "-", "x1", "-", 
          RowBox[{"r1", " ", 
           RowBox[{"Exp", "[", 
            RowBox[{"-", "x1"}], "]"}]}]}], ")"}], " ", 
        RowBox[{
         RowBox[{"(", 
          RowBox[{"1", "-", 
           RowBox[{"r2", " ", 
            RowBox[{"Exp", "[", 
             RowBox[{"-", "x2"}], "]"}]}]}], ")"}], "."}]}]}]}]}], " ", 
    "*)"}], "\[IndentingNewLine]", 
   RowBox[{
    RowBox[{"eqsimp1", "=", 
     RowBox[{
      RowBox[{"(", 
       RowBox[{"1", "-", "x1"}], ")"}], " ", "-", 
      RowBox[{"r1", " ", 
       RowBox[{"Exp", "[", 
        RowBox[{"-", "x1"}], "]"}]}]}]}], ";"}], "\[IndentingNewLine]", 
   RowBox[{"(*", " ", 
    RowBox[{
     RowBox[{"If", " ", "L1", 
      RowBox[{"<<", "L2"}]}], ",", " ", 
     RowBox[{
      RowBox[{
       RowBox[{"then", " ", "x1", 
        RowBox[{
         RowBox[{"<<", "x2"}], ".", " ", "Then"}], " ", "ds12dlx", " ", "is", 
        " ", "approximately", " ", "equal", " ", "to", " ", "1"}], "+", "x2", 
       "-", 
       RowBox[{"r1", " ", 
        RowBox[{"(", 
         RowBox[{"1", "+", "x2"}], ")"}], " ", 
        RowBox[{"Exp", "[", 
         RowBox[{"-", "x1"}], "]"}]}], "-", 
       RowBox[{"r2", "  ", 
        RowBox[{"Exp", "[", 
         RowBox[{"-", "x2"}], "]"}]}], "+", 
       RowBox[{"r1", " ", "r2", "  ", 
        RowBox[{"Exp", "[", 
         RowBox[{
          RowBox[{"-", "x1"}], "-", "x2"}], "]"}]}]}], " ", "=", " ", 
      RowBox[{
       RowBox[{"(", 
        RowBox[{
         RowBox[{"(", 
          RowBox[{"1", "+", "x2"}], ")"}], " ", "-", 
         RowBox[{"r2", "  ", 
          RowBox[{"Exp", "[", 
           RowBox[{"-", "x2"}], "]"}]}]}], ")"}], " ", 
       RowBox[{"(", 
        RowBox[{"1", "-", 
         RowBox[{"r1", " ", 
          RowBox[{"Exp", "[", 
           RowBox[{"-", "x1"}], "]"}]}]}], ")"}]}]}]}], "*)"}], 
   "\[IndentingNewLine]", 
   RowBox[{
    RowBox[{"eqsimp2", "=", 
     RowBox[{
      RowBox[{"(", 
       RowBox[{"1", "+", "x2"}], ")"}], " ", "-", 
      RowBox[{"r2", "  ", 
       RowBox[{"Exp", "[", 
        RowBox[{"-", "x2"}], "]"}]}]}]}], ";"}]}]}]], "Input",
 CellChangeTimes->{
  3.5760082789348392`*^9, 3.576008734283696*^9, {3.5760091883833303`*^9, 
   3.576009196769308*^9}, {3.576009363589726*^9, 3.57600941591335*^9}, {
   3.576065554296463*^9, 3.576065556028007*^9}, {3.576066296156602*^9, 
   3.576066308943536*^9}, {3.57607027923909*^9, 3.576070327821074*^9}, {
   3.576090139145873*^9, 3.576090207596891*^9}, {3.576090641668557*^9, 
   3.576090703316991*^9}, {3.576090800839381*^9, 3.576090837579569*^9}, {
   3.576090892215864*^9, 3.576090911806761*^9}, {3.576249691436943*^9, 
   3.576249825682226*^9}, {3.576249863927588*^9, 3.5762498733104486`*^9}, {
   3.576249914392577*^9, 3.5762499329562883`*^9}, 3.576250474769226*^9, {
   3.576250710569368*^9, 3.5762507485467443`*^9}, {3.5762512748145514`*^9, 
   3.576251276705488*^9}, {3.576251753226365*^9, 3.576251834157612*^9}}],

Cell[CellGroupData[{

Cell[BoxData[{
 RowBox[{"NSolve", "[", 
  RowBox[{
   RowBox[{
    RowBox[{"(", 
     RowBox[{"eqsimp2", "/.", 
      RowBox[{"r2", "\[Rule]", "10"}]}], ")"}], "\[Equal]", "0"}], ",", 
   "x2"}], "]"}], "\[IndentingNewLine]", 
 RowBox[{"NSolve", "[", 
  RowBox[{
   RowBox[{
    RowBox[{"(", 
     RowBox[{"eqsimp2", "/.", 
      RowBox[{"r2", "\[Rule]", "1.5"}]}], ")"}], "\[Equal]", "0"}], ",", 
   "x2"}], "]"}], "\[IndentingNewLine]", 
 RowBox[{"NSolve", "[", 
  RowBox[{
   RowBox[{
    RowBox[{"(", 
     RowBox[{"eqsimp1", "/.", 
      RowBox[{"r1", "\[Rule]", "0.5"}]}], ")"}], "\[Equal]", "0"}], ",", 
   "x1"}], "]"}], "\[IndentingNewLine]", 
 RowBox[{"NSolve", "[", 
  RowBox[{
   RowBox[{
    RowBox[{"(", 
     RowBox[{"eqsimp1", "/.", 
      RowBox[{"r1", "\[Rule]", "0.9"}]}], ")"}], "\[Equal]", "0"}], ",", 
   "x1"}], "]"}], "\[IndentingNewLine]"}], "Input",
 CellChangeTimes->{{3.576070332843999*^9, 3.5760703461208467`*^9}, {
   3.576071263011056*^9, 3.576071282952128*^9}, {3.576071321307897*^9, 
   3.57607139861967*^9}, {3.5760758535996532`*^9, 3.576075874990775*^9}, 
   3.5760895111226873`*^9, {3.576090217495578*^9, 3.576090222935041*^9}, {
   3.576090718720215*^9, 3.576090796564196*^9}, {3.5762453752155933`*^9, 
   3.576245386179051*^9}, {3.576248279961319*^9, 3.576248312025867*^9}, {
   3.576249498351529*^9, 3.576249547539214*^9}}],

Cell[BoxData[
 RowBox[{
  StyleBox[
   RowBox[{"NSolve", "::", "ifun"}], "MessageName"], 
  RowBox[{
  ":", " "}], "\<\"Inverse functions are being used by \[NoBreak]\\!\\(NSolve\
\\)\[NoBreak], so some solutions may not be found; use Reduce for complete \
solution information. \\!\\(\\*ButtonBox[\\\"\[RightSkeleton]\\\", \
ButtonStyle->\\\"Link\\\", ButtonFrame->None, \
ButtonData:>\\\"paclet:ref/NSolve\\\", ButtonNote -> \\\"NSolve::ifun\\\"]\\)\
\"\>"}]], "Message", "MSG",
 CellChangeTimes->{3.576248427415759*^9, 3.5762495502358522`*^9}],

Cell[BoxData[
 RowBox[{"{", 
  RowBox[{"{", 
   RowBox[{"x2", "\[Rule]", "1.4191633399120043`"}], "}"}], "}"}]], "Output",
 CellChangeTimes->{
  3.576070346886818*^9, 3.576071196744837*^9, 3.5760712455270844`*^9, {
   3.576071327130662*^9, 3.576071352697125*^9}, 3.576071384403607*^9, 
   3.576075877095079*^9, 3.5760895117768173`*^9, 3.576090316636735*^9, 
   3.576090722892655*^9, {3.576090774328197*^9, 3.576090790527533*^9}, {
   3.576245379843223*^9, 3.576245386538869*^9}, 3.576248312649806*^9, 
   3.576248427419197*^9, 3.5762495502413816`*^9}],

Cell[BoxData[
 RowBox[{
  StyleBox[
   RowBox[{"NSolve", "::", "ifun"}], "MessageName"], 
  RowBox[{
  ":", " "}], "\<\"Inverse functions are being used by \[NoBreak]\\!\\(NSolve\
\\)\[NoBreak], so some solutions may not be found; use Reduce for complete \
solution information. \\!\\(\\*ButtonBox[\\\"\[RightSkeleton]\\\", \
ButtonStyle->\\\"Link\\\", ButtonFrame->None, \
ButtonData:>\\\"paclet:ref/NSolve\\\", ButtonNote -> \\\"NSolve::ifun\\\"]\\)\
\"\>"}]], "Message", "MSG",
 CellChangeTimes->{3.576248427415759*^9, 3.576249550305434*^9}],

Cell[BoxData[
 RowBox[{"{", 
  RowBox[{"{", 
   RowBox[{"x2", "\[Rule]", "0.2126538695820518`"}], "}"}], "}"}]], "Output",
 CellChangeTimes->{
  3.576070346886818*^9, 3.576071196744837*^9, 3.5760712455270844`*^9, {
   3.576071327130662*^9, 3.576071352697125*^9}, 3.576071384403607*^9, 
   3.576075877095079*^9, 3.5760895117768173`*^9, 3.576090316636735*^9, 
   3.576090722892655*^9, {3.576090774328197*^9, 3.576090790527533*^9}, {
   3.576245379843223*^9, 3.576245386538869*^9}, 3.576248312649806*^9, 
   3.576248427419197*^9, 3.576249550312088*^9}],

Cell[BoxData[
 RowBox[{
  StyleBox[
   RowBox[{"NSolve", "::", "ifun"}], "MessageName"], 
  RowBox[{
  ":", " "}], "\<\"Inverse functions are being used by \[NoBreak]\\!\\(NSolve\
\\)\[NoBreak], so some solutions may not be found; use Reduce for complete \
solution information. \\!\\(\\*ButtonBox[\\\"\[RightSkeleton]\\\", \
ButtonStyle->\\\"Link\\\", ButtonFrame->None, \
ButtonData:>\\\"paclet:ref/NSolve\\\", ButtonNote -> \\\"NSolve::ifun\\\"]\\)\
\"\>"}]], "Message", "MSG",
 CellChangeTimes->{3.576248427415759*^9, 3.576249550424499*^9}],

Cell[BoxData[
 RowBox[{"{", 
  RowBox[{
   RowBox[{"{", 
    RowBox[{"x1", "\[Rule]", 
     RowBox[{"-", "1.6783469900166605`"}]}], "}"}], ",", 
   RowBox[{"{", 
    RowBox[{"x1", "\[Rule]", "0.7680390470134656`"}], "}"}]}], 
  "}"}]], "Output",
 CellChangeTimes->{
  3.576070346886818*^9, 3.576071196744837*^9, 3.5760712455270844`*^9, {
   3.576071327130662*^9, 3.576071352697125*^9}, 3.576071384403607*^9, 
   3.576075877095079*^9, 3.5760895117768173`*^9, 3.576090316636735*^9, 
   3.576090722892655*^9, {3.576090774328197*^9, 3.576090790527533*^9}, {
   3.576245379843223*^9, 3.576245386538869*^9}, 3.576248312649806*^9, 
   3.576248427419197*^9, 3.576249550427628*^9}],

Cell[BoxData[
 RowBox[{
  StyleBox[
   RowBox[{"NSolve", "::", "ifun"}], "MessageName"], 
  RowBox[{
  ":", " "}], "\<\"Inverse functions are being used by \[NoBreak]\\!\\(NSolve\
\\)\[NoBreak], so some solutions may not be found; use Reduce for complete \
solution information. \\!\\(\\*ButtonBox[\\\"\[RightSkeleton]\\\", \
ButtonStyle->\\\"Link\\\", ButtonFrame->None, \
ButtonData:>\\\"paclet:ref/NSolve\\\", ButtonNote -> \\\"NSolve::ifun\\\"]\\)\
\"\>"}]], "Message", "MSG",
 CellChangeTimes->{3.576248427415759*^9, 3.576249550539229*^9}],

Cell[BoxData[
 RowBox[{"{", 
  RowBox[{
   RowBox[{"{", 
    RowBox[{"x1", "\[Rule]", 
     RowBox[{"-", "0.5318116083896121`"}]}], "}"}], ",", 
   RowBox[{"{", 
    RowBox[{"x1", "\[Rule]", "0.39165871526656815`"}], "}"}]}], 
  "}"}]], "Output",
 CellChangeTimes->{
  3.576070346886818*^9, 3.576071196744837*^9, 3.5760712455270844`*^9, {
   3.576071327130662*^9, 3.576071352697125*^9}, 3.576071384403607*^9, 
   3.576075877095079*^9, 3.5760895117768173`*^9, 3.576090316636735*^9, 
   3.576090722892655*^9, {3.576090774328197*^9, 3.576090790527533*^9}, {
   3.576245379843223*^9, 3.576245386538869*^9}, 3.576248312649806*^9, 
   3.576248427419197*^9, 3.576249550542081*^9}]
}, Open  ]],

Cell[CellGroupData[{

Cell[BoxData[
 RowBox[{"\[IndentingNewLine]", 
  RowBox[{"(*", " ", 
   RowBox[{
    RowBox[{"Middle", " ", "pannel", " ", "of", " ", 
     RowBox[{"Sup", ".", " ", "figure"}], " ", "2"}], ",", " ", 
    RowBox[{
    "which", " ", "is", " ", "also", " ", "figure", " ", "3", " ", "of", " ", 
     "main", " ", "text", " ", 
     RowBox[{"(", 
      RowBox[{
       RowBox[{
       "taking", " ", "only", " ", "the", " ", "black", " ", "lines", " ", 
        "and", " ", "the", " ", "red", " ", "lines"}], ",", " ", 
       RowBox[{
       "and", " ", "coloring", " ", "the", " ", "black", " ", "lines", " ", 
        "according", " ", "to", " ", "the", " ", "regime"}]}], ")"}]}]}], " ",
    "*)"}], "\[IndentingNewLine]", "\[IndentingNewLine]", 
  RowBox[{
   RowBox[{
    RowBox[{"r1l", "=", "0.5"}], ";"}], "\[IndentingNewLine]", 
   RowBox[{
    RowBox[{"r2l", "=", "10"}], ";"}], "\[IndentingNewLine]", 
   RowBox[{
    RowBox[{"fnlocal", "=", 
     RowBox[{
      RowBox[{
       RowBox[{
        RowBox[{"ds12dlx", "/.", 
         RowBox[{"x1", "\[Rule]", 
          RowBox[{"(", 
           RowBox[{"m", " ", 
            RowBox[{"(", 
             RowBox[{"l1", "+", "1"}], ")"}]}], ")"}]}]}], "/.", 
        RowBox[{"x2", "\[Rule]", 
         RowBox[{"(", 
          RowBox[{"m", " ", 
           RowBox[{"(", 
            RowBox[{"l2", "+", "1"}], ")"}]}], ")"}]}]}], "/.", 
       RowBox[{"r1", "\[Rule]", "r1l"}]}], "/.", 
      RowBox[{"r2", "\[Rule]", "r2l"}]}]}], ";"}], "\[IndentingNewLine]", 
   RowBox[{
    RowBox[{"point4", "=", 
     RowBox[{"{", "}"}]}], ";"}], "\[IndentingNewLine]", 
   RowBox[{"For", "[", 
    RowBox[{
     RowBox[{"i", "=", "1"}], ",", 
     RowBox[{"i", "<", "11"}], ",", 
     RowBox[{"i", "++"}], ",", 
     RowBox[{
      RowBox[{"For", "[", 
       RowBox[{
        RowBox[{"j", "=", "1"}], ",", 
        RowBox[{"j", "<", "11"}], ",", 
        RowBox[{"j", "++"}], ",", 
        RowBox[{
         RowBox[{"test", "=", 
          RowBox[{"FindRoot", "[", 
           RowBox[{
            RowBox[{
             RowBox[{"fnlocal", "/.", 
              RowBox[{"l1", "\[Rule]", "i"}]}], "/.", 
             RowBox[{"l2", "\[Rule]", "j"}]}], ",", 
            RowBox[{"{", 
             RowBox[{"m", ",", "0.1"}], "}"}]}], "]"}]}], ";", 
         RowBox[{"point4", "=", 
          RowBox[{"Join", "[", 
           RowBox[{"point4", ",", 
            RowBox[{"{", 
             RowBox[{"{", 
              RowBox[{"i", ",", "j", ",", 
               RowBox[{"m", "/.", "test"}]}], "}"}], "}"}]}], "]"}]}]}]}], 
       "]"}], ";", 
      RowBox[{"For", "[", 
       RowBox[{
        RowBox[{"j", "=", "2"}], ",", 
        RowBox[{"j", "<", "11"}], ",", 
        RowBox[{"j", "++"}], ",", 
        RowBox[{
         RowBox[{"test", "=", 
          RowBox[{"FindRoot", "[", 
           RowBox[{
            RowBox[{
             RowBox[{"fnlocal", "/.", 
              RowBox[{"l1", "\[Rule]", "i"}]}], "/.", 
             RowBox[{"l2", "\[Rule]", 
              RowBox[{"(", 
               RowBox[{"j", "*", "10"}], ")"}]}]}], ",", 
            RowBox[{"{", 
             RowBox[{"m", ",", 
              RowBox[{"m", "/.", "test"}]}], "}"}]}], "]"}]}], ";", 
         RowBox[{"point4", "=", 
          RowBox[{"Join", "[", 
           RowBox[{"point4", ",", 
            RowBox[{"{", 
             RowBox[{"{", 
              RowBox[{"i", ",", 
               RowBox[{"j", "*", "10"}], ",", 
               RowBox[{"m", "/.", "test"}]}], "}"}], "}"}]}], "]"}]}]}]}], 
       "]"}]}]}], "]"}], "\[IndentingNewLine]", 
   RowBox[{"For", "[", 
    RowBox[{
     RowBox[{"i", "=", "2"}], ",", 
     RowBox[{"i", "<", "11"}], ",", 
     RowBox[{"i", "++"}], ",", 
     RowBox[{
      RowBox[{"For", "[", 
       RowBox[{
        RowBox[{"j", "=", "1"}], ",", 
        RowBox[{"j", "<", "11"}], ",", 
        RowBox[{"j", "++"}], ",", 
        RowBox[{
         RowBox[{"test", "=", 
          RowBox[{"FindRoot", "[", 
           RowBox[{
            RowBox[{
             RowBox[{"fnlocal", "/.", 
              RowBox[{"l1", "\[Rule]", 
               RowBox[{"(", 
                RowBox[{"i", "*", "10"}], ")"}]}]}], "/.", 
             RowBox[{"l2", "\[Rule]", "j"}]}], ",", 
            RowBox[{"{", 
             RowBox[{"m", ",", 
              RowBox[{"m", "/.", "test"}]}], "}"}]}], "]"}]}], ";", 
         RowBox[{"point4", "=", 
          RowBox[{"Join", "[", 
           RowBox[{"point4", ",", 
            RowBox[{"{", 
             RowBox[{"{", 
              RowBox[{
               RowBox[{"i", "*", "10"}], ",", "j", ",", 
               RowBox[{"m", "/.", "test"}]}], "}"}], "}"}]}], "]"}]}]}]}], 
       "]"}], ";", 
      RowBox[{"For", "[", 
       RowBox[{
        RowBox[{"j", "=", "2"}], ",", 
        RowBox[{"j", "<", "11"}], ",", 
        RowBox[{"j", "++"}], ",", 
        RowBox[{
         RowBox[{"test", "=", 
          RowBox[{"FindRoot", "[", 
           RowBox[{
            RowBox[{
             RowBox[{"fnlocal", "/.", 
              RowBox[{"l1", "\[Rule]", 
               RowBox[{"(", 
                RowBox[{"i", "*", "10"}], ")"}]}]}], "/.", 
             RowBox[{"l2", "\[Rule]", 
              RowBox[{"(", 
               RowBox[{"j", "*", "10"}], ")"}]}]}], ",", 
            RowBox[{"{", 
             RowBox[{"m", ",", 
              RowBox[{"m", "/.", "test"}]}], "}"}]}], "]"}]}], ";", 
         RowBox[{"point4", "=", 
          RowBox[{"Join", "[", 
           RowBox[{"point4", ",", 
            RowBox[{"{", 
             RowBox[{"{", 
              RowBox[{
               RowBox[{"i", "*", "10"}], ",", 
               RowBox[{"j", "*", "10"}], ",", 
               RowBox[{"m", "/.", "test"}]}], "}"}], "}"}]}], "]"}]}]}]}], 
       "]"}]}]}], "]"}], "\[IndentingNewLine]", "\[IndentingNewLine]", 
   RowBox[{
    RowBox[{"fnlocal", "=", 
     RowBox[{
      RowBox[{"ds12dl", "/.", 
       RowBox[{"r1", "\[Rule]", "r1l"}]}], "/.", 
      RowBox[{"r2", "\[Rule]", "r2l"}]}]}], ";"}], "\[IndentingNewLine]", 
   RowBox[{
    RowBox[{"point3", "=", 
     RowBox[{"{", "}"}]}], ";"}], "\[IndentingNewLine]", 
   RowBox[{"For", "[", 
    RowBox[{
     RowBox[{"i", "=", "1"}], ",", 
     RowBox[{"i", "<", "11"}], ",", 
     RowBox[{"i", "++"}], ",", 
     RowBox[{
      RowBox[{"For", "[", 
       RowBox[{
        RowBox[{"j", "=", "1"}], ",", 
        RowBox[{"j", "<", "11"}], ",", 
        RowBox[{"j", "++"}], ",", 
        RowBox[{
         RowBox[{"test", "=", 
          RowBox[{"FindRoot", "[", 
           RowBox[{
            RowBox[{
             RowBox[{"fnlocal", "/.", 
              RowBox[{"l1", "\[Rule]", "i"}]}], "/.", 
             RowBox[{"l2", "\[Rule]", "j"}]}], ",", 
            RowBox[{"{", 
             RowBox[{"m", ",", 
              RowBox[{
               RowBox[{"point4", "[", 
                RowBox[{"[", 
                 RowBox[{
                  RowBox[{
                   RowBox[{"(", 
                    RowBox[{"i", "-", "1"}], ")"}], "*", "19"}], "+", "j"}], 
                 "]"}], "]"}], "[", 
               RowBox[{"[", "3", "]"}], "]"}]}], "}"}]}], "]"}]}], ";", 
         RowBox[{"point3", "=", 
          RowBox[{"Join", "[", 
           RowBox[{"point3", ",", 
            RowBox[{"{", 
             RowBox[{"{", 
              RowBox[{"i", ",", "j", ",", 
               RowBox[{"m", "/.", "test"}]}], "}"}], "}"}]}], "]"}]}]}]}], 
       "]"}], ";", 
      RowBox[{"For", "[", 
       RowBox[{
        RowBox[{"j", "=", "2"}], ",", 
        RowBox[{"j", "<", "11"}], ",", 
        RowBox[{"j", "++"}], ",", 
        RowBox[{
         RowBox[{"test", "=", 
          RowBox[{"FindRoot", "[", 
           RowBox[{
            RowBox[{
             RowBox[{"fnlocal", "/.", 
              RowBox[{"l1", "\[Rule]", "i"}]}], "/.", 
             RowBox[{"l2", "\[Rule]", 
              RowBox[{"(", 
               RowBox[{"j", "*", "10"}], ")"}]}]}], ",", 
            RowBox[{"{", 
             RowBox[{"m", ",", 
              RowBox[{
               RowBox[{"point4", "[", 
                RowBox[{"[", 
                 RowBox[{
                  RowBox[{
                   RowBox[{"(", 
                    RowBox[{"i", "-", "1"}], ")"}], "*", "19"}], "+", "j", 
                  "+", "9"}], "]"}], "]"}], "[", 
               RowBox[{"[", "3", "]"}], "]"}]}], "}"}]}], "]"}]}], ";", 
         RowBox[{"point3", "=", 
          RowBox[{"Join", "[", 
           RowBox[{"point3", ",", 
            RowBox[{"{", 
             RowBox[{"{", 
              RowBox[{"i", ",", 
               RowBox[{"j", "*", "10"}], ",", 
               RowBox[{"m", "/.", "test"}]}], "}"}], "}"}]}], "]"}]}]}]}], 
       "]"}]}]}], "]"}], "\[IndentingNewLine]", 
   RowBox[{"For", "[", 
    RowBox[{
     RowBox[{"i", "=", "2"}], ",", 
     RowBox[{"i", "<", "11"}], ",", 
     RowBox[{"i", "++"}], ",", 
     RowBox[{
      RowBox[{"For", "[", 
       RowBox[{
        RowBox[{"j", "=", "1"}], ",", 
        RowBox[{"j", "<", "11"}], ",", 
        RowBox[{"j", "++"}], ",", 
        RowBox[{
         RowBox[{"test", "=", 
          RowBox[{"FindRoot", "[", 
           RowBox[{
            RowBox[{
             RowBox[{"fnlocal", "/.", 
              RowBox[{"l1", "\[Rule]", 
               RowBox[{"(", 
                RowBox[{"i", "*", "10"}], ")"}]}]}], "/.", 
             RowBox[{"l2", "\[Rule]", "j"}]}], ",", 
            RowBox[{"{", 
             RowBox[{"m", ",", 
              RowBox[{
               RowBox[{"point4", "[", 
                RowBox[{"[", 
                 RowBox[{
                  RowBox[{
                   RowBox[{"(", 
                    RowBox[{"i", "-", "2"}], ")"}], "*", "19"}], "+", "j", 
                  "+", "190"}], "]"}], "]"}], "[", 
               RowBox[{"[", "3", "]"}], "]"}]}], "}"}]}], "]"}]}], ";", 
         RowBox[{"point3", "=", 
          RowBox[{"Join", "[", 
           RowBox[{"point3", ",", 
            RowBox[{"{", 
             RowBox[{"{", 
              RowBox[{
               RowBox[{"i", "*", "10"}], ",", "j", ",", 
               RowBox[{"m", "/.", "test"}]}], "}"}], "}"}]}], "]"}]}]}]}], 
       "]"}], ";", 
      RowBox[{"For", "[", 
       RowBox[{
        RowBox[{"j", "=", "2"}], ",", 
        RowBox[{"j", "<", "11"}], ",", 
        RowBox[{"j", "++"}], ",", 
        RowBox[{
         RowBox[{"test", "=", 
          RowBox[{"FindRoot", "[", 
           RowBox[{
            RowBox[{
             RowBox[{"fnlocal", "/.", 
              RowBox[{"l1", "\[Rule]", 
               RowBox[{"(", 
                RowBox[{"i", "*", "10"}], ")"}]}]}], "/.", 
             RowBox[{"l2", "\[Rule]", 
              RowBox[{"(", 
               RowBox[{"j", "*", "10"}], ")"}]}]}], ",", 
            RowBox[{"{", 
             RowBox[{"m", ",", 
              RowBox[{
               RowBox[{"point4", "[", 
                RowBox[{"[", 
                 RowBox[{
                  RowBox[{
                   RowBox[{"(", 
                    RowBox[{"i", "-", "2"}], ")"}], "*", "19"}], "+", "j", 
                  "+", "190", "+", "9"}], "]"}], "]"}], "[", 
               RowBox[{"[", "3", "]"}], "]"}]}], "}"}]}], "]"}]}], ";", 
         RowBox[{"point3", "=", 
          RowBox[{"Join", "[", 
           RowBox[{"point3", ",", 
            RowBox[{"{", 
             RowBox[{"{", 
              RowBox[{
               RowBox[{"i", "*", "10"}], ",", 
               RowBox[{"j", "*", "10"}], ",", 
               RowBox[{"m", "/.", "test"}]}], "}"}], "}"}]}], "]"}]}]}]}], 
       "]"}]}]}], "]"}], "\[IndentingNewLine]", "\[IndentingNewLine]", 
   RowBox[{
    RowBox[{"fnlocal", "=", 
     RowBox[{"D", "[", 
      RowBox[{
       RowBox[{
        RowBox[{"s12", "/.", 
         RowBox[{"r1", "\[Rule]", "r1l"}]}], "/.", 
        RowBox[{"r2", "\[Rule]", "r2l"}]}], ",", "m"}], "]"}]}], ";"}], 
   "\[IndentingNewLine]", 
   RowBox[{
    RowBox[{"point2", "=", 
     RowBox[{"{", "}"}]}], ";"}], "\[IndentingNewLine]", 
   RowBox[{"For", "[", 
    RowBox[{
     RowBox[{"i", "=", "1"}], ",", 
     RowBox[{"i", "<", "11"}], ",", 
     RowBox[{"i", "++"}], ",", 
     RowBox[{
      RowBox[{"For", "[", 
       RowBox[{
        RowBox[{"j", "=", "1"}], ",", 
        RowBox[{"j", "<", "11"}], ",", 
        RowBox[{"j", "++"}], ",", 
        RowBox[{
         RowBox[{"test", "=", 
          RowBox[{"FindRoot", "[", 
           RowBox[{
            RowBox[{
             RowBox[{"fnlocal", "/.", 
              RowBox[{"l1", "\[Rule]", "i"}]}], "/.", 
             RowBox[{"l2", "\[Rule]", "j"}]}], ",", 
            RowBox[{"{", 
             RowBox[{"m", ",", 
              RowBox[{
               RowBox[{"point3", "[", 
                RowBox[{"[", 
                 RowBox[{
                  RowBox[{
                   RowBox[{"(", 
                    RowBox[{"i", "-", "1"}], ")"}], "*", "19"}], "+", "j"}], 
                 "]"}], "]"}], "[", 
               RowBox[{"[", "3", "]"}], "]"}]}], "}"}]}], "]"}]}], ";", 
         RowBox[{"point2", "=", 
          RowBox[{"Join", "[", 
           RowBox[{"point2", ",", 
            RowBox[{"{", 
             RowBox[{"{", 
              RowBox[{"i", ",", "j", ",", 
               RowBox[{"m", "/.", "test"}]}], "}"}], "}"}]}], "]"}]}]}]}], 
       "]"}], ";", 
      RowBox[{"For", "[", 
       RowBox[{
        RowBox[{"j", "=", "2"}], ",", 
        RowBox[{"j", "<", "11"}], ",", 
        RowBox[{"j", "++"}], ",", 
        RowBox[{
         RowBox[{"test", "=", 
          RowBox[{"FindRoot", "[", 
           RowBox[{
            RowBox[{
             RowBox[{"fnlocal", "/.", 
              RowBox[{"l1", "\[Rule]", "i"}]}], "/.", 
             RowBox[{"l2", "\[Rule]", 
              RowBox[{"(", 
               RowBox[{"j", "*", "10"}], ")"}]}]}], ",", 
            RowBox[{"{", 
             RowBox[{"m", ",", 
              RowBox[{
               RowBox[{"point3", "[", 
                RowBox[{"[", 
                 RowBox[{
                  RowBox[{
                   RowBox[{"(", 
                    RowBox[{"i", "-", "1"}], ")"}], "*", "19"}], "+", "j", 
                  "+", "9"}], "]"}], "]"}], "[", 
               RowBox[{"[", "3", "]"}], "]"}]}], "}"}]}], "]"}]}], ";", 
         RowBox[{"point2", "=", 
          RowBox[{"Join", "[", 
           RowBox[{"point2", ",", 
            RowBox[{"{", 
             RowBox[{"{", 
              RowBox[{"i", ",", 
               RowBox[{"j", "*", "10"}], ",", 
               RowBox[{"m", "/.", "test"}]}], "}"}], "}"}]}], "]"}]}]}]}], 
       "]"}]}]}], "]"}], "\[IndentingNewLine]", 
   RowBox[{"For", "[", 
    RowBox[{
     RowBox[{"i", "=", "2"}], ",", 
     RowBox[{"i", "<", "11"}], ",", 
     RowBox[{"i", "++"}], ",", 
     RowBox[{
      RowBox[{"For", "[", 
       RowBox[{
        RowBox[{"j", "=", "1"}], ",", 
        RowBox[{"j", "<", "11"}], ",", 
        RowBox[{"j", "++"}], ",", 
        RowBox[{
         RowBox[{"test", "=", 
          RowBox[{"FindRoot", "[", 
           RowBox[{
            RowBox[{
             RowBox[{"fnlocal", "/.", 
              RowBox[{"l1", "\[Rule]", 
               RowBox[{"(", 
                RowBox[{"i", "*", "10"}], ")"}]}]}], "/.", 
             RowBox[{"l2", "\[Rule]", "j"}]}], ",", 
            RowBox[{"{", 
             RowBox[{"m", ",", 
              RowBox[{
               RowBox[{"point3", "[", 
                RowBox[{"[", 
                 RowBox[{
                  RowBox[{
                   RowBox[{"(", 
                    RowBox[{"i", "-", "2"}], ")"}], "*", "19"}], "+", "j", 
                  "+", "190"}], "]"}], "]"}], "[", 
               RowBox[{"[", "3", "]"}], "]"}]}], "}"}]}], "]"}]}], ";", 
         RowBox[{"point2", "=", 
          RowBox[{"Join", "[", 
           RowBox[{"point2", ",", 
            RowBox[{"{", 
             RowBox[{"{", 
              RowBox[{
               RowBox[{"i", "*", "10"}], ",", "j", ",", 
               RowBox[{"m", "/.", "test"}]}], "}"}], "}"}]}], "]"}]}]}]}], 
       "]"}], ";", 
      RowBox[{"For", "[", 
       RowBox[{
        RowBox[{"j", "=", "2"}], ",", 
        RowBox[{"j", "<", "11"}], ",", 
        RowBox[{"j", "++"}], ",", 
        RowBox[{
         RowBox[{"test", "=", 
          RowBox[{"FindRoot", "[", 
           RowBox[{
            RowBox[{
             RowBox[{"fnlocal", "/.", 
              RowBox[{"l1", "\[Rule]", 
               RowBox[{"(", 
                RowBox[{"i", "*", "10"}], ")"}]}]}], "/.", 
             RowBox[{"l2", "\[Rule]", 
              RowBox[{"(", 
               RowBox[{"j", "*", "10"}], ")"}]}]}], ",", 
            RowBox[{"{", 
             RowBox[{"m", ",", 
              RowBox[{
               RowBox[{"point3", "[", 
                RowBox[{"[", 
                 RowBox[{
                  RowBox[{
                   RowBox[{"(", 
                    RowBox[{"i", "-", "2"}], ")"}], "*", "19"}], "+", "j", 
                  "+", "190", "+", "9"}], "]"}], "]"}], "[", 
               RowBox[{"[", "3", "]"}], "]"}]}], "}"}]}], "]"}]}], ";", 
         RowBox[{"point2", "=", 
          RowBox[{"Join", "[", 
           RowBox[{"point2", ",", 
            RowBox[{"{", 
             RowBox[{"{", 
              RowBox[{
               RowBox[{"i", "*", "10"}], ",", 
               RowBox[{"j", "*", "10"}], ",", 
               RowBox[{"m", "/.", "test"}]}], "}"}], "}"}]}], "]"}]}]}]}], 
       "]"}]}]}], "]"}], "\[IndentingNewLine]", "\[IndentingNewLine]", 
   RowBox[{
    RowBox[{"fnlocal", "=", 
     RowBox[{"D", "[", 
      RowBox[{
       RowBox[{
        RowBox[{
         RowBox[{"(", 
          RowBox[{"s1", "/.", 
           RowBox[{"sol", "[", 
            RowBox[{"[", "2", "]"}], "]"}]}], ")"}], "/.", 
         RowBox[{"r1", "\[Rule]", "r1l"}]}], "/.", 
        RowBox[{"r2", "\[Rule]", "r2l"}]}], ",", "m"}], "]"}]}], ";"}], 
   "\[IndentingNewLine]", 
   RowBox[{
    RowBox[{"point1", "=", 
     RowBox[{"{", "}"}]}], ";"}], "\[IndentingNewLine]", 
   RowBox[{"For", "[", 
    RowBox[{
     RowBox[{"i", "=", "1"}], ",", 
     RowBox[{"i", "<", "11"}], ",", 
     RowBox[{"i", "++"}], ",", 
     RowBox[{
      RowBox[{"For", "[", 
       RowBox[{
        RowBox[{"j", "=", "1"}], ",", 
        RowBox[{"j", "<", "11"}], ",", 
        RowBox[{"j", "++"}], ",", 
        RowBox[{
         RowBox[{"test", "=", 
          RowBox[{"FindRoot", "[", 
           RowBox[{
            RowBox[{
             RowBox[{"fnlocal", "/.", 
              RowBox[{"l1", "\[Rule]", "i"}]}], "/.", 
             RowBox[{"l2", "\[Rule]", "j"}]}], ",", 
            RowBox[{"{", 
             RowBox[{"m", ",", 
              RowBox[{
               RowBox[{"point2", "[", 
                RowBox[{"[", 
                 RowBox[{
                  RowBox[{
                   RowBox[{"(", 
                    RowBox[{"i", "-", "1"}], ")"}], "*", "19"}], "+", "j"}], 
                 "]"}], "]"}], "[", 
               RowBox[{"[", "3", "]"}], "]"}]}], "}"}]}], "]"}]}], ";", 
         RowBox[{"point1", "=", 
          RowBox[{"Join", "[", 
           RowBox[{"point1", ",", 
            RowBox[{"{", 
             RowBox[{"{", 
              RowBox[{"i", ",", "j", ",", 
               RowBox[{"Re", "[", 
                RowBox[{"m", "/.", "test"}], "]"}]}], "}"}], "}"}]}], 
           "]"}]}]}]}], "]"}], ";", 
      RowBox[{"For", "[", 
       RowBox[{
        RowBox[{"j", "=", "2"}], ",", 
        RowBox[{"j", "<", "11"}], ",", 
        RowBox[{"j", "++"}], ",", 
        RowBox[{
         RowBox[{"test", "=", 
          RowBox[{"FindRoot", "[", 
           RowBox[{
            RowBox[{
             RowBox[{"fnlocal", "/.", 
              RowBox[{"l1", "\[Rule]", "i"}]}], "/.", 
             RowBox[{"l2", "\[Rule]", 
              RowBox[{"(", 
               RowBox[{"j", "*", "10"}], ")"}]}]}], ",", 
            RowBox[{"{", 
             RowBox[{"m", ",", 
              RowBox[{
               RowBox[{"point2", "[", 
                RowBox[{"[", 
                 RowBox[{
                  RowBox[{
                   RowBox[{"(", 
                    RowBox[{"i", "-", "1"}], ")"}], "*", "19"}], "+", "j", 
                  "+", "9"}], "]"}], "]"}], "[", 
               RowBox[{"[", "3", "]"}], "]"}]}], "}"}]}], "]"}]}], ";", 
         RowBox[{"point1", "=", 
          RowBox[{"Join", "[", 
           RowBox[{"point1", ",", 
            RowBox[{"{", 
             RowBox[{"{", 
              RowBox[{"i", ",", 
               RowBox[{"j", "*", "10"}], ",", 
               RowBox[{"Re", "[", 
                RowBox[{"m", "/.", "test"}], "]"}]}], "}"}], "}"}]}], 
           "]"}]}]}]}], "]"}]}]}], "]"}], "\[IndentingNewLine]", 
   RowBox[{"For", "[", 
    RowBox[{
     RowBox[{"i", "=", "2"}], ",", 
     RowBox[{"i", "<", "11"}], ",", 
     RowBox[{"i", "++"}], ",", 
     RowBox[{
      RowBox[{"For", "[", 
       RowBox[{
        RowBox[{"j", "=", "1"}], ",", 
        RowBox[{"j", "<", "11"}], ",", 
        RowBox[{"j", "++"}], ",", 
        RowBox[{
         RowBox[{"test", "=", 
          RowBox[{"FindRoot", "[", 
           RowBox[{
            RowBox[{
             RowBox[{"fnlocal", "/.", 
              RowBox[{"l1", "\[Rule]", 
               RowBox[{"(", 
                RowBox[{"i", "*", "10"}], ")"}]}]}], "/.", 
             RowBox[{"l2", "\[Rule]", "j"}]}], ",", 
            RowBox[{"{", 
             RowBox[{"m", ",", 
              RowBox[{
               RowBox[{"point2", "[", 
                RowBox[{"[", 
                 RowBox[{
                  RowBox[{
                   RowBox[{"(", 
                    RowBox[{"i", "-", "2"}], ")"}], "*", "19"}], "+", "j", 
                  "+", "190"}], "]"}], "]"}], "[", 
               RowBox[{"[", "3", "]"}], "]"}]}], "}"}]}], "]"}]}], ";", 
         RowBox[{"point1", "=", 
          RowBox[{"Join", "[", 
           RowBox[{"point1", ",", 
            RowBox[{"{", 
             RowBox[{"{", 
              RowBox[{
               RowBox[{"i", "*", "10"}], ",", "j", ",", 
               RowBox[{"Re", "[", 
                RowBox[{"m", "/.", "test"}], "]"}]}], "}"}], "}"}]}], 
           "]"}]}]}]}], "]"}], ";", 
      RowBox[{"For", "[", 
       RowBox[{
        RowBox[{"j", "=", "2"}], ",", 
        RowBox[{"j", "<", "11"}], ",", 
        RowBox[{"j", "++"}], ",", 
        RowBox[{
         RowBox[{"test", "=", 
          RowBox[{"FindRoot", "[", 
           RowBox[{
            RowBox[{
             RowBox[{"fnlocal", "/.", 
              RowBox[{"l1", "\[Rule]", 
               RowBox[{"(", 
                RowBox[{"i", "*", "10"}], ")"}]}]}], "/.", 
             RowBox[{"l2", "\[Rule]", 
              RowBox[{"(", 
               RowBox[{"j", "*", "10"}], ")"}]}]}], ",", 
            RowBox[{"{", 
             RowBox[{"m", ",", 
              RowBox[{
               RowBox[{"point2", "[", 
                RowBox[{"[", 
                 RowBox[{
                  RowBox[{
                   RowBox[{"(", 
                    RowBox[{"i", "-", "2"}], ")"}], "*", "19"}], "+", "j", 
                  "+", "190", "+", "9"}], "]"}], "]"}], "[", 
               RowBox[{"[", "3", "]"}], "]"}]}], "}"}]}], "]"}]}], ";", 
         RowBox[{"point1", "=", 
          RowBox[{"Join", "[", 
           RowBox[{"point1", ",", 
            RowBox[{"{", 
             RowBox[{"{", 
              RowBox[{
               RowBox[{"i", "*", "10"}], ",", 
               RowBox[{"j", "*", "10"}], ",", 
               RowBox[{"Re", "[", 
                RowBox[{"m", "/.", "test"}], "]"}]}], "}"}], "}"}]}], 
           "]"}]}]}]}], "]"}]}]}], "]"}], "\[IndentingNewLine]", 
   "\[IndentingNewLine]", 
   RowBox[{
    RowBox[{"liste", "=", 
     RowBox[{"{", 
      RowBox[{
       RowBox[{"-", "1.8"}], ",", 
       RowBox[{"-", "1.4"}], ",", 
       RowBox[{"-", "1"}], ",", 
       RowBox[{"-", "0.6"}]}], "}"}]}], ";"}], "\[IndentingNewLine]", 
   RowBox[{"Show", "[", 
    RowBox[{
     RowBox[{"ListContourPlot", "[", 
      RowBox[{
       RowBox[{"Log10", "[", "point1", "]"}], ",", 
       RowBox[{"PlotRange", "\[Rule]", "All"}], ",", 
       RowBox[{"ContourShading", "\[Rule]", "None"}], ",", 
       RowBox[{"ContourStyle", "\[Rule]", "Red"}], ",", 
       RowBox[{"Contours", "\[Rule]", "liste"}], ",", 
       RowBox[{"ContourLabels", "\[Rule]", "All"}]}], "]"}], ",", 
     RowBox[{"ListContourPlot", "[", 
      RowBox[{
       RowBox[{"Log10", "[", "point2", "]"}], ",", 
       RowBox[{"ContourShading", "\[Rule]", "None"}], ",", 
       RowBox[{"ContourStyle", "\[Rule]", 
        RowBox[{"{", 
         RowBox[{"{", 
          RowBox[{"Purple", ",", "Dashed"}], "}"}], "}"}]}], ",", 
       RowBox[{"Contours", "\[Rule]", "liste"}]}], "]"}], ",", 
     RowBox[{"ListContourPlot", "[", 
      RowBox[{
       RowBox[{"Log10", "[", "point3", "]"}], ",", 
       RowBox[{"ContourShading", "\[Rule]", "None"}], ",", 
       RowBox[{"ContourStyle", "\[Rule]", 
        RowBox[{"{", 
         RowBox[{"{", 
          RowBox[{"Blue", ",", "Dotted"}], "}"}], "}"}]}], ",", 
       RowBox[{"Contours", "\[Rule]", "liste"}]}], "]"}], ",", 
     RowBox[{"ListContourPlot", "[", 
      RowBox[{
       RowBox[{"Log10", "[", "point4", "]"}], ",", 
       RowBox[{"ContourShading", "\[Rule]", "None"}], ",", 
       RowBox[{"ContourStyle", "\[Rule]", 
        RowBox[{"{", 
         RowBox[{"{", 
          RowBox[{"Green", ",", "DotDashed"}], "}"}], "}"}]}], ",", 
       RowBox[{"Contours", "\[Rule]", "liste"}]}], "]"}], ",", 
     RowBox[{"ContourPlot", "[", 
      RowBox[{
       RowBox[{"Log10", "[", 
        RowBox[{"Min", "[", 
         RowBox[{
          RowBox[{"0.768", "/", 
           RowBox[{"10", "^", "y1"}]}], ",", 
          RowBox[{"1.419", "/", 
           RowBox[{"10", "^", "y2"}]}]}], "]"}], "]"}], ",", 
       RowBox[{"{", 
        RowBox[{"y1", ",", "0", ",", "2"}], "}"}], ",", 
       RowBox[{"{", 
        RowBox[{"y2", ",", "0", ",", "2"}], "}"}], ",", 
       RowBox[{"ContourShading", "\[Rule]", "None"}], ",", 
       RowBox[{"ContourStyle", "\[Rule]", "Black"}], ",", 
       RowBox[{"Contours", "\[Rule]", "liste"}], ",", 
       RowBox[{"ContourLabels", "\[Rule]", "All"}]}], "]"}], ",", 
     RowBox[{"PlotRange", "\[Rule]", 
      RowBox[{"{", 
       RowBox[{
        RowBox[{"{", 
         RowBox[{"0", ",", "2"}], "}"}], ",", 
        RowBox[{"{", 
         RowBox[{"0", ",", "2"}], "}"}]}], "}"}]}]}], "]"}]}]}]], "Input",
 CellChangeTimes->{
  3.5760087376812696`*^9, {3.576008770196473*^9, 3.57600879594984*^9}, {
   3.5760092078313503`*^9, 3.576009291507906*^9}, {3.5762491119653*^9, 
   3.57624913960455*^9}, {3.57624963353955*^9, 3.576249636834998*^9}, {
   3.5762506666831493`*^9, 3.576250672279826*^9}}],

Cell[BoxData[
 RowBox[{
  StyleBox[
   RowBox[{"FindRoot", "::", "lstol"}], "MessageName"], 
  RowBox[{
  ":", " "}], "\<\"The line search decreased the step size to within \
tolerance specified by AccuracyGoal and PrecisionGoal but was unable to find \
a sufficient decrease in the merit function. You may need more than \
\[NoBreak]\\!\\(MachinePrecision\\)\[NoBreak] digits of working precision to \
meet these tolerances. \\!\\(\\*ButtonBox[\\\"\[RightSkeleton]\\\", \
ButtonStyle->\\\"Link\\\", ButtonFrame->None, \
ButtonData:>\\\"paclet:ref/message/FindRoot/lstol\\\", ButtonNote -> \
\\\"FindRoot::lstol\\\"]\\)\"\>"}]], "Message", "MSG",
 CellChangeTimes->{3.5760088258951063`*^9, 3.5760090433256617`*^9, 
  3.57624937670418*^9, 3.5762497333516083`*^9, 3.576250965858943*^9}],

Cell[BoxData[
 RowBox[{
  StyleBox[
   RowBox[{"FindRoot", "::", "lstol"}], "MessageName"], 
  RowBox[{
  ":", " "}], "\<\"The line search decreased the step size to within \
tolerance specified by AccuracyGoal and PrecisionGoal but was unable to find \
a sufficient decrease in the merit function. You may need more than \
\[NoBreak]\\!\\(MachinePrecision\\)\[NoBreak] digits of working precision to \
meet these tolerances. \\!\\(\\*ButtonBox[\\\"\[RightSkeleton]\\\", \
ButtonStyle->\\\"Link\\\", ButtonFrame->None, \
ButtonData:>\\\"paclet:ref/message/FindRoot/lstol\\\", ButtonNote -> \
\\\"FindRoot::lstol\\\"]\\)\"\>"}]], "Message", "MSG",
 CellChangeTimes->{3.5760088258951063`*^9, 3.5760090433256617`*^9, 
  3.57624937670418*^9, 3.5762497333516083`*^9, 3.57625097217927*^9}],

Cell[BoxData[
 GraphicsBox[{GraphicsComplexBox[CompressedData["
1:eJyFmHtUznkex6Ow5F7GjBiXRSPEVEx0+PyGyFgr95TrFklrardYjMgMhQnL
mmHiEJFLNTthRYqNVi65JDGEUo/uenp4uv6qx9qzv8/3d37v5+zZ55/veedz
vj7n9ftcv/19g2ctb21hYfG6lYXFf87/9TOtj5lh4/6IWDc/9txvvyOftP+u
E/r9hCSvukUlQrecWht6uKRM6PF311lbW1eq942ubuhd8gbu1wv9359B6PB8
+1yrhzVCb6rdV/xVbL3qT5rn6faxjap9/6dDmxybVH8epaZMD20Wuq9/WkRE
RIvQGw+tDescalLtK+yz9rm/B38sJOTCGk/mpf27TmjmxZp5sWZe4j6Fl/Z+
PWn9MQjNvFgzL+GPwkvYK7yEPwov1syLNfMS9gov4CNh3CAX1ngyL9bMizXz
Ys28xD0KL+29etL6YxCaebFmXsIfhZewV3gJfxRerJkXa+Yl7BVewEfCvMK4
QS7af1dPbXzpIL50EF86iC8dxJcO4ksH8aWD+NJBfOkgvnQQXzqILx3Elw7i
S/CRsO5gXmHcIBfWeDIv1sxL3Kfw0t6vJ60/BqGZF2vmJfxReAl7hZfwR+HF
mnmxZl7CXuEFfCSsy1h3MK8wbpALazyZl7hP4aW9X09afwxCMy/WzEv4o/AS
9gov4YfCizXzYs28hL3CC/hI2LewLmPdwbzCuEEurPFkXtr79aT1xyA082LN
vIQ/Ci9hr/AS/ii8WDMv1sxL2Cu8gI9k1texb2FdxrqDeYVxg1z4Pjy53mv8
MQgt6r2iRb1nf7jesz3Xe/aH672iRb1XtKj3bM/1XstHwrkH+zr2LazLWHcw
rzBukIv2fvXU9kc99Ec99Ec99Ec99Ec99Ec99Ec99Ec99EfBR2K/LDQ/A8wd
BuirBrM+hnUa6xDmmVkcASc8tfOqgbTzqoG086qBtPOqgbTzqoG086qBtPOq
gbTzquAj4dyMcyHOPdjXsW9hXca6g3mFcYNcWOPJvIQ/Ci9hp/AS/ii8WDMv
1sxL2Cu8gI+EewXOzTgX4tyDfR37FtZlrDuYVxg3yIU1nsxL2Cu8hD8KL9bM
izXzEvYKL+Aj4d6FewXOzTgX4tyDfR37FtZlrDuYVxg3yEX4A6eYV9kfnlcV
LeZVRYt5le15XtXykXAvxb0L9wqcm3EuxLkH+zr2LazLWHcwrzBukIuwh1Pk
o6JFPipa5CPbcz5q+Ui4t+NeinsX7hU4N+NciHMP9nXsW1iXse5gXmHcIBfh
D5xiXlW0mFfZjudVLR8J3zVwb8e9FPcu3Ctwbsa5EOce7OvYt7AuY93BvMK4
QS6s8WRewl7hBXwkfPfBdw3c23Evxb0L9wqcm3EuxLkH+zr2LazLWHcwrzBu
kAtrPJkX8JHwXQzfffBdA/d23Etx78K9AudmnAtx7sG+jn0L6zLWHcwrjBvk
IuzhZF5w8g/fEfGdDN+B8J0D93jcU3EPwz1DYl6s/88chH0e+xjWaaxDmGcY
R4JT0I1uOXn7s8hukc+RA0UXaIlNoXtPSsd3RYvObUZXRS3IU+tcr7zEk1fU
vSA7Ji4z0LlB6D21I667N5uo+5NDwc/uZ4u/F6dmPp2/O4ciR9QdDhpuoE7S
yD9aht+niQ2Fgy07NYj/t0POsi4+DuqeMevW1my7Ng2UeDG45fGAK+S3Ke/C
wloTjU14saBpxBOz91hPz2c7+laaaJlPzrOEKQX068M3R8ck6unOhmmuH3m9
pK5jS6x/eKrOlWs67nDr8Ujd+6ZbdL+2JreeCjx2Za6uLVLrbePE1n2LCik4
4O2OdmuraI+HPj74+6dka//PF98VmWjenBCny48KzPZIJ0P1waRnJmq3c2qu
73Dz9zt92LjMwrPqXv7R2KUnrY998G/BoK6VrYpFfq7IivcK+raQXEZWFU9/
oNbFqwP73nt300RrTRN0MZN0lHdsXHTh0XqqnDI0pDpafU/iuPZbvyJ44eRy
8j9zNuPNijKat7fPxf4FOuqdOqDToAulwi5s4qRJf/IuFefmzc4Tzu03f68b
usQ12c2/nnblBg47PLWYuv3UPyclVa3TvdfX3311wUReeyti91lUkIfVJ3Ep
l65T8urgkOZ75eK73XW+GOblW06xq50/nmx6ThYddr4J3VJGi1PcQtq6qHN9
9OkxcTFHC2lWkfPmSI9ywTnKuGrn9y7lZNt4dqhlYoHqp811N92geuoZ0H51
5MQyOv+sJTjtlNo3sob83HvNcRO9/O152u5aIeK1MfzwgGmzy8l767QzPjbq
HhEesSTQrqCOnOPfLT+SXEFb7kg+nvvUvlO1+JBt/B4TZTjmWdbEVFJIufNn
o9LrRBz5Lm12qtpTR43X507wufuG4uY11wZuUvvUoN2xuvUbTbR477F/hT2q
ot80dTz608o6EVerW3UZMXfsB53R9/2Ab/R0a+Rrh6hAE+3yX1Waf6PKrM/9
vL76h5SVJur898IuCYNr6JPOmdtdfxdHf+6ws22Jnbqfll6b7NqvZw3N3LQ9
on19LiW5bXY9uLyaHv4+O9JOrqUiP7v0aGt1fw1Z++vjy21qqNxmVK+4vAJ6
uanX50GNRhFvwwN7FCe8MVLZrecbDHeKKbJH/NeOxUYRF0GOXg3fvjDS8o6x
UQfyS8imcEJT7H2j+C6rfMd18083UujcdsNu760Qee58ZFGDR14teXf8NOVv
F4zqe94vt2PszxgpIvaEb/uNlXTEzelYaLSeEhw3Jl8O+BCPcnZORrRRcPYb
MHN29ygj5VpOLSuaU0VXC03xzd8Yzd4bRkVefu0590O+mbL6pKw00o0l/Vr+
UKengU8unbXyNgq7AwFNB7Y6qPv/Mr8HwTGX3hGfurB3V28Oeyv6ZVqSbfHX
483356tpyVvS/Vpof3ifqo8/r6evKtL1AVIz/XhizJeD7tWZzb2zL2a8DCxr
osF5IVlHj8rCn2wH24SoBzJNcnQpdNp2jh5bpX7hflcW3/vTXaa5j+/I9CLR
2qXR7gnlR8/cGn5TFt/3dNr5ddU3ZPrydvqpoNmvyKp0g83O67L4vqmdFs54
mi7TtmMH2nn3e03e+cflqknqXtd2zuy9eQUNFOffbt9pV5ksbQ+7BVyRxfc/
84877XenyiSNnjbwx16ltG6dNCR/ZoOYDyzvRbh3vySLeGibOeta52SZsq58
ev6XXeWUtGfJiu3nZLN99bORkp/HkQbyqEj4bn6STBlfOCw6GFtJQxNP3b+V
KIvvP+RQ6ZSV8TJVH69x6hpSRTdfjd3/8KQsvv+05+tM40/I1LBu/l8dOlaT
09jiW8+zZfF9g7qUV3dbL9OrJ3VSt1HvqNWM8w+3zZHFdzzR2t4qvrmREhNq
/3K4pY6W3nzbz6Ws0ez9gL8f5if2y38DsIajbw==
    "], {{{}, {}, {}, {}, {}}, {{}, 
      TagBox[
       TooltipBox[
        {RGBColor[1, 0, 0], LineBox[{364, 363, 362, 368}]},
        RowBox[{"-", "0.6`"}]],
       Annotation[#, -0.6, "Tooltip"]& ], 
      TagBox[
       TooltipBox[
        {RGBColor[1, 0, 0], 
         LineBox[{365, 369, 371, 374, 378, 376, 383, 381, 380, 386, 388, 393, 
          397, 396, 395, 394, 392, 405, 407, 406, 403, 402, 401, 411}]},
        RowBox[{"-", "1"}]],
       Annotation[#, -1, "Tooltip"]& ], 
      TagBox[
       TooltipBox[
        {RGBColor[1, 0, 0], 
         LineBox[{366, 370, 372, 377, 379, 385, 387, 391, 398, 404, 408, 412, 
          413, 416, 417, 420, 421, 428, 437, 449, 448, 446, 445, 443, 442, 
          441, 439, 438, 436, 435, 434, 433, 432, 431, 430, 429, 427, 426, 
          425, 447}]},
        RowBox[{"-", "1.4`"}]],
       Annotation[#, -1.4, "Tooltip"]& ], 
      TagBox[
       TooltipBox[
        {RGBColor[1, 0, 0], 
         LineBox[{367, 373, 375, 382, 384, 389, 390, 399, 400, 409, 410, 414, 
          415, 418, 419, 423, 422, 424, 440, 444, 450, 451, 453, 452, 454, 
          467, 464, 463, 471, 481, 480, 479, 478, 455, 476, 475, 474, 473, 
          472, 470, 469, 468, 466, 465, 462, 461, 460, 459, 458, 457, 456, 
          477}]},
        RowBox[{"-", "1.8`"}]],
       Annotation[#, -1.8, "Tooltip"]& ], {}, {}}, {InsetBox[
       RowBox[{"-", "1.8`"}], 482], InsetBox[
       RowBox[{"-", "1.4`"}], 483], InsetBox[
       RowBox[{"-", "1"}], 484]}}], GraphicsComplexBox[CompressedData["
1:eJyFmHtUznkex6thMc20bhNTMVHLEMaGxv3zMGKyLlGUg9xDljGckfu9YdaQ
kQwNpgtb07odyxrKpUIjRTfkGvOQSj0ennqqp3pae/b3+fzO793Zs/3zPe98
fPuc1+9z/Xaa/dXEeXY2NjbPbG1s/nP+rx/rqp9924zII9Z1d8bv6/rdE9L+
u150w/BTAebpRaLr40OXHyoqFj00c6W9vf0r9T6v19UuRWVwv0H0f3+Mojc8
6ZrfJKdC9PrKiBc+sVWqP8njE1rE1qj2nQo8anvVqv7kJZ0ft7xO9CfByWFh
YfWi1/0UutZhuVW1L+16M2JEA/hjo0MurPFkXtrf60UzL9bMizXzkvsUXtr7
DaT1xyiaebFmXuKPwkvsFV7ij8KLNfNizbzEXuEFfHQYN8iFNZ7MizXzYs28
WDMvuUfhpb3XQFp/jKKZF2vmJf4ovMRe4SX+KLxYMy/WzEvsFV7AR4d5hXGD
XLT/rp7a+NJDfOkhvvQQX3qILz3Elx7iSw/xpYf40kN86SG+9BBfeogvPcSX
8NFh3cG8wrhBLqzxZF6smZfcp/DS3m8grT9G0cyLNfMSfxReYq/wEn8UXqyZ
F2vmJfYKL+Cjw7qMdQfzCuMGubDGk3nJfQov7f0G0vpjFM28WDMv8UfhJfYK
L/FD4cWaebFmXmKv8AI+OuxbWJex7mBeYdwgF9Z4Mi/t/QbS+mMUzbxYMy/x
R+El9gov8UfhxZp5sWZeYq/wAj66Rn0d+xbWZaw7mFcYN8iF78OT673GH6No
qfeKlnrP/nC9Z3uu9+wP13tFS71XtNR7tud6r+Wjw7kH+zr2LazLWHcwrzBu
kIv2fvXU9kcD9EcD9EcD9EcD9EcD9EcD9EcD9EcD9Efho2O/bDQ/Rpg7jNBX
jY36GNZprEOYZ43iCDjhqZ1XjaSdV42knVeNpJ1XjaSdV42knVeNpJ1XjaSd
V4WPDudmnAtx7sG+jn0L6zLWHcwrjBvkwhpP5iX+KLzETuEl/ii8WDMv1sxL
7BVewEeHewXOzTgX4tyDfR37FtZlrDuYVxg3yIU1nsxL7BVe4o/CizXzYs28
xF7hBXx0uHfhXoFzM86FOPdgX8e+hXUZ6w7mFcYNchF/4JR5lf3heVXRMq8q
WuZVtud5VctHh3sp7l24V+DcjHMhzj3Y17FvYV3GuoN5hXGDXMQeTslHRUs+
Klryke05H7V8dLi3416KexfuFTg341yIcw/2dexbWJex7mBeYdwgF/EHTplX
FS3zKtvxvKrlo8N3DdzbcS/FvQv3CpybcS7EuQf7OvYtrMtYdzCvMG6QC2s8
mZfYK7yAjw7fffBdA/d23Etx78K9AudmnAtx7sG+jn0L6zLWHcwrjBvkwhpP
5gV8dPguhu8++K6Bezvupbh34V6BczPOhTj3YF/HvoV1GesO5hXGDXIReziZ
F5z8g++I+E6G70D4zoF7PO6puIfhnqFjXqz/zxyEfR77GNZprEOYZxhHwmnm
58czj9ZcpwGr3H6x7XCZyvpdjJ4x6zy+K9r0HfRe/5Q9Bere9PJT15cn1L1g
dk69m6l3tei41u6xT2qttCjR2upow235veeJcbump+WSyXPv0p6uRlobOKvz
mpO3KLJg29cb3q+Wv/vgYUyGXUd1z/AOirHPsqum3Ppljn5/uUjfpAyIMVRY
aXhbv30Z0+80eo9NSzSXJpVayWtxbt2WFoV0tu+cmoRoA3WovzJs8tzHFJRy
Z8bAu+pceWjrbVPoBXXv+611nPOY3CpKPB0fsyzrd8mHQH1q6qyPn9HTpN5B
n98op38Mz83z3F1AWYeOJLX73Ur2/exs7s8vbLRH3t9QEzL+vpW6pQc9i2na
+P3ueUhtz+n71b3cv7ZXytPDVVRhPffgUOlzyc8BV967tWjLM3I2uPxUdEut
i1v9Umoi0q00NmrvqYlf6snR0a5u8bv/7xxgPpP7g/qexHE96Ef9zhk9S6il
ad6SC1OKqexUZPomo57yzmV175L4UuyKDCuS8nxfyvm1S35Lz+2N3+sObD5c
4ja3iuJ3zbftOOYF+T1KHeafpNbpbKPtiK1nrdR69q6352tL6Fs6YzT/MY26
De4Zf/BGiXy3SxuSz4ydWkK56dlRY9weUWXm1h5Zm4opbUZoUG9Pda5PG+GS
+WDlMwrts6ZbzrAS4Rz/YHzD/c9KKCV3o9vmqEKxD4+yPC90qyL65V7KryOK
KfLJ4Q1T4tW+Ebt4SKZTnJW2tP3G0bNfqcTr87lmD9tJJWSacFDv3ErdI2b6
2szr+dhMqfYrUqPOldKy+nyjYY/ad662Hvxqwm4rFSTklU6LeUXDz8b0b3XJ
LHGUPNqlzUfhZko50S7ws6wy8l9yt/aD9WqfKrw9K9ttnZWu3BzYZEduOe23
Xbyler5Z4urYyY/nRPQ30+Lswu4HVhmofHJRiyEhVlru1Kbm2qXyRn0u8Uhk
u7kLrWSKt75Z1qWCvs/p4j144lEa6nPcmOis7qePnWefKXSsoPuGoaujq/LJ
9vjM+VHBr6kwfm9kr+pKGlQ0qOVke3V/zb5//eTSphVUNfLLPq4PC2mky9rj
rjUmibfm5niXqWUmOtg5bmVyxgvy7dM/7c5zk8RFaR+HENdHJuo8Me9xxpMi
euKQljLklkm+S+XqRVPrL5toTmbfA1E/lEqeb804+fBgQSWldqsK/eSsSbiv
mHhjV0KCieq+uBwwcN0rClg0Lq55lIFOhqf4TFtgpRZn3zQddsAknHs8HuWw
+W8mcvKpfd1mUjnVdwxLX7Da1Oi9Ibev/sM6/3d8j7Wv/GihiRyetvoxwmwg
n1Pu3YMCTWLX7s4jq293df/f431hfNm5t8Rnyxk5l9p5vJF+eS8y/E+dhjTe
n69fLfVfOaeeKkLKyx/2rqJRowZsGqurowsRp72OZZobzb0uUZ1WfVpcSxlO
r2buj7aIP/2+z7wadttCL74ocwzcfpq+zW02eGimRb73yK+69LidYaHgKX+2
6eJyl479Nd97VbpFvu/K9iOal1yzUJFzt+Eb/J7Svbxx4WGpFvm+oR7d9+Vc
sZBDcO2aYNfn1OFas5Cb3upeF+600XFbYTUNDtjmV9LfQgtCzi+ZddEi39/D
fZvdtqR3f993c3S000vyCuj1fvyEapkP3H3SPOx/tUg8dN6xfWGzf1koetLo
gvM7S2hC4vKGjactjfbVo0Ge5VWHqmnnrst3fU9Z6Lvy6B1xsa9o8VP3tinH
LOo+u8TRe1aihX6Oakhov6ycwtvtDrvxd4s677gVHPY6YqHAN7Ghnh+8poI/
eH14N9si3ze5l/v6Jqve6bFtmgzq95ZKg5fWrPa3yHfct67V6D11NTRtmyHi
t3oz5f7Tku9arO7D/wZOYpFs
    "], {{{}, {}, {}, {}, {}}, {{}, 
      TagBox[
       TooltipBox[
        {RGBColor[0.5, 0, 0.5], Dashing[{Small, Small}], 
         LineBox[{364, 363, 362, 368}]},
        RowBox[{"-", "0.6`"}]],
       Annotation[#, -0.6, "Tooltip"]& ], 
      TagBox[
       TooltipBox[
        {RGBColor[0.5, 0, 0.5], Dashing[{Small, Small}], 
         LineBox[{365, 369, 371, 374, 378, 376, 383, 381, 380, 386, 388, 393, 
          397, 396, 395, 394, 392, 405, 407, 406, 403, 402, 401, 411}]},
        RowBox[{"-", "1"}]],
       Annotation[#, -1, "Tooltip"]& ], 
      TagBox[
       TooltipBox[
        {RGBColor[0.5, 0, 0.5], Dashing[{Small, Small}], 
         LineBox[{366, 370, 372, 377, 379, 385, 387, 391, 398, 404, 408, 412, 
          413, 416, 417, 420, 421, 428, 437, 449, 448, 446, 445, 443, 442, 
          441, 439, 438, 436, 435, 434, 433, 432, 431, 430, 429, 427, 426, 
          425, 447}]},
        RowBox[{"-", "1.4`"}]],
       Annotation[#, -1.4, "Tooltip"]& ], 
      TagBox[
       TooltipBox[
        {RGBColor[0.5, 0, 0.5], Dashing[{Small, Small}], 
         LineBox[{367, 373, 375, 382, 384, 389, 390, 399, 400, 409, 410, 414, 
          415, 418, 419, 423, 422, 424, 440, 444, 450, 451, 453, 452, 454, 
          467, 464, 463, 471, 481, 480, 479, 478, 455, 476, 475, 474, 473, 
          472, 470, 469, 468, 466, 465, 462, 461, 460, 459, 458, 457, 456, 
          477}]},
        RowBox[{"-", "1.8`"}]],
       Annotation[#, -1.8, "Tooltip"]& ], {}, {}}}], 
   GraphicsComplexBox[CompressedData["
1:eJyFmHlQVFcWxhtl3IgyijGiAmKMTqCihERjonKaCVGjAwguURFRQ4zLqBgU
4m6VImbijrsiGaLglmjivhsH3AKugFtcoBFp0OZhIzQNtOPUvHNevY+aGv65
9cHxeur3znq9x08P/6qBwWAocDIY/nP+rx/H7JTBbkG3iHVtbuiGrt89JP3f
TaJf/fXAF5WRRaLr0uNjk4uKRQdkfevi4lKq3dezzNah6BncbxH93x9F9MKH
XXOcb1SIXvAy6cnnqVWaP6dCdzVNrdbsve/41nSr0fy5dfJ4SGytaK8JpxIS
EupEz98aP69FrEOzL+n6e1LQK/DHYEQurPFkXvrfm0QzL9bMizXzkvtUXvr7
LaT3RxHNvFgzL/FH5SX2Ki/xR+XFmnmxZl5ir/ICPkaMG+TCGk/mxZp5sWZe
rJmX3KPy0t9rIb0/imjmxZp5iT8qL7FXeYk/Ki/WzIs18xJ7lRfwMWJeYdwg
F/3ftVMfXyaILxPElwniywTxZYL4MkF8mSC+TBBfJogvE8SXCeLLBPFlgvgS
PkasO5hXGDfIhTWezIs185L7VF76+y2k90cRzbxYMy/xR+Ul9iov8UflxZp5
sWZeYq/yAj5GrMtYdzCvMG6QC2s8mZfcp/LS328hvT+KaObFmnmJPyovsVd5
iR8qL9bMizXzEnuVF/AxYt/Cuox1B/MK4wa5sMaTeenvt5DeH0U082LNvMQf
lZfYq7zEH5UXa+bFmnmJvcoL+Bjr9XXsW1iXse5gXmHcIBe+D0+u9zp/FNFS
71Ut9Z794XrP9lzv2R+u96qWeq9qqfdsz/Vez8eIcw/2dexbWJex7mBeYdwg
F/392qnvjxbojxbojxbojxbojxbojxbojxbojxboj8LHyH4ZdD8KzB0K9FWl
Xh/DOo11CPOsXhwBJzz186pC+nlVIf28qpB+XlVIP68qpJ9XFdLPqwrp51Xh
Y8S5GedCnHuwr2PfwrqMdQfzCuMGubDGk3mJPyovsVN5iT8qL9bMizXzEnuV
F/Ax4l6BczPOhTj3YF/HvoV1GesO5hXGDXJhjSfzEnuVl/ij8mLNvFgzL7FX
eQEfI+5duFfg3IxzIc492Nexb2FdxrqDeYVxg1zEHzhlXmV/eF5VtcyrqpZ5
le15XtXzMeJeinsX7hU4N+NciHMP9nXsW1iXse5gXmHcIBexh1PyUdWSj6qW
fGR7zkc9HyPu7biX4t6FewXOzTgX4tyDfR37FtZlrDuYVxg3yEX8gVPmVVXL
vMp2PK/q+RjxXQP3dtxLce/CvQLnZpwLce7Bvo59C+sy1h3MK4wb5MIaT+Yl
9iov4GPEdx9818C9HfdS3Ltwr8C5GedCnHuwr2PfwrqMdQfzCuMGubDGk3kB
HyO+i+G7D75r4N6OeynuXbhX4NyMcyHOPdjXsW9hXca6g3mFcYNcxB5O5gUn
/+A7Ir6T4TsQvnPgHo97Ku5huGcYmRfr/zMHYZ/HPoZ1GusQ5hnGkXCqDVy7
+94Hv5Hh131Vg4Zm0ganr9vljTiI74qG5o6FTYOjb4tudGSXe9BObS+Y261j
ZI/uNtGf+Qw/k1TjoNFZ3rZvRmbL7zfO3ek+p+YmbVl4JrhLK4XequvT9sHj
q3Rmesf1ZY1t8v/uGTnlRtGftT1j5ZD7NeEGG92/2To1bPppCvM+lrG8wkE+
eRN/Lp+WU+89tqrC6hxS4qDg2svZL1IfUvtpvhmPV1io6LDN1j/+AaXsjen8
8KY2V664+5FnpyRt73vqumDzO9eqaL8T7ZscWyD5MLNNZNODfR7R7mmPvpwQ
baHsG4dfpG+8QxvOpLVZke+gF3GtPt5zuP77p6vnkZdn7zgo/MSCxYGnC+rN
sce23WoSF/GMht+97WQO1t55nu0IzzR9VEQnS24uKTGYxT6si+V87pbX/n9y
6MqAtELJ3/LFU2deW5pPW6/+pe7Dq1rdXPvxnP6FFxxU9vWeuDHBJno2YNOY
O5u1uXlVizELNlwpppxopWG7KO39qTSgpOWiRsU0vFHirjHDC+nnPr1Sd898
Kv9uWV6/Dq18nsrJv+8ccPZiaFQVje05a93fQp9QYt/T/eaf0Op2txnTEg8f
ctBFyixaeMFMrUeVuw7OvkA39g5yf2O7Wb6jKf3c/fHeZjp/qbRnzZAHNK3g
Up+J84upu1PWguD3tDl/nO3tD0PGP6bUJ8rcda3Nwv3Rs0Zuy13M1CllR4bB
7ZHYt99ysDd5VpFzu8J1v/UvJr/e55PGpGl9ZKhHlXu3VAeNW310TluXEonf
dM84vyajzJQbcTtwYTNtr8jdmd/yRF4lKXGzIpaeKKGC9ZFDb6zR+tCriKDe
A1Y5qPD5lsV/Tyulpt94+o8/UilxFe3snX4hsZLurx7o1fD6MzpO0Rey52l9
q7LroVd1cx0UM+n76YlXn5O/5+ps13GVEmcZSwLTovwqqfesKx+siLdQdVVd
o9aTHFSaf93df+fzen3vZLOBgzwmOshpxPWsNp4VdPqaUnIuMo3yg8xZUW7a
vpo9f9eyqBYV1OJPzaKXuOTSvin+3a9NKaPUgwFuPpaX5BZ7fpu5gbbP9vzu
yg+Xaq1kbZbst9D8iFJGnYpZpVglnpJnhPoUmKw08OmnNf0zn1DJl/3iO/xh
lbgIHzs40+OWlZqG3A1bZiqi04vfjBmZaZXvsverisO9jlrJ//GJnodWlEje
38yoCP/22kv6vjh5bfN9VuE+t8H9cEqxUkLcjU33FpUSuf9y/rNtFvJLjGlf
PsFBwz8tm/dqlVU4h/tM/rxgkZUaB+bQyBHPaZTHcvfKGGu994fg7SXzNg1x
UPy8LYMDoqx0znIsaU21heIrl8UcD7GKXVC+Y/PbnbT3gOSxyev9DrwgPlOT
Gy/K8SqX/vm7Ict5gn/9fTrBZXPzP8bWkeuL98v6vo77QxVeXj8F1NI1v26+
Hhcq683Bl3pF91hmqqGxS0bnTEq2iz9b070+mZRlpwn/CN5R2+kgDRv2vu3d
y3b53p1cZk/df9FOvsOWn7rnn0fPHSO7js+wy/cNO9LfmnneTken/KtyfcRj
WuOkxE05a5fvm7S0b5O9p+2Utz9n48EuhRRxIOHy7EBtz6tzG3n2XJ6N5uS+
e/wo2Sl0RUWfoBN27X3oxyt3Rh+zU/bxlMQsr6fkO3XyLw2DbTIv7OplPldy
yC7xsDK6YtHdX+00v+2bkZ5rzRRjP9U7cr+93v667QuXiTPW2KjHht5veP1k
J49/ThoU9zoP12y6dHvzbrt8/8K5SbN80+1kqd7ba96s56Tcun9g+492+f7D
HJPTa3+wU7znvtgA1zIaENUmISPbLt83onOnnOqZdnIuKKy+FPiCcspXlncM
s8t3nJ30XoitqpqWtoxzeadRFWX5Zr+VVKjtx/8GzOiQ9A==
    
    "], {{{}, {}, {}, {}, {}}, {{}, 
      TagBox[
       TooltipBox[
        {RGBColor[0, 0, 1], Dashing[{0, Small}], 
         LineBox[{364, 363, 362, 368}]},
        RowBox[{"-", "0.6`"}]],
       Annotation[#, -0.6, "Tooltip"]& ], 
      TagBox[
       TooltipBox[
        {RGBColor[0, 0, 1], Dashing[{0, Small}], 
         LineBox[{365, 369, 371, 374, 378, 376, 383, 381, 380, 386, 390, 388, 
          387, 394, 398, 397, 396, 395, 406, 408, 407, 404, 403, 402, 412}]},
        RowBox[{"-", "1"}]],
       Annotation[#, -1, "Tooltip"]& ], 
      TagBox[
       TooltipBox[
        {RGBColor[0, 0, 1], Dashing[{0, Small}], 
         LineBox[{366, 370, 372, 377, 379, 385, 389, 393, 399, 405, 409, 413, 
          414, 417, 418, 421, 422, 429, 438, 450, 449, 447, 446, 444, 443, 
          442, 440, 439, 437, 436, 435, 434, 433, 432, 431, 430, 428, 427, 
          426, 448}]},
        RowBox[{"-", "1.4`"}]],
       Annotation[#, -1.4, "Tooltip"]& ], 
      TagBox[
       TooltipBox[
        {RGBColor[0, 0, 1], Dashing[{0, Small}], 
         LineBox[{367, 373, 375, 382, 384, 391, 392, 400, 401, 410, 411, 415, 
          416, 419, 420, 424, 423, 425, 441, 445, 451, 452, 454, 453, 455, 
          468, 465, 464, 472, 482, 481, 480, 479, 456, 477, 476, 475, 474, 
          473, 471, 470, 469, 467, 466, 463, 462, 461, 460, 459, 458, 457, 
          478}]},
        RowBox[{"-", "1.8`"}]],
       Annotation[#, -1.8, "Tooltip"]& ], {}, {}}}], 
   GraphicsComplexBox[CompressedData["
1:eJyFmHlU1NcVx0FRY4yaJnElNQc9glsUcGkTNfenuCFV1IhLjKXVKko0uESx
RhOrcYtiWnHfWNSiBZVTcEEQwR3FiDtxAWSGHYbBwQEGGWpOf/f+zu87p6fz
zzvfmevj+nn33eW5zQqZNKeJk5PTC2cnp1/X//Wx/zViwvsj7hPr1w/9d3ls
ziH97wbRjcPjp1pnFopuiAlderCwWPRnmStatWpVpu03qLL2w8Jy2N8k+r8f
s+jvczweuNytFv3dq/AC3+gazZ8U/2Mto+s0e7fs3vV96zV/7icnjV/6WvRH
c1PWr1/fIHr1/tBVbZbaNftSj1vhIxrBHycFubDGlXnpvzeIZl6smRdr5iX7
qbz0+5tI749ZNPNizbzEH5WX2Ku8xB+VF2vmxZp5ib3KC/goGDfIhTWuzIs1
82LNvFgzL9lH5aXf10R6f8yimRdr5iX+qLzEXuUl/qi8WDMv1sxL7FVewEfB
e4Vxg1z0v2urPr4MEF8GiC8DxJcB4ssA8WWA+DJAfBkgvgwQXwaILwPElwHi
ywDxJXwUzDt4rzBukAtrXJkXa+Yl+6m89PubSO+PWTTzYs28xB+Vl9irvMQf
lRdr5sWaeYm9ygv4KJiXMe/gvcK4QS6scWVesp/KS7+/ifT+mEUzL9bMS/xR
eYm9ykv8UHmxZl6smZfYq7yAj4J1C/My5h28Vxg3yIU1rsxLv7+J9P6YRTMv
1sxL/FF5ib3KS/xRebFmXqyZl9irvICP4lDXsW5hXsa8g/cK4wa58H64cr7X
+WMWLfle1ZLv2R/O92zP+Z794Xyvasn3qpZ8z/ac7/V8FOx7sK5j3cK8jHkH
7xXGDXLR76+t+vpogvpogvpogvpogvpogvpogvpogvpogvoofBT2y0n3MUPf
YYa6anaoY5inMQ/hPXOII+CEq75fNZO+XzWTvl81k75fNZO+XzWTvl81k75f
NZO+XxU+CvbN2Bdi34N1HesW5mXMO3ivMG6QC2tcmZf4o/ISO5WX+KPyYs28
WDMvsVd5AR8F5wrsm7EvxL4H6zrWLczLmHfwXmHcIBfWuDIvsVd5iT8qL9bM
izXzEnuVF/BRcO7CuQL7ZuwLse/Buo51C/My5h28Vxg3yEX8gVX6VfaH+1VV
S7+qaulX2Z77VT0fBedSnLtwrsC+GftC7HuwrmPdwryMeQfvFcYNchF7WOU+
qlruo6rlPrI930c9HwXndpxLce7CuQL7ZuwLse/Buo51C/My5h28Vxg3yEX8
gVX6VVVLv8p23K/q+Sj4roFzO86lOHfhXIF9M/aF2PdgXce6hXkZ8w7eK4wb
5MIaV+Yl9iov4KPguw++a+DcjnMpzl04V2DfjH0h9j1Y17FuYV7GvIP3CuMG
ubDGlXkBHwXfxfDdB981cG7HuRTnLpwrsG/GvhD7HqzrWLcwL2PewXuFcYNc
xB5W5gUrf/AdEd/J8B0I3zlwjsc5FecwnDMU5sX6//RBWOexjmGexjyE9wzj
SDhVLLc0T85Mo7ar/fZ9lXyVUqPIEPrFGXxXdNp0bPqcqCa/iB51bF15Xr42
F+y/UDQjbkyt6JnjX/U90qyRpnW/3q/jrZvyfWlh7obnHe7RVWPIktZ+Znpm
/eL08exM+mSaeUV511r5u8YJAT5HR2pzxrjSmKAOnWppRP2Kifa5SfTO9qXf
rGu0U1ZJypPHyY8d3mOvbxrhOa7aTj9+mzXIbWsudfIc2xB+zkT96tMyxhif
kXfHZR9UlWt9ZaLn6YSbVdrctzZ/w4VORTW0bcHbvdNz8uU+7HD65JbZ+IKm
WYKa5y2roOptbkMLnLMpNu7TyQvL7eRywhQW55rnMEc2zPyDKTbfTmGXclf1
dTPQ7+4u9U9J0PrY1hf/tKJxXzl5tQtPHzpSe+d5tbbqH+E9C8k9PT3z9tsl
1PJJfHHANaPDu8eshunLAv5dQxEdfe+4T3pBE/q1PfQ6W8ubiktql+QsO2U/
urB6c4723nT1RPLB7CfFtCx8zWy/kzl0/M6cNsP7GB366uCtXSbuOfPGrmlU
0t88tfepAz8H9118o4g6lq88PCnaSLZ1ewu8phTJv3Mdc+Lx/g5FsvL3G9zD
XJ1Da6go6rdZv7gX0APn2g96XdXy+qmYQ37LUu3UfnRmf99VJbQ4NLKiq0sm
+UTO8V05q8Th/ezTUdfi3yt+ToEDji++8FMxRTzOcY0fps0BP0Yu/ueZATW0
0udK77YexXQkPMnPFK/VjckLgx88iLXT1Itzmrhnlki8Bg/2ybeOKqGxPn95
ub2bNkdsyht273CZlcqKh3/fP6KUPBvN0cMOaHVnzegXpvt77FQzPLSj/+4y
GjwzrWDybavEUUWr/CcZ+6y0cMnDLUfOldPsHT1Hf7hRq1P3gvbHLFhvp8Sn
uedfPK6g3Kl7LT0WWyWuFpX4h380zEp5/wo9f3WDiepP9chIXGynhZHtBh0I
dpzvU8JaWbe/+X3vgRk/v/xNNV0asilJyY+hCcNWnVzSQptPH9nvJ/g3qaae
u2qXXvB4SDnGfXVFsyopannZSb/GVzRqjve7rjUWiZ+Bjb5Zz80Wmkx5jaMb
cinwzkCvKqNF4iNwdWTuzmwLzfK1XnJOLaC/785Ku5xlkXNuuX5rj9TrFpp3
alCLH0oKyad8d/PA8xY5l+Q+d5WYOAt5BzXLcdpcKvd8dqePq3Y+f0UxNXVH
wqIswj3/rRU7n+yw0N5ztWlPfyij7r2a7b64xURp6V5n57/5//cbP2F+pw0W
4Wzre+PMx6EWavHN4aijMypo7a3EzplBFof3hoIbkVvMX9qpqsOIusApFlLG
T7/m89pEzY2DhiwaZRE7L/fv/N3ba/P/o8o71l1xL4nXLdVuqb16Vkm9nHRx
yoJFUxzn59N3q5zT5zXQpk4Bc5t711DitnfO3lde04DnecqKLKtD31v+x7kL
i4vqKWN8ZUjnvTbx5+b8LmHV122U/pln9iKnRHJOjW9x5YpNzvtZt6/bDr5s
oxm9j3gP/vwRTbT6D2m4aJPznVE47/NJqTba9a3fwneD8qjrT6+c30q2yfmO
/bJdxO+TbDTPpXvwnn5Gmui6PMZZ0ea64X4Fydsf1dLqgS7BT8lGf44LOZt/
2ibnXxZ7vUd5go2u3PZq2sajiOJXdtnRyr9W+oOmnbee2BJvk3gw19a1/+qk
jRZ8fzBh6J4S8rnZzMM51uYwr7Y2BiTVbaqlQSP7r0k4ZqPZow+HpcWWvfk7
a6YNO2qT8y9uZg++HG0j32Vn2nZbWUH3anbOGxthk/MvTay8veeAjYJyQlJm
v19JG93n18zMsMn5PvMIfF4ZYqMbfQJqQya+pOjzV772HmeTc7y9oKh5hqWO
zue/F3GxdQ0ZN0YfWvtCm4f/A1unm9c=
    "], {{{}, {}, {}, {}, {}}, {{}, 
      TagBox[
       TooltipBox[
        {RGBColor[0, 1, 0], Dashing[{0, Small, Small, Small}], 
         LineBox[{364, 363, 362, 368}]},
        RowBox[{"-", "0.6`"}]],
       Annotation[#, -0.6, "Tooltip"]& ], 
      TagBox[
       TooltipBox[
        {RGBColor[0, 1, 0], Dashing[{0, Small, Small, Small}], 
         LineBox[{365, 369, 371, 374, 378, 376, 383, 381, 380, 386, 389, 388, 
          387, 396, 400, 399, 398, 397, 394, 393, 406, 405, 404, 411}]},
        RowBox[{"-", "1"}]],
       Annotation[#, -1, "Tooltip"]& ], 
      TagBox[
       TooltipBox[
        {RGBColor[0, 1, 0], Dashing[{0, Small, Small, Small}], 
         LineBox[{366, 370, 372, 377, 379, 385, 390, 395, 401, 407, 408, 412, 
          413, 416, 417, 420, 421, 428, 437, 449, 448, 446, 445, 443, 442, 
          441, 439, 438, 436, 435, 434, 433, 432, 431, 430, 429, 427, 426, 
          425, 447}]},
        RowBox[{"-", "1.4`"}]],
       Annotation[#, -1.4, "Tooltip"]& ], 
      TagBox[
       TooltipBox[
        {RGBColor[0, 1, 0], Dashing[{0, Small, Small, Small}], 
         LineBox[{367, 373, 375, 382, 384, 391, 392, 402, 403, 409, 410, 414, 
          415, 418, 419, 423, 422, 424, 440, 444, 450, 451, 453, 452, 454, 
          467, 464, 463, 471, 481, 480, 479, 478, 455, 476, 475, 474, 473, 
          472, 470, 469, 468, 466, 465, 462, 461, 460, 459, 458, 457, 456, 
          477}]},
        RowBox[{"-", "1.8`"}]],
       Annotation[#, -1.8, "Tooltip"]& ], {}, {}}}], 
   GraphicsComplexBox[CompressedData["
1:eJx9XQV0VMfXD1IcijsUK06LQ6Fwg0tx+EMhUCxQoFgpVtwqOAR3SoMVDxAk
uAQJkixJIMQ37tndJBvdfOm8d++cuVs+Due889t5b2auzLWZ91J/yrwR0wo7
ODi8LOng8O+V/3NpNKDg/yNQsYFwoPucf/+zdiNhrTma8EfxQwJhW/6//1II
7xTPmwk3/Be6pBG+LvrLINxPDJhFOED0n0P4JzHBPML6P8dP0fnfVwNhpFdt
NxJGehEjvYiRXsRIL2KkFzHSixjpRYz0IkZ6mdwcPyXH/6ZTXlV6DYxeA6PX
wOg1MHoNjF4Do9fA6DUweg2MXgOj18DotdfT/5ajpJNfkV7ESC9ipBcx0osY
6UWM9CJGehEjvYiRXsRIL1t3jp9ah/+tpwY7utR2eVXla2TyNTL5Gpl8jUy+
RiZfI5OvkcnXyORrZPK1tzP/vQ4NdnLjdCHmV6QXMdKLGOlFjPQiRnoRI72I
kV7ESC+zm46fsqP/bWcMdnrJ5cbpQsyvSC9ipBcx0osY6UWM9CJGehEjvcwv
OH7KT/y3HTXYrTuul1xunC7E/Ir0IkZ6ESO9iJFexEgvYqSX+T3HT/lBpJfb
TW5X+LrjesnlxulCzK9IL2KkFzHSixjpRYz0Mr/u+Ck/j/Ryv8DtJrcrfN1x
veRy43Qh5lekFzHSixjpRYz0srjF8VNxDNLL/R73C9xucrvC1x3XSy43Thdi
fkV6ESO9iJFeFpc5fipOQ3q5X+d+j/sFbje5XeHrjusllxunCzG/Ir2IkV4W
dzp+Kg5Fenncwv0693vcL3C7ye0KX3dcL7ncOF2I+RXpZXG146fibKSXx2U8
buF+nfs97he43eR2ha87rpdcbpwuxPyK9H4qj0B6VWz4VFzG4xbu17nf436B
201uV/i643rJ5cbpcuRXbb5uulz8dfl56feH0e/iNpdI+r2/eDCOfp8tHkyi
37WriX7X6Law39Ppd40PVvp9h+g4m35vIMbJpd+1edkA549XFJxKl423O/Ln
VLox3vQH3o/abqP5YL84T2z/1JXPg/frwP7h/DgdOB6Xq0r3Cbpq/eR/8nd+
Ve2UDa6Jazbrx43sAPan6YUvk8cJwtiO/XziPn195PD7HDkdjF2OnD7tZ292
n8TYH9LHx1GxF60LVR5hLD/xZ/oVSL/j/dgfriPVvsh21a6E0f3YH647HIe3
ox3C3/F+7A/XKY7D29Fu4e94v9qficbh7WjnVDthov7QDqjjyHa0i/g73o/9
od1Q437ZrsaLFrof+0M7g+PwdrS76jhW6g/tgBqHynY1frHS/dgfrmMch7fj
OsTf8X7sD9cnjsPbVf/sZVfnQjlrP3vCXHFDMNNjWV9AuarrOIL1I/NxlCP2
K6aVH0P98PwV5Yb9anxNpH54vodyUvtNpX54foRywX61fqR+8XwC5YD9avdJ
/8Xjb1UuOK70bzxeRbliv9p9Ul94fIfyxX7RTmI/PB5C/cB+tfts9Jxq3zyY
XD30eQUQRjmiHeVYPN4onDDKUe1HYjE99yjCKEfsh2ONz/GEUY7YD8ca35IJ
oxyxH441PpkIoxyxH441PloIq3I02WGN/xmEVTla7LAm70zCqhwz7DD6McQo
Z7UfifuK+eURRv1Q7YUX80cGsheoL6q/8WdxZSDdp+pLmN0V7QDeh/qi2p1I
5uei6T7UFzUejWP+JoHuQ31R/Ym8qnWFRGYHTHZXtAN4n2oHLHZXtb5hZvpi
f0U7oNohK9kLflXzaSvTl2y7K9ob1Q7JfBb5ptYZzUx+biyucCN6EeN4iHnc
o/oBL3oeMT6PWPU//vQ8YnwesZpPyPvVuMdCWI33Zdyk+jELYbwfMdKpxmte
dnEVj4sQq34izi7OUeMG+7xLfd5kJxfOZ843zhdON/bPMeotjod6ieOp/tKf
MI6HGMdDrMYDVrZerXZ5JI6H/lC1UzamPzZmX2w0HmJVv2zEV8QqH23EB3V8
M9ld1W5Lf63NO5/pu8xXsD+tH5RvPtlP9HuIkS7V7plYnGUif8PjWZyvGidG
0/NqHJSgj2dmdh7/ybxJXX8ODqr9eMT0EPdJLNTO8nEH1b48YvbJwOyTgdkn
A7NPPC8LZPYpkK2jQCavQDaekY1nZOMZmX5FM32KZvZL7o+p+ZuDA2Kkg9sb
HhcjVtezbEd/qK4vmXeh/LGd73f8/3I02PGR84nz4VN5GGJej1ftC+4/Wdl+
k5XGV9uNzF5Fs/WRwPxvip094vVyXL84PmIcX203MvsRzexNAmE1T7KxfSMb
iztsbN9Btqt5r4XFlRZW3/cg+8T47IjrB+MH9Ad4v3Y9p9uVfIoX8X6014jV
383MPptpfjxOwvFuiPtC9N9jyK5hu0pXPuUDap0gjuybWmeQ8bua1yM/0V9Z
dDueSfJGPqF9Fd0W5DmI1XWQwOociZSHIOb7oRiXon3Whk2l+Wn8kvkqj1NV
O2BhfLaPM5CPKAfkM/an5h1pxA9e9+V1EPR/eMX78Yr3I8b7eL6D+on8RTkj
Rr1CfdH4F0v6js9rfHQn/UX9Roz5La5bTX/fk/6hXHg8gPG31h5E46PfxvtR
LxFr48STfiJ/UT8Ra1fpz/GK+qPqEdZpUknuuN5wvhi3oJ5ivIF6rPEtgvnT
CFrvGK8gRn5pv/sRv1Cf0B6pdl+uN40fGXZ+CfmH88X+VPsu+cP1CuWCV5Q3
3odY3Q87QfEd2rP/zlO4P5b2Atenuu7keuX7LGr9NJ3FnbJOiFitV+Yw/gTQ
+lDrEem0HtT6gQfzV+4Un6K9U/OeABaXWuzsJddfbR4yP0Y9QHr5VbVrMj5F
elQ9kvvnqN8of8QoX7QPml5HsvlZqV0j20jjob1T4458Vp8y29VNeN1Cjbfl
+uR5INoHTc64n8rzD3u7quYPsbo+h+jXWKIP17NqXzKYXExMf0x05fvWyBd1
Ppks70f7628XbyBGO4SYxcmOLP9wxHkiZnGrI+qRirNY/JVF+o7rH9u1+Z9j
7S6E1fhd+g+cN/oPlIc2Pz7eR+avAu0w8k31dwEsX8Y405PiLm123oT5PpGa
D0p7gfqJ8lDPO0WQfUI/wP0Lrn+cD64X9BeI1fphPvWPGOeNGOer9pdKGOeB
GO0JYtVO5rM4KJ/FayZar9pVYu0+XA+IzWz9+TL6Amn+SBdifp4Q54vyQ6y1
Gxh9AYx/gYRVf55P/h4xyk/lX7SdfUOsnmvMpzgWsXoOMJ/4qPZnZvdbmHzT
CKNdUsfLYPN1Z/x6wNaXG8MG4r+6bsx2fgnto9aexuKzdBbH2SgOwfHQbyBG
/UG7xeMULe5Ffy6x1m8u6Z3qjyRW/WKmfj+et5JYGzfTrq6N8lDjMOSHxa7u
jOsd/QHOF+2qJhcPol9bF9d0OeSzfAvX6TuKH7Ed/Sv2j3aU1y3Vc4luTL88
7OI+9dyXGzs/4cHm5cX004v6x3WK/WO7es7Mi51f8Gb1Rn8mD38WPwZQ/9iu
nv/wp/7xftX/hVH/iLF/tBPqeZUwdu4sjPrH+9V910jqHzH2j3YG+8d27B8x
9o/3q/FyHFufcUxf46l/bMf+EWP/6j5iOsVnaj0lifpHO4f9Y7u6HpKof34/
X++I1XxM7kPyOFet66SxvCmX4kf1nKKF5acWNv90Nv90u31JXBd8H0itu9jv
86j72vb7OOq5OPt9G2xHveD7NGq9wn7fBds/te/C86dP5Q1ob/CK61aNPwMI
47pAjHqMGPUOMeqJGp/KeFa1Lw6OKBfEqn3Jp3mivcX9BqxvIMb7tbwim+wx
zl+ddxhhzB+0/mX+r+ZBviQH7Tk/Fv9aKf9U40Qb5ZE4fxxPm180y8+iqd6i
1meCyL9r9ART/qPqTT7lq+gvEaNf1+RjofwL9RfXgcbHQFZHCqY8Qo3/PIgv
eL8a97lRPIjPq/GuB61jbEc9RYzzw3WI80Os7gd52p0L4fuearznRfPB5xHj
82q9yZPtf9mfW1LrwbKuovrDRNIrdf8rgOUrvjQe10PUY/V8r8zPeT0N1wH2
j+3YP687ol1S6xWRTH7ynBSuJzU+iWDxRwTpBfaHGPUf5a7mSR52+QX3l9iO
4yFW/U4itXOszSeVxddyv1rdTzrB8jIPhr3oecTqPognO7/gTVjVIxNh9XyH
L92v1nflfqdaRwij51V9NZNeIFb128zir3SiX80TPAnj/Ph+rVo/iSCMclLr
84msfzOodQ4zs3uynqX5D2n/0b5ye4/6p9q3R8xePWLxsIMDO6/roD5vYM8b
2HoJZO1GZn/k+3jIF8Rc35A/OE91X8GbtRsIq3G33P9BjPqgPm8kjHxU5RPN
9gPiCaP9UP1PMmHMr9X53SL5afN7R/4W1wNi5BPGGYjV85cxlG/hc4ixjq3W
u+T+mjae3D9T42kr5Z/a71YWp0p+IN3q+1TJrP6SQljz38msXpPC8ksLxUcY
B2nyD6L4AOnA+Wj0xFOejVit18v6j/Z8PGGkh9d5+H4Nv2r9JrH6g5nVB7KI
31hfV/OFdOK3xr90Vg+Q59PUfWW5H4P5gvr+Tw7tz2njyfhIPedqY/uB8rwM
xq+Yx2N8iljT43xmbzHeCyM9Vf26PE+o1qvjSH6IVf8i91PV/NLK9Ej6PZUO
bxYve9N8tfn72O2Hqed50gir+xEmlgdLrPrXaNJbfm5U3V/NJP1B/Wb1cYf/
9lv0/oqDuo92gtVfHhF9qp/LZf4hh9rV5w30vOoXc6ld3Wf1ZfWZQHpe9aO5
1I7PY7s6vpGeV/1uLrWr5ywjWP0mmp5X/XQutePzqh2W+1z4vOrXc6kdn+ft
6jmWHNJTfg5etc+yHqCeB8th8ZXcH8L7VTuTw+KdR6we4EHrBeWo5vve1I5y
UvP5APa8PIeF9kG1h/Lclbp+5Puq6rmneGpHP4NYPUeSResS7RRiXk9Q6w3S
36jrU9bB0I4hfYiRPn7OBK/q+VIZ36l2NJDt1weR3VDjsWiSN9a31fMk6awd
93ulP1f3tbOYvqXT/eiPkP9q/I7+00TyQozt2jWV5YuYj3wke4v0q/4iSJ9H
DK0bHB/lr9r5JMIoL61b+d4NYpQL2if13HkcGy+OxkN7gHVz9IfIR8TqOXB5
nlTjP+5nyn1ktf4nzx+gP1fPYdjYOSh5/lU9zyvrJeq5vkziD/Id7STqmbqf
kM7iTguzO/a/4zpT11cWXfnv6n6Nie2nyH0bHucgxjgHrxg/YH/IP+wH5Yfy
wHhLo1Oe+/hUXVg9x5fC/KG057wf9XsDObQ+1fMvVqKD2201PpNYlaf9e5Ao
X67veJ+6rqOJDtR31d/JfTZ+5XETz7v5OSduF/m5J37unL+3ofIhw+6qxjny
PWPEPO5V5WLvd9W6vMlObup5Piuzy1Y7P6/uC5nt4h6M59T6HcZ38ry2Wl+U
+T3KX203UDuuf7WeFcieN7LnjUyO0UzO8vy0ai/leWj1/EECteN6Uu1hCtsP
kuefkW9IF2KkQ203ElbrZWlsP0h+j0OtF5ygcbSrG60nbbxzlNdjPKGeX3Sh
PEObhyfFTUiPek7Ag/wVjoN+C+eBGOMztU4WwOxCBPlx5Ad//089DxPD3tOL
tnv/j/tdLke+L8f9BK5TdR9bvs+nxt1WOznxfTDuV9COqvve8ryqGvd7Mn/o
xerHL9i5UV+7uAL5rPHHj86n4e+fqjtrcsN9WPk+HY9DkM/aFc+NyfgH+Yp1
Ce0++f4cPzem2sdUZs/N7P04eT4Sn1P37+T7thiHYnyL8uPn0NRzkVZaN9iP
Ws/AuB2/w/FA59N7WlcanWEUX+L+lybHcIoLtHbMP1Av8f1k1F+07+mszpJN
ebl2zWXnKfIIY3wRJPoP1ecTQxjjW218jFfQD0is1odkfU67L4PFL/K8rVqv
k/Uy9by4fF6bj/zujRpX5cAH8Tt+f8ad9Fzj72uqQ6NcUK9RLqi3KBfUU5QL
6iHKRc2TTKRXKBfUC4wT8fwNztdd9/NoF3E94zzVc6Yyj8PfUW/U/U0j5Ilx
cT9Gxo+o52r9JpfWn7rfnkryUOv3QdSfJge5/tR9V6xPynhZ9Tcf7fZjUQ7I
d7Qfav0e+Y/1/VS6H+et1vfl/Zo+pDL/aqP9a23+NpoP8huf1/iZSvNA/mC7
Ng+0U/EsjsV6r4nl8XmE1Xonxh820j81rosj/qr7ifkkf21cuT+P/SFG+tEf
I73oZxCj3FHf1PqG/P6Pev4kieyUuh8WT/xFutTzAHEsrs4jfmj6aSP/o/I3
ltYh9oNYPZcq+afRITHOXz2n4eCI/NTmKfmrvr8URvQgvYhR/jieuj+B+V8O
9Y/jI1brIfI9dcQoD37l73ny94J43P7S/ccfmr3zAdP3+6sdaHUVDh//Y8+w
E/5QbniVuqZQL4hqez7E6BkKb7t8/WFT5fewf0rsrtuLIuHS199ef38xEsLS
ygQPOpgE75a+CajXIw4KHXvr8F1VE2Q/nGSb+S4Jdj+uvmveRAts++3XnQFt
TdA4dvKXu8+kQ71/HjW0LbfAzTLnbtw0WcHtTWn3Bk/TYWCbtAHBXbKht2VU
/37lMiHwf92CCm3IhYBqRz/+NCYb5i/7fW7j1zaYujXmcNmKrlB6RfciLcf6
Qnzx9VmnBz+DkeWmDrq3Mhi6V43uM93LF4Z4Px7YdHgErDtTantmSjAsqDF6
3s8RMTDjSLXZfTZFwD5BTyJsjj67Y1vtWAgR46XCrG9jZu84ngpFBD3pkDep
df61OLNOjxW2CnrS4UtBTxY0EPRY4ZagJ0enJwsGCHoK8rgZTZ4WC5X65Zhw
Z1KLEXeg9VPvJosSPkDN1yPr1/nGG+6cW3azSIlwmDRx6axLEwJ0/kaBn+Bv
OBTtfqzQ3pbxOn+joNkfbRqH3kuGHqN+65drTdb5aYErYnyTPn4G9BL8TNP5
mQnvBT8zYK7gZzbMEPRmQv7Rf+nNgxWHV/zu/VTmpWhvkrt3iSllsun8yYbC
gj/yPG742z0J4yrL/eiVZYtva1gU9wUTYVFayMrVE8w6vxMhWMxH7qc/Pdbi
/fWmsVDdY0P3zWdDad1jfFC0RtPyrqcyIXZJu7RzK+T7ZX6CnoJ4QdAj60se
vxd5VmGdFYp87zM+q00ajIi77nzgdCas65ob9mBVCEx27LfmePNYWifDzg0a
29HLBNMqX162oqc8z1104qAFO5MSYLl3QN9OJc1w+P7N1RP9EqCO6cGzoZPM
8EfL4IU/OKdBix62Hp8vwfFz4I4YPx9+f31jcR3PbPD/4fCqu13z4Vuhn0G6
fsbAVSEvi67/mdBLyDNe1yeTHp8FQtvlxt47Q6OgdfEWJWfPCYItT3O/2OUU
TfZl7dT1v37dxQSZQj/idH016fLPhiDBb1l36FkxIi75rg1+GFYXti0/Rnmc
c+PED4uKXKG8IrVUcGPXCzkQf27HtYoPCug5ebDD4FMPyY+cuVm+QYmmtynv
KBVlirhp9YGBuj+JWzP876YT3pKcPUa8Ptj43QfKO95sqOMxtx7W5+NhnTnz
56Ac+T261NeXQm+4yXzvdNfNe7/cJvO9TpN8mw58L/M77X6Z310YdfXUi/Yy
n9tYuv66NSdkPudzpI9XxWcZcFXX84vifpm/OT/aNqFTeZmvwa+5nZNXynzt
aaf7q0JfviS9b/XVhhKFN/nrcouAH85OH7xrZiStg98EfbFkl88KemS+NE2M
J/MhDWP9Lgv+EPNPh1l6XlKr9azKJxNk/rKijP/JH2/mwLIRh6ydXsv1eTnp
wJiXC+X6rD3g8+mFn8r12VvogxmanQnZ+3F1IpRNbxDgNMIMjudHvPbuEwpT
/zq3uvRz3J9KA9+OLVdUKp4FJ5feDK6wMQ2O1Zj905pD8jxC3RfDnp5sYQZn
YW8TdP02w9IDQ0fYdgbD5XLbewclRcO6rxvfep5h0ddXJoRXuT24v1OCrm8m
COl4qcs4X/l9o8/bfNF5S6FsKL0kcuP4qjaoOGred0mQDWXEfG1Q5Mhn1h+t
2eD66Pf1WSXzSe+mBba7tDsuFsrc2x/ZIDAUso5f3Tq3Ip53CIEZLn9t+m5M
LGwX9t2i+ytZR9viWrzdWqMVmrx4tz4xU37/aczjXmvrNrbA/0qWfJfcxUr9
/TX6gNvsvfI8+gJh/zIht0y1nsfKF/Dn/JZW4QdN8PLhwMJOtXLgyRTb9het
8mG6kHeOvn7y4bzp8NUe6z5CMWH/8b34QPBxj689/3g0VHIotnLrwQBdrlHg
G/t0wf+GfgTnNUnjvxseBWnrH+a+OxUIzYW/iIZWA6pEbJ8ov+e4qVt6sOVW
HFyOvO/40iTj2bvCfpn09W+BOCEPWfeoNmxCQ+OwfHhavXV8+PlsmN79yuJf
7tvg6/VHKtZYGw/fxLytUnekjH81+22DZLE+5X5Nu7ToMXenZoNvjRmRQxbb
oHVkoYob6sbDj+ujyhs3mKC62aFkz89zdCzfL/ln4anrxQr490P0rt2rnXPg
+z/6NUheLOOpM6I9Hw77JnxX7UI8HFn+8UKLVyYYHJ9+cvPoHDgocD586VAm
u2aHx2RnnVyae35xX35vfXHgNy0bbJDvZR9o9GrYT1VlPWS+U+arVXVSaV0U
XtNj4t/TMb/NgMZCXzLIL9xOql21Qk+sU+RBtY1pn031uAy1Tzwv8vgzf6g+
s1cV/1MvYWr7pEH/ax4K7/t6jsxb4g/fR5Tw+qVJJFy+XtyyY1IkHFzUqnKx
QUngZztQ7aM5FiaHTjzcJCUV0vq1/Lbhb0mQWuTsV4M6W2B7/4mt3Uub4Lem
5gfz16bDtZ2mUflH0uHMzxuiblXKhl7uXWIaxlih897XS0LG58I7/7qveq17
CL0SxjUts/8jXMlr9/W1KB94cu9+56Eh4fDFznuTZlczQqnhkWvDCydA34/D
frt+NhraHVx8qvmeFNg4e9Gbfm9SoIvoryAP/bj+1/6tzfD2dtVSRU5lQF7D
qkd3PsoAi5hfDmwW88uCtWJ+BfwIBEtPp6OwceXqn4/eeQf/q1VjaHroLTjv
WWFvzJAP0NXN75svvnkLv7Y8lHLnVsG6/unz6PoPP8BRwY8omFixR/3Ke8Og
zsW/3cqtiYM8wY8oiCs+YsL++QXxkphvMlQd3HXknpcWcBf8MMF5wY8Mfb4Z
8EbMtyA+yn9Ves6vmTBB8DcX0r+4krqlsif4fO56u3V4EPRqsPLhh698oazg
RwTMahhx1tY1AsYIeSXCTsGPGADBj1SYI/pLhSmivzTIFfww6/KygovgRzr8
KfiRBQ3nnHn0cZQVqov55sBVMd8sXX42eHL5/dULBXHj2uEfoponxUGv1cX6
5Ne8A2Gvas1sOeI9VGk7veaIFt6w8+t6Yyd2DQOnJ5umRg4NgGtL3VaeeR0J
I86NGd21Szh8eNj7hKnALqxMi1u24VUUfFb6vWcXcxI8+r3ck6qmZHB9k/fH
9M0WSPtxWNqlhybobOlbc7NvOlS+YqyeNTIDvv82oLvv9Gw47dfiXJ0jmRA/
qYFP5qVcmHJ92bTrf/8N99Zv7B1RsK7ifE4nVGj7DIpUvbh1UWQgdF6e2f3Q
XV9oOGpmwvqCdRb99njsxPURMDd6a/uqZxOgTI12Zc9WiYWX1Xacv1Swzs6K
/lMhUfSfBl2zF3brGW2G1b/9NLVOVgZ41733dvrX6VDln2vpPQrW2Q+9ik/Z
vNSqzz8HUsX8s6CtmH8eJCeG58zOcIOBZwz+xUv6QeKHkaHdjp2DCrvyCzd7
9g5Oz6hysO15F1gz131+0VU+4N1i/e7v2jwF75KFf3VO/ggP/6zy7PmxR/Cz
yTln2KEAaN10eqXOd99BmSGVJi8vaYSLoy+dX7zQACGCv+Ew9dT7EV8ViYDR
YZ3+KftVAhzrtuLY6x+M0FjQHw+/pcxcsmRPDCxt9vLN6AcpOv+jYfCRnM9f
V02BaMd+YUUnpELoBOvmhQvS4PctB373LZUKLwR/0mDJtB0Lmp0yw/x1jnUP
eGRAVSEfM4wT8smAYxcb7FtQoGf7vAw9jYNz4FvBvwxYI/iXDS3f/dRsX4He
NUut5VdsXx4YBD+zoLrgZx6UrtWlvNMTL9jbxfrFwVYh8Kpm3VJprV/A2C8b
DfJICALvYz187hd7D/OF/CLg8rF2Q8rc9QMfJ9eXjUtEQLspT9uYT0fCHaF/
iVBvSvf51YtEQs3k55VutUyEMUIfC+I+Id9U6H3Oe/fkPbFw9FCr2msnpsIy
oZ9J+nzNMCNtyq1/miRBmweLL548Y4bXYr4mKC/mmw6eR7OTs4JS4bHwb2lg
FvJPh/ZC/lmQELOlUq956RDTasS0ShuyYJ3gZyZ4Cn7m6vGUFX4V8VQOLP0z
68HkMg8gNnBnkwVjP8Bvo/9q9ri5D9To5NS58P0w2CL8aThMebF67e6IOLj2
+x+Fuw2KhvMVK54KXpQM2dXPf/d2foren0WPZ8x6PJMBbZZdGe+3KwNqC3qy
4bGYfyY8FPPPhWcCp8ETgTPhzqo3ndukucPfN/rvGVzeH2KnXv6q2+PXcGzA
nJDQ9qHg+GRFWOtiH6CW4G8k9BX8DANHMd9YmCX4FwVTRLyQBJfFfJP1eMai
88cEfoI/6fp8M6CMmG82HP/fjJeXB2bCYSEfee6rxPgpCZHrvSn+6SHiy0xd
3on682b45sXF3JcFeJlbiWfGxWaKF7T4Mh++8TCkbHIuiDdKbuj8Z4ANmhsu
HExcng1Vqv+SeGeHDQJcRrWxZZ6kfGVIxelnOmyW+Xb5Bf866JWU3zy5l+r7
g8cjeBRX4/aB9oFwTsRXBj2+MkK90pYGV6cZYajIzxKgp8jHovX6QYpen0jV
86k0PZ82wzyRf2ZArqgXZMAukX/l6PWPLL1ekAcDBxyt6/zsGcXhCe6/fN+7
BH7/IgLuzflh0bUzeI4sESLdUw/kdZH5QkmH9ff6vpbfN93jusn07JLc59fi
CzyvkQWDBD9kfpA3x/LP333uUv7mNSe8Xc4ib8rXtPgwnPKxES6niweY8H3t
ZAgZPn6waXU8vF48MSX9mgn2iXhI5l9avC7PORQS8ZDcH9st5iu/T6nNX75P
ra03CywV68MKZRzLJT4owHFb77e/1yoTnMt+/tmy/UH6eoqGg4EpdUIPBMGm
jePqxXeM0etTibo8zDCkVSWPVx0L8q7ILqem7jDDZJGPYX0Z+Sf/vsBMUd9I
0+tZWdBZ6F8aVBX6lwkRFTol9n2XAMlvwp79YjPp8pJ/n+Ph3zcPGvOD4GjS
vZCEmTEQdmji/XnTgvX8NRoqL3D06mGwgPm+qRL0y4TaIn+z6HVGKxQ5lPxz
l4oJMOnQmbU1C/o/7DxmVVRBvqOtDxu47t04YXqtbNgg6LHp+a2sJ9ff8m+B
ZTYsHZM+v3h5A1wIfDO5Qv1rOv/9YZ5L614Xxr6ivGhl4J34GcPfUz5uFPom
8+8SQt/k9+CHC32Q3yH0EPom82lN/vJ771p8LPPlEh2DIxY2CoFHHYcX6ZAb
Ayt3DtieszYEbo36+qejs2J0+tJ0+jJh3QXnEs/bpsFqS7Nx+wv4tU3Uj8Lg
rqiXxcHo54VaFR8QCrGrI5qs2hZL+xVa/SUTjt/ftGDJHfk9C29RzwzV65mx
kNr04qlMsMAboc9WiMpY/mxJQT73tHer8osOWaFp7rJr42rI/bGHLRYe2uEe
An5j6s/8ck0MVBb5ZxqUE/lnJu2HFBP5jgnalLjic+x73I/JhC9EvTAHboj6
Tr6eP+bAKGFv86GZyBey9XwkH3L1+vPp83dKVquSD61Xzytxz/0jjHI6uGds
n2goe+PU5tvDPkJva4f3YypGQ8pshzz/zkHw86NSDcr0jYZjjYZ+7haB5yqi
4YzrtFmnbsdB23qRK4eNMMEwIU9ZP38t6jFyPyOp/bkOztn4voEJ7rxq0iz/
ebyeb5l0+yLPmSxwNkSsOm6BH/7Z12HodSuECX2Q74to9jFbr0/hebVsGCLq
bzbofKTQ/I6GbGjb/Xqea6QN6oj1gec+82m/UquHxcCe9XuKuneM1/NnE4wX
6zte1z8TPG6ZPfXJX3K/57SoVxT4LVGvsFG9vtu7zw53/UF+5+oXka/bIEKs
h3jaf/lC+Id4aCLsuQlShP7k6PqTD9nR71OcxuaQ/CYK/c+h/Zkdwh/k6M/j
+/7xen3BRHmihvPBKvqT38cZtqRqq+9qB1K+fyG55bi9nT0pfz1YsuviYEdf
2KXnr1Wq9SxaqA9+HyMBvhH1shjd3qTo9SyZv2r1MJm/vhL1CQt4Cv5a9flY
aZ6bRD1K7o9r9ZwsvZ5jg6PG8MX9Gn2EXu0++Dt0ioKvXZ06BFgTobLw32Y4
k5HRssLTNHD99s6q8AL7Wv3V6LZFnTdC2TenZ0yu6wMLuhQJm+0aB+2EPqTC
104vyu+YFgbFYkZea709Vs//Lbo+WmGS0L8cXf/yIWZhsQcB/QNhxopZOQNe
RMFw03yPhhXD9fnI9yqT87PWLZiG7xN6QUeXuq+KbgqluqajqA/J7xP/2cjz
XfBy+V1XfxGvyH2bGU6LynUeJs9V5qy+d3z8AfmdIq0+Js+TafU5ee698oAt
pz2sHyluuTDn+8zG5eTfecvIX9HjVtsE8is1RD1P/h2sK6I/PIdt1uu9GSTX
6WJ+uK+eBZlifvJ7VuMDL6cOru2r88MD1jTqVWXfxQ90vsdZ1NPk+Z6Ngh9R
4Cb8bxiEi/2LODqfo9WrkvXxk3X9lt8J0viRAdv0uMFRzFd+F0iLB/P05z3h
xBy/b8Ic5XdTNH5E0PkWEPLC92Vi4KrgRyrFUZq85HezNHnJ8yTZgh/4vSIr
bBbzzaG4qo6Yr432TTX5xOvr0AN6Xmg7LaDle+KXtr8h+RUXezfHdjuS4q4y
bYfV6z84jta1Zt+SKO7S/Bl+F8EEQ4W9TIftOr+0+qLk12fC/+SSPGs4H3fc
cVB+33tixpONDe7L73d//2ThzI8/y/NBWv1Snv8xiv0dyb/ion95PudAt59P
PE+R5xxbTLndPqmzPG+jzV+epxkk5p9H6+/in3GGaxG+0PN0O4c3ff+Bt5m+
Gbtc3sGxUv/cOJmxHb713ew8b4APHJm9YOCW/k/Av+LY/MJzP9J68fNZbs1b
FAD7n0+Y+6H/O9hh6O468EW4bgcNUE7wNxx2Lx65xvbcCO+dpyYFJeE+vRFG
Cfrj4db9KNd+TgX28UJ6hcZrUshvLhf7WSmQ3/SzAuuVCvXrbW01fkQa2VFt
/ysNdg0esrHCxgL72dv//ppDGbT+NH+SATf2hl0YV8sKAVtnRL5olaPvO2TA
XsG/bBjg0cxxtXMWzHK7sjh5cR6tz2aCn3m6fnmBpWa52v1KhMCkcqMrfvj4
HKptzoLGN4LIXmnyi4Blot7uB1dEvV1+ty9G6F8iFBP7WxF6PTxRj4Pj9Pgl
FZqL/YBYKC/im1Rd/5Jgv5hvQXwt7GkSnBD+VP69heZivum6P0/V/Tl+lywd
Bgv5Z8EEYb/Tdfst/z6Cxs9cvf5s1fcDcqBl5hSXzbPvg6XHj7WCG32AkcPu
trqe7w114vu43XANg4XCX4TDdGHv42CfiA+iYbPYL0vW9xdS9P4ssFb4K5Pu
rzL0/YwMPT7Ihk5i/pnQRsw/V6cnTacnE2KmdR+Q1c8dJtepu/FmoB9sHBPb
sf6c13DuUk/DQIdQKC32G97r/I3U+RkGX4j5xur8i4Kewh8l6fNN1v2tRfdv
Jhgj+JOuzzddn282VBLxZ6a+X5MLOYaTZcNHyX3+iKHfJPnvkH+nb6D7sZHd
rPJ8rtpuYO0GasdzItiOWH3eyJ43Uru7vo6wHTG2Y30d2xFjO/o1bEeM7Zh/
YTs/nxuRcLzab3Pl+VzERIfSbiRM89QxzUvHOD7uU+P4iLEdzy9iOz/fO3BE
8VUJvpnUjvkoYjwHhxjjLeL/uLXvXbpJ+XZxdDt9ufld2Q5R15x6Sfl+36DC
L93neUv5+pS0Jf0o5Xv8Woc73rsCqL1i230NHftK+S5qeGFdm/Hh1N5xebP+
Gz9I+R6YDaeXJUdR+7gnHrMNs6R871738Xq8Jp7aV5UdsrNWnpRvuG1qaplK
Ur7DW6SOc+sn5Vu40fJS5wwmascrtu/u/+Tw21ry90UL163OCZD8bzyn7Ndp
zhkwfMC9BUH77gPy/0gj32kbS/kQjnbPvFjr64+E97uWy/U/G074TtLxevW+
jSYc1rFdn5lv4gkXXfN0ptukFMIb7rk4l87aB5dvzokc3lV+DxDx2DJua5uW
D4XhQ3+aNqFmJGFrz1sR7UtFUbzJ9Q/tJt6Perv06aszk/YGQ3apRVO6lY+F
7mfKlSvbJ4Aw3s+v77Ia309YEkYY1wXal/LlatfY80sq4c4bSrTOu5xK6wn7
d9Kfzz7XoO3WShcIN7Gs2byuhDvhHW99Qopve0G48dGSH6YNfk24wrKtnfcm
+BF2mtysQx+v99DD98Ct7EF/03hFJz595pVwm/CJA5ccp9Z+Rriyb4vFpe6/
JVx2YuDcPXOfkzze9nBxCHbyI1zD133AvDUhhNtcnfNijSGC8P9y85NeOMcS
/rWPS8VKBREC4qH9XGpdfJJKOPynwAuGshbCv+xo5GgdnU54u/P0CV77zTBA
15fgxcPKl69rIYz6mx24IX1UKxvTZxv0DHZfvHhDFvWH+Szi2w0GbNy4PBuu
6Bjlt6Zqq1+3+5kIf3/ccUqT/SZY3adO9JKb0t45KfrwiGEDYdQD1G/kNz6H
88HnEONzaruRMOo1YrTHiNEvIEY/gBjtMmK0w4hxPWGetuHAnO+K7b7H5uNG
+Kt2Zya++dmX9AnjL8TafVa6f5zOn40/Fl48dmQM4RbFAhwr/xkDmQNdWkVO
zKT7Bwn9yWT0xJM8kur5jhw5T9qDhD0H/phqs7cPGIcXemBsP/ay1CeUN+at
iIMjnr32q55CeKs1+dhnR5MJc//Lv0eL9g7bMS/5suSisSd6ptH4BZmU16mh
aXb6jXqLuO6X1WoevS8x1hMRXx4w6fyjEnmQJ/pLpf6+E9dUu/5n3Og6tXVk
DvMXudDH0KPyNwtNdD/qD+IOTe95pzeQ66HT1czDUbukPJA//Prd/VVdr7xN
pPH8XczepQ9lMX+WRfYW8zDkH9bTOxQfUHjhvOu0fvH+S5d3HzwRFUF4Wt35
w8s/NBIufrdvba90+b4U0kP1B70/XL9YH8b5Y943s5Zv53XFpLxwHwP13dl0
vO3o9xLj/NVzrVI/1HjOSniLw5s/fl0svwesrn9/5j/DCGN+gxj9JWLUc7Xd
xOyJhd0v7fPeAHdnxzhpX6c3HnDoftVsZh9OEDbG9V/weM8Zwr7rXXr/0+ci
4R5V8lcvb7uRzUf65xErumyoVlTi8+ufLo/NkfZlgfAfcj5Rx9dX/Xawvf/t
8PiLCaErPxI/s/T2lz2Kt1p60JPuz6gS/2RZPW/CKH/kI+JbBzuc3fJ7POGZ
F8cvv1NaxnOQ9X2nBYVSCZc44FWhXkP5nieul45i/ch4e81tY40/+8n25+97
fF0qWGLUj95zz3aPGS71ZX5+m6W/b7TCxBWBtj79n0p/PMyl//Xn7wg/Mrrv
7JcURPi323OSEktIf362iEPFjodiCL8e5NJxdSvpz7OEfZb+fPO8wPslzkr/
Umd3oxGtzGlMf6R8VHsr/e3KOMPv85tL+zH+9cFRfXuZYOzPw9K7X7f3v52q
7yuf2/kd3f9+Y6W4fY9iCDdZnFh1RjcpP/STZ8s59P8w+w3N51xmfuCuF96E
jxxoNMc27gPhtE2NvmycHEDYsqeR0/P7cr0d29ao0/iN4YSrhbqvrjAiivDj
9+5OJ2tJf9216QDXcZFyPcbUG7Am+UI84Yk/Bz7/e3Ey4dKzAl07OUp/3kPE
N3K97hPrUeJ3hRxKHnot128zW36Gc1spj2livUp/7yHiIYk1++JOuHu7AR9z
rz+wi1f+276lE57aM8HJY1ca03/Z3tI4oePM6/J7wNh/UzFfiWsLfcq00x/y
s4r9lP5snlgPOcye5sK8QwdOtP9R+rddkS2ercySWLPv0t+p/kfi7mJ9SzxM
5GcSG8VVYu86J17sHSgx1g0RH7xb2bX3bAvhjOntk0ODzCzeld8HQX5U2hzY
t+71q+QP8XkfMZ7sf7HI/2R/wR9joyY7ZrH6hZvENz8U7z/JjdUzJF7Rqtnn
dy/fYvURL4nXdNjb/1cvVi+ReLhHcI319d8yfvhLPAJ2dwz3Z/USiVPnVfIf
ef0D3Y9+EPEa85W5kYXD6H5sR1yn0OHPLYnyfrLLOnbt2ntXqz2RdD+2I+4x
8Kv2366OYvofR/j5Bv8bi5vE0f3Yjnjargff/1ZB+gv0y4gTX88Iun8rie7H
dsQbg0asfPN3MuvfxOIrWR/AuEfVX1kvQL+vxocWNn4600f5vVtcLyhnxCg3
xPR+n46Rr4iRT4iRbh6/4nkKxPzaS/hH+R0ZXC+bhL/KtosfcZ8G8YHw7RdT
usvvtaK9qzlxRdxjN4kfjDGZzLdlPIJ5Bo5X9PocQ63jEvsK+ywxjhfxyzXr
2qnRhHv4Bbd89pX8Xqs6vsRYJ1P9rYxv32dsOjXhroXZO4nHKfmrG/nXswvv
vUjJ3kq4X7cLexbNfED2F+9H3HBDkX59ow4TrvhH+UKnvjhFuNYMHxfr93cJ
H/qsVKPF66T9SM7ftX1Rw07S/uy4VbtQW2lv/mm4xjL56BHCQzsZmld/fJLm
j3qH8w0qHbXtXdMnhJNa51QaPNaHxsf7EVfd08zpddRTwqP7bq1YzucZ4WGJ
H1p5L/MmPKnJENeJpaT9ckkuP9h9lKwnByaerPflFGnvije75Z2a+1Suf7e8
w/G3ntH8cJ1g/xz7jr+VsbSaL+GFHX4aUaOsH+H9q/IWTzkWQDjz5He1Hp2V
9tGl5IV5SUNkPdv9zyUBrn7Snr5qvPZKqYa+0r7/9Pe+PwrJ/nk+VDclGEp/
G0z43rPth861CSH8c4kKk7InhxOuX7tz2+Yx0t4GHvK5ufoXWT93qHW4Qafs
UBq/6q2T2Yf7BRP2zHsWVqNxCMvHIglfdVz7ZEjrCMJFWo0z1z0n8Z7hf2/o
lRZFuM+0l6N/+VXa74rVchxKDpL1etfRYdedt0t7f+nLqL+qdYyQ8uyfUXn0
Sfm9WcwnIhZmzhrS5y9an27lqqb8leJhFy91nLT1yxEhsv7//NiCjxfqS//w
bu4Sz0nPYwi32PnnN8c6yefHnf1i4KH5cn8gMbZofsZV6R+sN0omnB0n8+2h
H2v+EPtC4m0iHkolfHvn6IfVL8rv02K83eBsxLmel9cRDvrhwK+doy8Rdojf
9GO9ug/lfsGBpzEtj11j+wtehBtNLH636cLHhAesuHTZredLiYvHrzhx1Yfw
HFOLYh77X7H9CH/Zf48zp0+FyP2MOcNW/JXQR7a7HCjn2f7DR8L5m7q8Spn/
Xs4f4wacn++r1M5FggjfMB6PXzkrlHCyqC+FE3bddqnUw4FhdvlZPVGvkXiQ
uErsJuo10p+GiHgsHQbnD33mFreL6gOrBsQ/mHfkH8LLG7VLGOf5hLDJff26
NanPCf/R6N69+3+8I/xwzvRNhsN+hL3djcVHnA8iXNph8zvnhyGEt7iub7og
1ki4+Ysx23LMEYQvJ1UZ7LEshvCQivFuvX+LJezb8czPRcsmEl7gtOL91mpJ
hDHuRXz1Qubayi2kP9Lqf/b+ma93vn9H+0hKvOfgoN5vYPY/kPVnZPZXfi8X
5TutUZ3eO3vdoPnTvqKOn7qPaZ8U/5q1GwifmzMsokTND4RpX1HH2au77B18
LIw9L+VR98Wr23vbRDF+yv2XnhUnhoY+jiNM+4o6nu5kKtJsdDJh2lfUcSff
OT/92O+m5P+wwMZ3C90m/GeXdmOOzZT5H56PQP6Mzd308KvGEjuJ/F3ik0UW
dfcJiCX8t1g/EoeJ/QEZH6nxsZVwzcueFZvNk1jLJ+X7ary+i+9PIvYX9QJZ
390t/EMS61/Gy/eKnX6+1SbjYW2/IRt8Xo053mabrDdp9XAZn91qdS/Bc7OZ
xcOyXuok+CXrGxVCW5w/v8O+norvryMuLPxbAuHewp/xfCGLxf8y/z7v+/nJ
wTfTGX0Sa/lsBssXMvT6sP1+jPr3CbLs4lv8niB+J4DX5/F7Nqq8TWy+8nuu
+HwlwS+5P11h1vSlhwtF29ljrDMgvin8ncRXhD2W/MLvmyD+c/PKNUUbm5i+
yXxLq59nUp2a66/2vOxPy/fTWb3ZwQHtCeoP9l9I1MfzmH+xUfyr1bej4dmg
4lNrzo5j/Ii347cmbyvjr8Tpov4g5a/Vb6xs/lZGn8T4PRvEU0Q9SO4/4/l3
xEHC/0nsJ/JXibV1YyN+Yd0d9avK26KJbqdCCOO5NMT3mzd419lH4jpbviux
6nA48882ph/yezFoH+tvvJSSEi73U7C/df94jN02IYiwZ8yMlCLPglj9R/JD
qw9l0P2L9udtPHU+jPkjub98auL9Ix9+TGX+SeITbaedu3VHxnP4vRNsbz/m
YreQz2S99eWZ4Y/qZ6dCE7EflWpnLyt1XVz6Wl3Z/ypRn5V/T5fXxzT5yvWk
+QUblK5qvXP9qcy/X752dpv9XQjFy1m43/ogt0lEdzNMju+dt9cs7SHq94L+
LReVcouh8ZYWfbon0jUTSq7e6nZ6ov3+2YKy3cf5lbTfj+D5JN9/4+c5eH7L
41FeD+X55/8BP8EiaA==
    "], {{{}, {}, {}, {}, {}}, {{}, {}, 
      TagBox[
       TooltipBox[
        {GrayLevel[0], 
         LineBox[{2027, 2314, 2001, 2313, 2002, 2315, 2446, 2117, 2003, 2116, 
          2004, 2118, 2168, 2392, 2041, 2247, 2248, 2249, 2042, 2112, 2111, 
          2110, 1988, 2114, 1994, 2409, 2410, 2255, 2256, 1987, 2089, 2090, 
          2492}], LineBox[{2445, 2262, 1995, 2261, 1996, 2263, 2024, 2274, 
          1997, 2273, 1998, 2275, 2025, 2144, 1999, 2285, 2000, 2115, 2026, 
          2473, 2474, 2464, 2465, 1989, 2086, 1990, 2477, 2466, 2468, 2467, 
          1991, 2082, 2083, 2078, 2081, 1982, 2367, 1983, 2246, 2245, 2254, 
          2253, 1986, 2449, 2044, 2427, 2045, 2495}]},
        RowBox[{"-", "0.6`"}]],
       Annotation[#, -0.6, "Tooltip"]& ], 
      TagBox[
       TooltipBox[
        {GrayLevel[0], 
         LineBox[{1922, 2265, 2266, 2264, 2268, 2267, 2368, 2277, 2278, 2276, 
          2280, 2279, 2371, 2287, 2288, 2286, 2290, 2289, 2372, 2296, 2297, 
          2295, 2299, 2298, 2373, 2305, 2306, 2304, 2308, 2307, 2374, 2145, 
          2146, 2119, 2121, 2120, 2147, 2416, 2074, 2415, 2075, 2417, 2053, 
          2405, 2055, 2403, 2054, 2404, 2056, 2486, 2487, 2478, 2479, 1992, 
          2087, 1993, 2481, 2480, 2484, 2483, 2176, 2142, 2022, 2140, 2021, 
          2141, 2493}], 
         LineBox[{2375, 2327, 2328, 2326, 2330, 2329, 1939, 2332, 2333, 2331, 
          2335, 2334, 1940, 2337, 2338, 2336, 2340, 2339, 1941, 2342, 2343, 
          2341, 2345, 2344, 1942, 2125, 2126, 2124, 2127, 2432, 2434, 2433, 
          1943, 2394, 2395, 2393, 2397, 2396, 1984, 2450, 2049, 2428, 2050, 
          2451, 2048, 2414, 2073, 2412, 2072, 2413, 1944, 2143, 2023, 2494}]},
        
        RowBox[{"-", "1"}]],
       Annotation[#, -1, "Tooltip"]& ], 
      TagBox[
       TooltipBox[
        {GrayLevel[0], 
         LineBox[{1949, 2350, 2351, 2233, 2376, 1973, 2377, 2352, 2353, 2234, 
          2378, 1974, 2379, 2354, 2355, 2235, 2380, 1975, 2381, 2356, 2357, 
          2236, 2382, 1976, 2383, 2358, 2359, 2237, 2384, 1977, 2385, 2360, 
          2361, 2238, 2386, 1978, 2387, 2362, 2363, 2239, 2388, 1979, 2389, 
          2485, 2066, 2471, 2067, 2472, 2058, 2180, 2070, 2092, 2181, 2182, 
          2071, 2411, 2014, 2364, 2015, 2365, 2402, 2424, 2052, 2258, 2259, 
          2260, 2084, 2088, 2060, 2488, 2061, 2497}], LineBox[CompressedData["

1:eJwVz8suA2EYBuBfxKFBwhWItauwZecGHBZYsaDEeSG01ZY4tEwbEqSkKBE2
dlwIe7bEisTzL57MO+/3zfwzfeMzw9NNIYQpBlIhvLWH8E6JMmdtIWzwIX+S
UOFCt8mX/M0Jp9R0GX7lv/g851zpcrQ4o5Wa7pK6Lk+nrou67pobXZFuXQ8N
3R0N3S6D8hD9ZMyzrLHOvfke+2YHFNihSIoJO5M8yk882E1YkpdZJG9eYIsV
9z/mc3KaWRaYpzd+q+stFarxvXarlOUjVkk4ptn+qOsYI5Q45NV+1iwX/yee
zzYdPJu/8A88LD27
          "]]},
        RowBox[{"-", "1.4`"}]],
       Annotation[#, -1.4, "Tooltip"]& ], 
      TagBox[
       TooltipBox[
        {GrayLevel[0], LineBox[CompressedData["
1:eJwNz7kuhGEYhuFXhbOgUNuNPXEK/zCDSUjEvszYJRL0Ko4HFRUahZ0GJcYa
Egmu4s71Pe9kir9yqJDkSyJiUHulER1lEbtsZZva9W1vs0LLypRHZLXl/eW3
FT4y4SmrOawRPdlpnrGGoxrTs93Nc9ZyXBMq2j28YB0nNaUXO8NL1nNaM3q1
s7xiA/Mq6M3u5TUbOas5vdt9vGET57WgD7uft0xxUZu+cYmfbgPePzy0j3Ss
Kq3r132Nf9zgibq06j93bjnvZrXo3u50f+C+faAd+x+RLTj/
          "]], 
         LineBox[CompressedData["
1:eJwV0Dsvg1EYwPFjai11azcGK+pD+AT4CKZOJDYjShDRRiSE0sY9iEvjFhP9
ImpmZcTvGX55zvs/J+/75gxOzUxOd6SUSox1pvSeTanNNjscZlIq82n9xR41
jrVlvq1/qNPgVFvh1/qPozjLubZGxjeynEXjQlsnp3VxqV0FbYNerY8b7ZZr
rUpeK3CnNWNP22RIG+ZBe4w9bZcRrciT9sy9VmPceoIiq/ZHzUWzzBIHzmxp
/cx6HjAr5CjFP5uvvNGKe3B+wcwzTyHeR3fcjfM9cX/mfrybhvMVs23OmR9m
06xS54QXWvwDM1Y8UA==
          "]]},
        RowBox[{"-", "1.8`"}]],
       Annotation[#, -1.8, "Tooltip"]& ], {}, {}}, {InsetBox[
       RowBox[{"-", "1.8`"}], 2499], InsetBox[
       RowBox[{"-", "1.8`"}], 2500], InsetBox[
       RowBox[{"-", "1.4`"}], 2501], InsetBox[
       RowBox[{"-", "1.4`"}], 2502], InsetBox[
       RowBox[{"-", "1"}], 2503], InsetBox[
       RowBox[{"-", "1"}], 2504], InsetBox[
       RowBox[{"-", "0.6`"}], 2505], InsetBox[
       RowBox[{"-", "0.6`"}], 2506]}}]},
  AspectRatio->1,
  Frame->True,
  FrameLabel->{None, None},
  Method->{},
  PlotRange->{{0, 2}, {0, 2}},
  PlotRangeClipping->True,
  PlotRangePadding->{Automatic, Automatic}]], "Output",
 CellChangeTimes->{3.576008831933613*^9, 3.57600905300801*^9, 
  3.5762493855104713`*^9, 3.5762497420716457`*^9, 3.5762509745568743`*^9}]
}, Open  ]],

Cell[CellGroupData[{

Cell[BoxData[
 RowBox[{"\[IndentingNewLine]", 
  RowBox[{"(*", " ", 
   RowBox[{"Top", " ", "pannel", " ", "of", " ", 
    RowBox[{"Sup", ".", " ", "figure"}], " ", "2"}], " ", "*)"}], 
  "\[IndentingNewLine]", "\[IndentingNewLine]", 
  RowBox[{
   RowBox[{
    RowBox[{"r1l", "=", "0.5"}], ";"}], "\[IndentingNewLine]", 
   RowBox[{
    RowBox[{"r2l", "=", "1.5"}], ";"}], "\[IndentingNewLine]", 
   RowBox[{
    RowBox[{"fnlocal", "=", 
     RowBox[{
      RowBox[{
       RowBox[{
        RowBox[{"ds12dlx", "/.", 
         RowBox[{"x1", "\[Rule]", 
          RowBox[{"(", 
           RowBox[{"m", " ", 
            RowBox[{"(", 
             RowBox[{"l1", "+", "1"}], ")"}]}], ")"}]}]}], "/.", 
        RowBox[{"x2", "\[Rule]", 
         RowBox[{"(", 
          RowBox[{"m", " ", 
           RowBox[{"(", 
            RowBox[{"l2", "+", "1"}], ")"}]}], ")"}]}]}], "/.", 
       RowBox[{"r1", "\[Rule]", "r1l"}]}], "/.", 
      RowBox[{"r2", "\[Rule]", "r2l"}]}]}], ";"}], "\[IndentingNewLine]", 
   RowBox[{
    RowBox[{"point4", "=", 
     RowBox[{"{", "}"}]}], ";"}], "\[IndentingNewLine]", 
   RowBox[{"For", "[", 
    RowBox[{
     RowBox[{"i", "=", "1"}], ",", 
     RowBox[{"i", "<", "11"}], ",", 
     RowBox[{"i", "++"}], ",", 
     RowBox[{
      RowBox[{"For", "[", 
       RowBox[{
        RowBox[{"j", "=", "1"}], ",", 
        RowBox[{"j", "<", "11"}], ",", 
        RowBox[{"j", "++"}], ",", 
        RowBox[{
         RowBox[{"test", "=", 
          RowBox[{"FindRoot", "[", 
           RowBox[{
            RowBox[{
             RowBox[{"fnlocal", "/.", 
              RowBox[{"l1", "\[Rule]", "i"}]}], "/.", 
             RowBox[{"l2", "\[Rule]", "j"}]}], ",", 
            RowBox[{"{", 
             RowBox[{"m", ",", "0.001"}], "}"}]}], "]"}]}], ";", 
         RowBox[{"point4", "=", 
          RowBox[{"Join", "[", 
           RowBox[{"point4", ",", 
            RowBox[{"{", 
             RowBox[{"{", 
              RowBox[{"i", ",", "j", ",", 
               RowBox[{"m", "/.", "test"}]}], "}"}], "}"}]}], "]"}]}]}]}], 
       "]"}], ";", 
      RowBox[{"For", "[", 
       RowBox[{
        RowBox[{"j", "=", "2"}], ",", 
        RowBox[{"j", "<", "11"}], ",", 
        RowBox[{"j", "++"}], ",", 
        RowBox[{
         RowBox[{"test", "=", 
          RowBox[{"FindRoot", "[", 
           RowBox[{
            RowBox[{
             RowBox[{"fnlocal", "/.", 
              RowBox[{"l1", "\[Rule]", "i"}]}], "/.", 
             RowBox[{"l2", "\[Rule]", 
              RowBox[{"(", 
               RowBox[{"j", "*", "10"}], ")"}]}]}], ",", 
            RowBox[{"{", 
             RowBox[{"m", ",", 
              RowBox[{"m", "/.", "test"}]}], "}"}]}], "]"}]}], ";", 
         RowBox[{"point4", "=", 
          RowBox[{"Join", "[", 
           RowBox[{"point4", ",", 
            RowBox[{"{", 
             RowBox[{"{", 
              RowBox[{"i", ",", 
               RowBox[{"j", "*", "10"}], ",", 
               RowBox[{"m", "/.", "test"}]}], "}"}], "}"}]}], "]"}]}]}]}], 
       "]"}]}]}], "]"}], "\[IndentingNewLine]", 
   RowBox[{"For", "[", 
    RowBox[{
     RowBox[{"i", "=", "2"}], ",", 
     RowBox[{"i", "<", "11"}], ",", 
     RowBox[{"i", "++"}], ",", 
     RowBox[{
      RowBox[{"For", "[", 
       RowBox[{
        RowBox[{"j", "=", "1"}], ",", 
        RowBox[{"j", "<", "11"}], ",", 
        RowBox[{"j", "++"}], ",", 
        RowBox[{
         RowBox[{"test", "=", 
          RowBox[{"FindRoot", "[", 
           RowBox[{
            RowBox[{
             RowBox[{"fnlocal", "/.", 
              RowBox[{"l1", "\[Rule]", 
               RowBox[{"(", 
                RowBox[{"i", "*", "10"}], ")"}]}]}], "/.", 
             RowBox[{"l2", "\[Rule]", "j"}]}], ",", 
            RowBox[{"{", 
             RowBox[{"m", ",", 
              RowBox[{"m", "/.", "test"}]}], "}"}]}], "]"}]}], ";", 
         RowBox[{"point4", "=", 
          RowBox[{"Join", "[", 
           RowBox[{"point4", ",", 
            RowBox[{"{", 
             RowBox[{"{", 
              RowBox[{
               RowBox[{"i", "*", "10"}], ",", "j", ",", 
               RowBox[{"m", "/.", "test"}]}], "}"}], "}"}]}], "]"}]}]}]}], 
       "]"}], ";", 
      RowBox[{"For", "[", 
       RowBox[{
        RowBox[{"j", "=", "2"}], ",", 
        RowBox[{"j", "<", "11"}], ",", 
        RowBox[{"j", "++"}], ",", 
        RowBox[{
         RowBox[{"test", "=", 
          RowBox[{"FindRoot", "[", 
           RowBox[{
            RowBox[{
             RowBox[{"fnlocal", "/.", 
              RowBox[{"l1", "\[Rule]", 
               RowBox[{"(", 
                RowBox[{"i", "*", "10"}], ")"}]}]}], "/.", 
             RowBox[{"l2", "\[Rule]", 
              RowBox[{"(", 
               RowBox[{"j", "*", "10"}], ")"}]}]}], ",", 
            RowBox[{"{", 
             RowBox[{"m", ",", 
              RowBox[{"m", "/.", "test"}]}], "}"}]}], "]"}]}], ";", 
         RowBox[{"point4", "=", 
          RowBox[{"Join", "[", 
           RowBox[{"point4", ",", 
            RowBox[{"{", 
             RowBox[{"{", 
              RowBox[{
               RowBox[{"i", "*", "10"}], ",", 
               RowBox[{"j", "*", "10"}], ",", 
               RowBox[{"m", "/.", "test"}]}], "}"}], "}"}]}], "]"}]}]}]}], 
       "]"}]}]}], "]"}], "\[IndentingNewLine]", "\[IndentingNewLine]", 
   RowBox[{
    RowBox[{"fnlocal", "=", 
     RowBox[{
      RowBox[{"ds12dl", "/.", 
       RowBox[{"r1", "\[Rule]", "r1l"}]}], "/.", 
      RowBox[{"r2", "\[Rule]", "r2l"}]}]}], ";"}], "\[IndentingNewLine]", 
   RowBox[{
    RowBox[{"point3", "=", 
     RowBox[{"{", "}"}]}], ";"}], "\[IndentingNewLine]", 
   RowBox[{"For", "[", 
    RowBox[{
     RowBox[{"i", "=", "1"}], ",", 
     RowBox[{"i", "<", "11"}], ",", 
     RowBox[{"i", "++"}], ",", 
     RowBox[{
      RowBox[{"For", "[", 
       RowBox[{
        RowBox[{"j", "=", "1"}], ",", 
        RowBox[{"j", "<", "11"}], ",", 
        RowBox[{"j", "++"}], ",", 
        RowBox[{
         RowBox[{"test", "=", 
          RowBox[{"FindRoot", "[", 
           RowBox[{
            RowBox[{
             RowBox[{"fnlocal", "/.", 
              RowBox[{"l1", "\[Rule]", "i"}]}], "/.", 
             RowBox[{"l2", "\[Rule]", "j"}]}], ",", 
            RowBox[{"{", 
             RowBox[{"m", ",", 
              RowBox[{
               RowBox[{"point4", "[", 
                RowBox[{"[", 
                 RowBox[{
                  RowBox[{
                   RowBox[{"(", 
                    RowBox[{"i", "-", "1"}], ")"}], "*", "19"}], "+", "j"}], 
                 "]"}], "]"}], "[", 
               RowBox[{"[", "3", "]"}], "]"}]}], "}"}]}], "]"}]}], ";", 
         RowBox[{"point3", "=", 
          RowBox[{"Join", "[", 
           RowBox[{"point3", ",", 
            RowBox[{"{", 
             RowBox[{"{", 
              RowBox[{"i", ",", "j", ",", 
               RowBox[{"m", "/.", "test"}]}], "}"}], "}"}]}], "]"}]}]}]}], 
       "]"}], ";", 
      RowBox[{"For", "[", 
       RowBox[{
        RowBox[{"j", "=", "2"}], ",", 
        RowBox[{"j", "<", "11"}], ",", 
        RowBox[{"j", "++"}], ",", 
        RowBox[{
         RowBox[{"test", "=", 
          RowBox[{"FindRoot", "[", 
           RowBox[{
            RowBox[{
             RowBox[{"fnlocal", "/.", 
              RowBox[{"l1", "\[Rule]", "i"}]}], "/.", 
             RowBox[{"l2", "\[Rule]", 
              RowBox[{"(", 
               RowBox[{"j", "*", "10"}], ")"}]}]}], ",", 
            RowBox[{"{", 
             RowBox[{"m", ",", 
              RowBox[{
               RowBox[{"point4", "[", 
                RowBox[{"[", 
                 RowBox[{
                  RowBox[{
                   RowBox[{"(", 
                    RowBox[{"i", "-", "1"}], ")"}], "*", "19"}], "+", "j", 
                  "+", "9"}], "]"}], "]"}], "[", 
               RowBox[{"[", "3", "]"}], "]"}]}], "}"}]}], "]"}]}], ";", 
         RowBox[{"point3", "=", 
          RowBox[{"Join", "[", 
           RowBox[{"point3", ",", 
            RowBox[{"{", 
             RowBox[{"{", 
              RowBox[{"i", ",", 
               RowBox[{"j", "*", "10"}], ",", 
               RowBox[{"m", "/.", "test"}]}], "}"}], "}"}]}], "]"}]}]}]}], 
       "]"}]}]}], "]"}], "\[IndentingNewLine]", 
   RowBox[{"For", "[", 
    RowBox[{
     RowBox[{"i", "=", "2"}], ",", 
     RowBox[{"i", "<", "11"}], ",", 
     RowBox[{"i", "++"}], ",", 
     RowBox[{
      RowBox[{"For", "[", 
       RowBox[{
        RowBox[{"j", "=", "1"}], ",", 
        RowBox[{"j", "<", "11"}], ",", 
        RowBox[{"j", "++"}], ",", 
        RowBox[{
         RowBox[{"test", "=", 
          RowBox[{"FindRoot", "[", 
           RowBox[{
            RowBox[{
             RowBox[{"fnlocal", "/.", 
              RowBox[{"l1", "\[Rule]", 
               RowBox[{"(", 
                RowBox[{"i", "*", "10"}], ")"}]}]}], "/.", 
             RowBox[{"l2", "\[Rule]", "j"}]}], ",", 
            RowBox[{"{", 
             RowBox[{"m", ",", 
              RowBox[{
               RowBox[{"point4", "[", 
                RowBox[{"[", 
                 RowBox[{
                  RowBox[{
                   RowBox[{"(", 
                    RowBox[{"i", "-", "2"}], ")"}], "*", "19"}], "+", "j", 
                  "+", "190"}], "]"}], "]"}], "[", 
               RowBox[{"[", "3", "]"}], "]"}]}], "}"}]}], "]"}]}], ";", 
         RowBox[{"point3", "=", 
          RowBox[{"Join", "[", 
           RowBox[{"point3", ",", 
            RowBox[{"{", 
             RowBox[{"{", 
              RowBox[{
               RowBox[{"i", "*", "10"}], ",", "j", ",", 
               RowBox[{"m", "/.", "test"}]}], "}"}], "}"}]}], "]"}]}]}]}], 
       "]"}], ";", 
      RowBox[{"For", "[", 
       RowBox[{
        RowBox[{"j", "=", "2"}], ",", 
        RowBox[{"j", "<", "11"}], ",", 
        RowBox[{"j", "++"}], ",", 
        RowBox[{
         RowBox[{"test", "=", 
          RowBox[{"FindRoot", "[", 
           RowBox[{
            RowBox[{
             RowBox[{"fnlocal", "/.", 
              RowBox[{"l1", "\[Rule]", 
               RowBox[{"(", 
                RowBox[{"i", "*", "10"}], ")"}]}]}], "/.", 
             RowBox[{"l2", "\[Rule]", 
              RowBox[{"(", 
               RowBox[{"j", "*", "10"}], ")"}]}]}], ",", 
            RowBox[{"{", 
             RowBox[{"m", ",", 
              RowBox[{
               RowBox[{"point4", "[", 
                RowBox[{"[", 
                 RowBox[{
                  RowBox[{
                   RowBox[{"(", 
                    RowBox[{"i", "-", "2"}], ")"}], "*", "19"}], "+", "j", 
                  "+", "190", "+", "9"}], "]"}], "]"}], "[", 
               RowBox[{"[", "3", "]"}], "]"}]}], "}"}]}], "]"}]}], ";", 
         RowBox[{"point3", "=", 
          RowBox[{"Join", "[", 
           RowBox[{"point3", ",", 
            RowBox[{"{", 
             RowBox[{"{", 
              RowBox[{
               RowBox[{"i", "*", "10"}], ",", 
               RowBox[{"j", "*", "10"}], ",", 
               RowBox[{"m", "/.", "test"}]}], "}"}], "}"}]}], "]"}]}]}]}], 
       "]"}]}]}], "]"}], "\[IndentingNewLine]", "\[IndentingNewLine]", 
   RowBox[{
    RowBox[{"fnlocal", "=", 
     RowBox[{"D", "[", 
      RowBox[{
       RowBox[{
        RowBox[{"s12", "/.", 
         RowBox[{"r1", "\[Rule]", "r1l"}]}], "/.", 
        RowBox[{"r2", "\[Rule]", "r2l"}]}], ",", "m"}], "]"}]}], ";"}], 
   "\[IndentingNewLine]", 
   RowBox[{
    RowBox[{"point2", "=", 
     RowBox[{"{", "}"}]}], ";"}], "\[IndentingNewLine]", 
   RowBox[{"For", "[", 
    RowBox[{
     RowBox[{"i", "=", "1"}], ",", 
     RowBox[{"i", "<", "11"}], ",", 
     RowBox[{"i", "++"}], ",", 
     RowBox[{
      RowBox[{"For", "[", 
       RowBox[{
        RowBox[{"j", "=", "1"}], ",", 
        RowBox[{"j", "<", "11"}], ",", 
        RowBox[{"j", "++"}], ",", 
        RowBox[{
         RowBox[{"test", "=", 
          RowBox[{"FindRoot", "[", 
           RowBox[{
            RowBox[{
             RowBox[{"fnlocal", "/.", 
              RowBox[{"l1", "\[Rule]", "i"}]}], "/.", 
             RowBox[{"l2", "\[Rule]", "j"}]}], ",", 
            RowBox[{"{", 
             RowBox[{"m", ",", 
              RowBox[{
               RowBox[{"point3", "[", 
                RowBox[{"[", 
                 RowBox[{
                  RowBox[{
                   RowBox[{"(", 
                    RowBox[{"i", "-", "1"}], ")"}], "*", "19"}], "+", "j"}], 
                 "]"}], "]"}], "[", 
               RowBox[{"[", "3", "]"}], "]"}]}], "}"}]}], "]"}]}], ";", 
         RowBox[{"point2", "=", 
          RowBox[{"Join", "[", 
           RowBox[{"point2", ",", 
            RowBox[{"{", 
             RowBox[{"{", 
              RowBox[{"i", ",", "j", ",", 
               RowBox[{"m", "/.", "test"}]}], "}"}], "}"}]}], "]"}]}]}]}], 
       "]"}], ";", 
      RowBox[{"For", "[", 
       RowBox[{
        RowBox[{"j", "=", "2"}], ",", 
        RowBox[{"j", "<", "11"}], ",", 
        RowBox[{"j", "++"}], ",", 
        RowBox[{
         RowBox[{"test", "=", 
          RowBox[{"FindRoot", "[", 
           RowBox[{
            RowBox[{
             RowBox[{"fnlocal", "/.", 
              RowBox[{"l1", "\[Rule]", "i"}]}], "/.", 
             RowBox[{"l2", "\[Rule]", 
              RowBox[{"(", 
               RowBox[{"j", "*", "10"}], ")"}]}]}], ",", 
            RowBox[{"{", 
             RowBox[{"m", ",", 
              RowBox[{
               RowBox[{"point3", "[", 
                RowBox[{"[", 
                 RowBox[{
                  RowBox[{
                   RowBox[{"(", 
                    RowBox[{"i", "-", "1"}], ")"}], "*", "19"}], "+", "j", 
                  "+", "9"}], "]"}], "]"}], "[", 
               RowBox[{"[", "3", "]"}], "]"}]}], "}"}]}], "]"}]}], ";", 
         RowBox[{"point2", "=", 
          RowBox[{"Join", "[", 
           RowBox[{"point2", ",", 
            RowBox[{"{", 
             RowBox[{"{", 
              RowBox[{"i", ",", 
               RowBox[{"j", "*", "10"}], ",", 
               RowBox[{"m", "/.", "test"}]}], "}"}], "}"}]}], "]"}]}]}]}], 
       "]"}]}]}], "]"}], "\[IndentingNewLine]", 
   RowBox[{"For", "[", 
    RowBox[{
     RowBox[{"i", "=", "2"}], ",", 
     RowBox[{"i", "<", "11"}], ",", 
     RowBox[{"i", "++"}], ",", 
     RowBox[{
      RowBox[{"For", "[", 
       RowBox[{
        RowBox[{"j", "=", "1"}], ",", 
        RowBox[{"j", "<", "11"}], ",", 
        RowBox[{"j", "++"}], ",", 
        RowBox[{
         RowBox[{"test", "=", 
          RowBox[{"FindRoot", "[", 
           RowBox[{
            RowBox[{
             RowBox[{"fnlocal", "/.", 
              RowBox[{"l1", "\[Rule]", 
               RowBox[{"(", 
                RowBox[{"i", "*", "10"}], ")"}]}]}], "/.", 
             RowBox[{"l2", "\[Rule]", "j"}]}], ",", 
            RowBox[{"{", 
             RowBox[{"m", ",", 
              RowBox[{
               RowBox[{"point3", "[", 
                RowBox[{"[", 
                 RowBox[{
                  RowBox[{
                   RowBox[{"(", 
                    RowBox[{"i", "-", "2"}], ")"}], "*", "19"}], "+", "j", 
                  "+", "190"}], "]"}], "]"}], "[", 
               RowBox[{"[", "3", "]"}], "]"}]}], "}"}]}], "]"}]}], ";", 
         RowBox[{"point2", "=", 
          RowBox[{"Join", "[", 
           RowBox[{"point2", ",", 
            RowBox[{"{", 
             RowBox[{"{", 
              RowBox[{
               RowBox[{"i", "*", "10"}], ",", "j", ",", 
               RowBox[{"m", "/.", "test"}]}], "}"}], "}"}]}], "]"}]}]}]}], 
       "]"}], ";", 
      RowBox[{"For", "[", 
       RowBox[{
        RowBox[{"j", "=", "2"}], ",", 
        RowBox[{"j", "<", "11"}], ",", 
        RowBox[{"j", "++"}], ",", 
        RowBox[{
         RowBox[{"test", "=", 
          RowBox[{"FindRoot", "[", 
           RowBox[{
            RowBox[{
             RowBox[{"fnlocal", "/.", 
              RowBox[{"l1", "\[Rule]", 
               RowBox[{"(", 
                RowBox[{"i", "*", "10"}], ")"}]}]}], "/.", 
             RowBox[{"l2", "\[Rule]", 
              RowBox[{"(", 
               RowBox[{"j", "*", "10"}], ")"}]}]}], ",", 
            RowBox[{"{", 
             RowBox[{"m", ",", 
              RowBox[{
               RowBox[{"point3", "[", 
                RowBox[{"[", 
                 RowBox[{
                  RowBox[{
                   RowBox[{"(", 
                    RowBox[{"i", "-", "2"}], ")"}], "*", "19"}], "+", "j", 
                  "+", "190", "+", "9"}], "]"}], "]"}], "[", 
               RowBox[{"[", "3", "]"}], "]"}]}], "}"}]}], "]"}]}], ";", 
         RowBox[{"point2", "=", 
          RowBox[{"Join", "[", 
           RowBox[{"point2", ",", 
            RowBox[{"{", 
             RowBox[{"{", 
              RowBox[{
               RowBox[{"i", "*", "10"}], ",", 
               RowBox[{"j", "*", "10"}], ",", 
               RowBox[{"m", "/.", "test"}]}], "}"}], "}"}]}], "]"}]}]}]}], 
       "]"}]}]}], "]"}], "\[IndentingNewLine]", "\[IndentingNewLine]", 
   RowBox[{
    RowBox[{"fnlocal", "=", 
     RowBox[{"D", "[", 
      RowBox[{
       RowBox[{
        RowBox[{
         RowBox[{"(", 
          RowBox[{"s1", "/.", 
           RowBox[{"sol", "[", 
            RowBox[{"[", "2", "]"}], "]"}]}], ")"}], "/.", 
         RowBox[{"r1", "\[Rule]", "r1l"}]}], "/.", 
        RowBox[{"r2", "\[Rule]", "r2l"}]}], ",", "m"}], "]"}]}], ";"}], 
   "\[IndentingNewLine]", 
   RowBox[{
    RowBox[{"point1", "=", 
     RowBox[{"{", "}"}]}], ";"}], "\[IndentingNewLine]", 
   RowBox[{"For", "[", 
    RowBox[{
     RowBox[{"i", "=", "1"}], ",", 
     RowBox[{"i", "<", "11"}], ",", 
     RowBox[{"i", "++"}], ",", 
     RowBox[{
      RowBox[{"For", "[", 
       RowBox[{
        RowBox[{"j", "=", "1"}], ",", 
        RowBox[{"j", "<", "11"}], ",", 
        RowBox[{"j", "++"}], ",", 
        RowBox[{
         RowBox[{"test", "=", 
          RowBox[{"FindRoot", "[", 
           RowBox[{
            RowBox[{
             RowBox[{"fnlocal", "/.", 
              RowBox[{"l1", "\[Rule]", "i"}]}], "/.", 
             RowBox[{"l2", "\[Rule]", "j"}]}], ",", 
            RowBox[{"{", 
             RowBox[{"m", ",", 
              RowBox[{
               RowBox[{"point2", "[", 
                RowBox[{"[", 
                 RowBox[{
                  RowBox[{
                   RowBox[{"(", 
                    RowBox[{"i", "-", "1"}], ")"}], "*", "19"}], "+", "j"}], 
                 "]"}], "]"}], "[", 
               RowBox[{"[", "3", "]"}], "]"}]}], "}"}]}], "]"}]}], ";", 
         RowBox[{"point1", "=", 
          RowBox[{"Join", "[", 
           RowBox[{"point1", ",", 
            RowBox[{"{", 
             RowBox[{"{", 
              RowBox[{"i", ",", "j", ",", 
               RowBox[{"Re", "[", 
                RowBox[{"m", "/.", "test"}], "]"}]}], "}"}], "}"}]}], 
           "]"}]}]}]}], "]"}], ";", 
      RowBox[{"For", "[", 
       RowBox[{
        RowBox[{"j", "=", "2"}], ",", 
        RowBox[{"j", "<", "11"}], ",", 
        RowBox[{"j", "++"}], ",", 
        RowBox[{
         RowBox[{"test", "=", 
          RowBox[{"FindRoot", "[", 
           RowBox[{
            RowBox[{
             RowBox[{"fnlocal", "/.", 
              RowBox[{"l1", "\[Rule]", "i"}]}], "/.", 
             RowBox[{"l2", "\[Rule]", 
              RowBox[{"(", 
               RowBox[{"j", "*", "10"}], ")"}]}]}], ",", 
            RowBox[{"{", 
             RowBox[{"m", ",", 
              RowBox[{
               RowBox[{"point2", "[", 
                RowBox[{"[", 
                 RowBox[{
                  RowBox[{
                   RowBox[{"(", 
                    RowBox[{"i", "-", "1"}], ")"}], "*", "19"}], "+", "j", 
                  "+", "9"}], "]"}], "]"}], "[", 
               RowBox[{"[", "3", "]"}], "]"}]}], "}"}]}], "]"}]}], ";", 
         RowBox[{"point1", "=", 
          RowBox[{"Join", "[", 
           RowBox[{"point1", ",", 
            RowBox[{"{", 
             RowBox[{"{", 
              RowBox[{"i", ",", 
               RowBox[{"j", "*", "10"}], ",", 
               RowBox[{"Re", "[", 
                RowBox[{"m", "/.", "test"}], "]"}]}], "}"}], "}"}]}], 
           "]"}]}]}]}], "]"}]}]}], "]"}], "\[IndentingNewLine]", 
   RowBox[{"For", "[", 
    RowBox[{
     RowBox[{"i", "=", "2"}], ",", 
     RowBox[{"i", "<", "11"}], ",", 
     RowBox[{"i", "++"}], ",", 
     RowBox[{
      RowBox[{"For", "[", 
       RowBox[{
        RowBox[{"j", "=", "1"}], ",", 
        RowBox[{"j", "<", "11"}], ",", 
        RowBox[{"j", "++"}], ",", 
        RowBox[{
         RowBox[{"test", "=", 
          RowBox[{"FindRoot", "[", 
           RowBox[{
            RowBox[{
             RowBox[{"fnlocal", "/.", 
              RowBox[{"l1", "\[Rule]", 
               RowBox[{"(", 
                RowBox[{"i", "*", "10"}], ")"}]}]}], "/.", 
             RowBox[{"l2", "\[Rule]", "j"}]}], ",", 
            RowBox[{"{", 
             RowBox[{"m", ",", 
              RowBox[{
               RowBox[{"point2", "[", 
                RowBox[{"[", 
                 RowBox[{
                  RowBox[{
                   RowBox[{"(", 
                    RowBox[{"i", "-", "2"}], ")"}], "*", "19"}], "+", "j", 
                  "+", "190"}], "]"}], "]"}], "[", 
               RowBox[{"[", "3", "]"}], "]"}]}], "}"}]}], "]"}]}], ";", 
         RowBox[{"point1", "=", 
          RowBox[{"Join", "[", 
           RowBox[{"point1", ",", 
            RowBox[{"{", 
             RowBox[{"{", 
              RowBox[{
               RowBox[{"i", "*", "10"}], ",", "j", ",", 
               RowBox[{"Re", "[", 
                RowBox[{"m", "/.", "test"}], "]"}]}], "}"}], "}"}]}], 
           "]"}]}]}]}], "]"}], ";", 
      RowBox[{"For", "[", 
       RowBox[{
        RowBox[{"j", "=", "2"}], ",", 
        RowBox[{"j", "<", "11"}], ",", 
        RowBox[{"j", "++"}], ",", 
        RowBox[{
         RowBox[{"test", "=", 
          RowBox[{"FindRoot", "[", 
           RowBox[{
            RowBox[{
             RowBox[{"fnlocal", "/.", 
              RowBox[{"l1", "\[Rule]", 
               RowBox[{"(", 
                RowBox[{"i", "*", "10"}], ")"}]}]}], "/.", 
             RowBox[{"l2", "\[Rule]", 
              RowBox[{"(", 
               RowBox[{"j", "*", "10"}], ")"}]}]}], ",", 
            RowBox[{"{", 
             RowBox[{"m", ",", 
              RowBox[{
               RowBox[{"point2", "[", 
                RowBox[{"[", 
                 RowBox[{
                  RowBox[{
                   RowBox[{"(", 
                    RowBox[{"i", "-", "2"}], ")"}], "*", "19"}], "+", "j", 
                  "+", "190", "+", "9"}], "]"}], "]"}], "[", 
               RowBox[{"[", "3", "]"}], "]"}]}], "}"}]}], "]"}]}], ";", 
         RowBox[{"point1", "=", 
          RowBox[{"Join", "[", 
           RowBox[{"point1", ",", 
            RowBox[{"{", 
             RowBox[{"{", 
              RowBox[{
               RowBox[{"i", "*", "10"}], ",", 
               RowBox[{"j", "*", "10"}], ",", 
               RowBox[{"Re", "[", 
                RowBox[{"m", "/.", "test"}], "]"}]}], "}"}], "}"}]}], 
           "]"}]}]}]}], "]"}]}]}], "]"}], "\[IndentingNewLine]", 
   "\[IndentingNewLine]", 
   RowBox[{
    RowBox[{"liste", "=", 
     RowBox[{"{", 
      RowBox[{
       RowBox[{"-", "1.3"}], ",", 
       RowBox[{"-", "1.6"}], ",", 
       RowBox[{"-", "1.9"}], ",", 
       RowBox[{"-", "2.2"}], ",", 
       RowBox[{"-", "2.5"}]}], "}"}]}], ";"}], "\[IndentingNewLine]", 
   RowBox[{"Show", "[", 
    RowBox[{
     RowBox[{"ListContourPlot", "[", 
      RowBox[{
       RowBox[{"Log10", "[", "point1", "]"}], ",", 
       RowBox[{"PlotRange", "\[Rule]", "All"}], ",", 
       RowBox[{"ContourShading", "\[Rule]", "None"}], ",", 
       RowBox[{"ContourStyle", "\[Rule]", "Red"}], ",", 
       RowBox[{"Contours", "\[Rule]", "liste"}], ",", 
       RowBox[{"ContourLabels", "\[Rule]", "All"}]}], "]"}], ",", 
     RowBox[{"ListContourPlot", "[", 
      RowBox[{
       RowBox[{"Log10", "[", "point2", "]"}], ",", 
       RowBox[{"ContourShading", "\[Rule]", "None"}], ",", 
       RowBox[{"ContourStyle", "\[Rule]", 
        RowBox[{"{", 
         RowBox[{"{", 
          RowBox[{"Purple", ",", "Dashed"}], "}"}], "}"}]}], ",", 
       RowBox[{"Contours", "\[Rule]", "liste"}]}], "]"}], ",", 
     RowBox[{"ListContourPlot", "[", 
      RowBox[{
       RowBox[{"Log10", "[", "point3", "]"}], ",", 
       RowBox[{"ContourShading", "\[Rule]", "None"}], ",", 
       RowBox[{"ContourStyle", "\[Rule]", 
        RowBox[{"{", 
         RowBox[{"{", 
          RowBox[{"Blue", ",", "Dotted"}], "}"}], "}"}]}], ",", 
       RowBox[{"Contours", "\[Rule]", "liste"}]}], "]"}], ",", 
     RowBox[{"ListContourPlot", "[", 
      RowBox[{
       RowBox[{"Log10", "[", "point4", "]"}], ",", 
       RowBox[{"ContourShading", "\[Rule]", "None"}], ",", 
       RowBox[{"ContourStyle", "\[Rule]", 
        RowBox[{"{", 
         RowBox[{"{", 
          RowBox[{"Green", ",", "DotDashed"}], "}"}], "}"}]}], ",", 
       RowBox[{"Contours", "\[Rule]", "liste"}]}], "]"}], ",", 
     RowBox[{"ContourPlot", "[", 
      RowBox[{
       RowBox[{"Log10", "[", 
        RowBox[{"Min", "[", 
         RowBox[{
          RowBox[{"0.768", "/", 
           RowBox[{"10", "^", "y1"}]}], ",", 
          RowBox[{"0.2127", "/", 
           RowBox[{"10", "^", "y2"}]}]}], "]"}], "]"}], ",", 
       RowBox[{"{", 
        RowBox[{"y1", ",", "0", ",", "2"}], "}"}], ",", 
       RowBox[{"{", 
        RowBox[{"y2", ",", "0", ",", "2"}], "}"}], ",", 
       RowBox[{"ContourShading", "\[Rule]", "None"}], ",", 
       RowBox[{"ContourStyle", "\[Rule]", "Black"}], ",", 
       RowBox[{"Contours", "\[Rule]", "liste"}], ",", 
       RowBox[{"ContourLabels", "\[Rule]", "All"}]}], "]"}], ",", 
     RowBox[{"PlotRange", "\[Rule]", 
      RowBox[{"{", 
       RowBox[{
        RowBox[{"{", 
         RowBox[{"0", ",", "2"}], "}"}], ",", 
        RowBox[{"{", 
         RowBox[{"0", ",", "2"}], "}"}]}], "}"}]}]}], "]"}]}]}]], "Input",
 CellChangeTimes->{{3.576008799984593*^9, 3.576008819633733*^9}, {
  3.576008854326235*^9, 3.576008861831676*^9}, {3.576009306737485*^9, 
  3.576009322123445*^9}, {3.576249038797895*^9, 3.576249047057747*^9}, {
  3.576249212371817*^9, 3.576249216173634*^9}, {3.576249663150963*^9, 
  3.576249668202217*^9}, {3.5762506501399*^9, 3.576250658888886*^9}}],

Cell[BoxData[
 GraphicsBox[{GraphicsComplexBox[CompressedData["
1:eJyFmH9czWcbxxMapfzYKC1tQimJMKzhOhHLZlIMk9YeFllRyvxoYVti+RGt
yQipWYqWSJHWlJImIUk/VNTpx+mcOp2OOk7nR2c9r+d73/fzvXo9r+f80f36
dG63y9t1X9fnusdvCPDw0dfT0xvT9+Pf6//69O6JW/G2SxkQrSl3i7GJqAP+
90KqdQvT1ii8mqnWXtoVfK5ZRPWCh7uNjIwk7LzZHUqL5jZ0vpTq/3xkVO+v
s3k2qLSL6n3d0U1LE96weP50Sxqa0MP2j6+conZQs3jKsrOWB2uofm/Tn+Hh
4Vqq98buCjUJ7mX7xTbF0S46FI+eAHMhGq+EF//3QqoJL6IJL6IJL3oex4t/
vhT48cioJryIJrxoPBwvup/jRePheBFNeBFNeNH9HC/ER4DzBnMhGq+EF9GE
F9GEF9GEFz2H48U/Vwr8eGRUE15EE140Ho4X3c/xovFwvIgmvIgmvOh+jhfi
I8D3CucN5sL/nq38/BKi/BKi/BKi/BKi/BKi/BKi/BKi/BKi/BKi/BKi/BKi
/BKi/BKi/KJ8BLju4HuF8wZzIRqvhBfRhBc9j+PFP18K/HhkVBNeRBNeNB6O
F93P8aLxcLyIJryIJrzofo4X4iPAdRnXHXyvcN5gLkTjlfCi53G8+OdLgR+P
jGrCi2jCi8bD8aL7OV40Do4X0YQX0YQX3c/xQnwEuG/huozrDr5XOG8wF6Lx
Snjxz5cCPx4Z1YQX0YQXjYfjRfdzvGg8HC+iCS+iCS+6n+OF+Aj69XXct3Bd
xnUH3yucN5gLOQ+vpN7z4pFRTes9p2m9J/GQek/2k3pP4iH1ntO03nOa1nuy
n9R7Ph8B9j24r+O+hesyrjv4XuG8wVz457OV3x+lqD9KUX+Uov4oRf1Rivqj
FPVHKeqPUtQfKR8BiUuP95Eh3yFDfVXWr4/hOo3rEL5n/fIIccIr36/KgO9X
ZcD3qzLg+1UZ8P2qDPh+VQZ8vyoDvl+lfATYN2NfiH0P7uu4b+G6jOsOvlc4
bzAXovFKeNF4OF50H8eLxsPxIprwIprwovs5XoiPAM8V2DdjX4h9D+7ruG/h
uozrDr5XOG8wF6LxSnjR/RwvGg/Hi2jCi2jCi+7neCE+Ajx34bkC+2bsC7Hv
wX0d9y1cl3HdwfcK5w3mQuNBK/WrJB7iVzlN/SqnqV8l+4lf5fMR4LkUz114
rsC+GftC7HtwX8d9C9dlXHfwvcJ5g7nQ/Wil95HT9D5ymt5Hsp/cRz4fAZ7b
8VyK5y48V2DfjH0h9j24r+O+hesyrjv4XuG8wVxoPGilfpXT1K+SfcSv8vkI
8LsGntvxXIrnLjxXYN+MfSH2Pbiv476F6zKuO/he4bzBXIjGK+FF93O8EB8B
fvfB7xp4bsdzKZ678FyBfTP2hdj34L6O+xauy7ju4HuF8wZzIRqvhBfiI8Dv
YvjdB79r4Lkdz6V47sJzBfbN2Bdi34P7Ou5buC7juoPvFc4bzIXuRyvhhVby
we+I+J0MvwPhdw48x+M5Fc9heM4QEF5E/x8fhPs87mO4TuM6hO8ZziPKKcX/
o7fCChKhrVDzXFlXQ/MsszYhsXlBLdPVPmeVthKo+yFywpWKW3gO1fspdURo
sE5OddUfVTsjJiipXp+5edsZUy3syq3PDG7Mgd13s37NkctpHidON1iw3/oF
6FlFFPeqq+hqHVe/si2oBL5OeD9TYq6k++1HZtVXFYqpvn7Q3FPSIoeC0d7L
VrxVDuorw5e6ZIjBfn2L3bgjd8D7otUg19GsLq/JLdrWaMbOk3yzpXXjKC3Y
D+mp+PNFBTx/sPP9qGo5vVfm41YLsxsqIW1j/II59fVwfmGF15f2FbBdN04/
yLIGLo0fen3ICCXdP7vTcUOyt5jq1HvOYUOfyGFVU7pn7ql62Bg/aeBPk8RQ
5qhS9JpVQsM8Y4fu4axP5OzXxE0zYedN8yrSszXWwlDJBYGB6hWMVk+OHnxX
Tu+54mHkez8GPId1gfmp8XqN8EjfKtqtsxz2rpp2LXRfAywYsuyD0YOVdP8M
I6f41q5Wqmtdd8x+cFMOd4ZvjHgiaIK6D1LXnb7SCsVbx3m7D6+HHfExZecM
Wd96aS299c1Adl6d9v7l1re0cG6P2czoEyLw6EycXZvxBNwsJbdvaBtBm+88
S/yHHFYG1/51qrL/e+Grj7LqCovKQKE5cepBeROc9DAUj1AxX78cLv7mc7CV
6km3Ev62jZOD65nCrV9fFIH8mMwg1rIVnl41r/rmZiNINBPFzoNZX1UMXON7
UsnOe5QZU/u7vhZWKg8Y+vm2wl9pwwq+21ICdY8bHS4ea4GDro6avONyWic3
THH6bknHY2ifNGP35nARVAfcDVFL2Zyxea1uuujtVjD9IMnUKru13/vcXZfz
iRMPyqE2JcLQ9EwLDEgbtrlex3xR7DnwutrOzvvFxe24l1YDOyJMHl03bYPq
VzpbUU4upAzfVVA/QAyN7pkVNaFyeg+D84fO1W8vhFkJ2sKSAjEo4rx+fiZk
c8+6nElFjqdF8Lzrc+/ilRKQdZmau4ax97BRUy59dtNfDgarp20SdreC/hXT
9E4V82lR+4w/vtXAzivbp8oYodRA0KGyA4sDpCCzafddaBgNy4VJXju1ElCK
n0wt95TTPlLoNdLB8O8ssPulN/1qehuEz5pXE1vJ5rAd3r1Ljo4RwbrylGeL
o9th0YxhL36ubqHfG1zOXF3n0RdfYOnPywa3Qe4ise+obuYb91ccL79awc4L
uXzi4ztyDSzPyJysLWiHJcGdQbOd5bSPfeUe8MnknqMwY0WKXOIjhZh0wSD3
EjYH/nLaef7AyBYIc9xuVni4Ayo3rrYondxCvx/TcDQoZq4cfEck37Mpbgfd
b/Mrf+tgvtV1mFHWyYfsvEap6sMt7RqQnPz1wPoC9v4UXXdyWd7aDngx2u6N
lbUcFHm+C+f4sPeBQU/M580c2QVF0Vbzz9x/Cb4d+smPRB2waFR15us8Nqe6
B9ufX61rBnOzl8+WJrO6IBgSYzxev+/cwLaCsccbYWd1uL1BZP/3mNSyCL+a
cXKwfWh5eq9X37/XIOnH6WLmu0e5L0rY8l9/32fJ74SZiDQw0KtGG3K3GyIe
1x1rjv8brGp0+amVnXTV82zSszvU3e/9w2KXxVfOG15ApGXUkeUbu8EpxMXB
6Vg55I9PyO9d09lv7o6SnTgb+0YGi02CRMbfvYYPLSJjPe+wOcBu7Zc/5Lmy
/aa51rYh1zSw1WAV3K5X0LgLx060t/tSQfmnlC794pMl3eCuH/TVoKlsnp9t
dj/00yEdsGnNHBs40eeT19xOswthc8Zhzxh/Sa4Clrzs0XPZxOblyq9txlgK
emBQjGF7p48ETEJLMlKuKWleOoQsyp44Ugn+lj8++ZcDe284fvrS1JbdGohI
P5S/u5XlzXbVlC+qvlWC38GWAIvdCqjqjlysk6j6zfN+qhtFfq5iiN9QEXPk
oQpuv7kQIh/SCG2xm4qtQlT0/zuxoaY+5D0V3NM1n78wtu/+G4hEEhWb/89G
+WYse9Z/jvJ0cogztlVQPXj9gULRPA0UW1yaU3ZfDampTjFh3gVwNFU0of13
Nl8P8P6+8tAXaoh/sPByokktZJzprv7jpgoG//r9nIfJ3dQHii9fb8+58go2
tKc47XNj8/it7c6TGxQ9ULCyu0g9lc1xM0c7JvvvZ3/+WpvM/6lWDT6lXoY3
XrN5f4ZRYPj09SxP7jevLXkZqIaiuUW9kX15p59zQ+BxTw0hc19efFPD5sOW
uJa9i3PYfFmdc3TA4Ww11Akcs2/v0cDnevq7Jt7oghJlkvH8Cg3kZcZetP+d
zUsVsYc7Hke/pvqjYWYzar5Vw/vnHhXov9JCfpNh2DK1HG4mVr0T5dd/fnhU
09VT/aGc6s3HWt8NtFfD/e6kDNG7OlhbCOmrOmTgEeAR9XRHL0x2809LmML8
9Kw08akjV2VQGnnD75xGBwqbRN+fapmfjypekZRZpYIHZXtvXlAzv2+x7dPb
z3p0EDk3r63ldRuUJlR//LSI+X/5zKvWn17Tgdm2Ttco6w6YMO9olkk0mwdE
69sMX+3RwdbrRq/H/qWifjMwtOftpmzmj4dfPtt4+AdVv/3Y7+H8wv0M+9d/
AJq7WI8=
    "], {{{}, {}, {}, {}, {}, {}}, {{}, 
      TagBox[
       TooltipBox[
        {RGBColor[1, 0, 0], 
         LineBox[{363, 362, 370, 371, 380, 381, 390, 391, 402, 401, 399, 412, 
          410, 422, 420, 432, 430, 441, 449}]},
        RowBox[{"-", "1.3`"}]],
       Annotation[#, -1.3, "Tooltip"]& ], 
      TagBox[
       TooltipBox[
        {RGBColor[1, 0, 0], 
         LineBox[{364, 365, 373, 375, 383, 385, 393, 395, 404, 406, 414, 415, 
          424, 425, 434, 435, 443, 444, 454, 457, 456, 455, 452, 451, 465, 
          466, 464, 462, 473}]},
        RowBox[{"-", "1.6`"}]],
       Annotation[#, -1.6, "Tooltip"]& ], 
      TagBox[
       TooltipBox[
        {RGBColor[1, 0, 0], 
         LineBox[{366, 369, 374, 379, 384, 389, 394, 400, 405, 411, 416, 421, 
          426, 431, 436, 440, 445, 450, 458, 463, 468, 472, 475, 483, 481, 
          480, 479, 478, 486, 490, 489, 488, 487, 485, 498, 499, 496, 495, 
          494, 503}]},
        RowBox[{"-", "1.9`"}]],
       Annotation[#, -1.9, "Tooltip"]& ], 
      TagBox[
       TooltipBox[
        {RGBColor[1, 0, 0], 
         LineBox[{367, 372, 377, 382, 387, 392, 397, 403, 408, 413, 418, 423, 
          428, 433, 438, 442, 447, 453, 460, 467, 470, 474, 477, 484, 492, 
          497, 501, 505, 504, 507, 509, 511, 513, 515, 517, 519, 526, 525, 
          524, 523, 522, 520, 528}]},
        RowBox[{"-", "2.2`"}]],
       Annotation[#, -2.2, "Tooltip"]& ], 
      TagBox[
       TooltipBox[
        {RGBColor[1, 0, 0], 
         LineBox[{368, 376, 378, 386, 388, 396, 398, 407, 409, 417, 419, 427, 
          429, 437, 439, 446, 448, 459, 461, 469, 471, 476, 482, 491, 493, 
          500, 502, 506, 508, 510, 512, 514, 516, 518, 521, 527, 529}]},
        RowBox[{"-", "2.5`"}]],
       Annotation[#, -2.5, "Tooltip"]& ], {}, {}}, {InsetBox[
       RowBox[{"-", "2.5`"}], 530], InsetBox[
       RowBox[{"-", "2.2`"}], 531], InsetBox[
       RowBox[{"-", "1.9`"}], 532], InsetBox[
       RowBox[{"-", "1.6`"}], 533], InsetBox[
       RowBox[{"-", "1.3`"}], 534]}}], GraphicsComplexBox[CompressedData["
1:eJyFmHtYzVkXx3OJEZIMhUFhSjdj3JoxWIeJRGLGJaVyHZehVxRJ1OQSSYgY
12oiZRiFiEoJYSS3lBBOTnU6pzqdfrqczqXzep/3t/ee3+p5n/f80X6+zm5b
z6e11/qubbl03c+/tDcwMOj5+cd/1v/1aQ2Km93LqRCI1hbNOmod8R6E30uo
1k9OdW/yrqRalxTof7qyiuqJjzd37dq1mp03tk71VWUNOl9B9X8/SqpD31u/
7Pi8geqQxsMVLgnNLJ6sWcldElrYfssSO81wDYunMPOmm7+W6kErsnbt2qWj
etvJwK3G/q1sv9w6/7CTHsVjIMJciMYr4SX8dwnVhBfRhBfRhBc9j+clPF8B
wniUVBNeRBNeNB6eF93P86Lx8LyIJryIJrzofp4X4iPCeYO5EI1Xwotowoto
wotowouew/MSnqsAYTxKqgkvogkvGg/Pi+7nedF4eF5EE15EE150P88L8RHh
e4XzBnMRfs9WYX5JUH5JUH5JUH5JUH5JUH5JUH5JUH5JUH5JUH5JUH5JUH5J
UH5JUH5RPiJcd/C9wnmDuRCNV8KLaMKLnsfzEp6vAGE8SqoJL6IJLxoPz4vu
53nReHheRBNeRBNedD/PC/ER4bqM6w6+VzhvMBei8Up40fN4XsLzFSCMR0k1
4UU04UXj4XnR/TwvGgfPi2jCi2jCi+7neSE+Ity3cF3GdQffK5w3mAvReCW8
hOcrQBiPkmrCi2jCi8bD86L7eV40Hp4X0YQX0YQX3c/zQnxEbfo67lu4LuO6
g+8VzhvMhZyHV1LvBfEoqab1nte03pN4SL0n+0m9J/GQes9rWu95Tes92U/q
vZCPCPse3Ndx38J1GdcdfK9w3mAuwvPZKuyPCtQfFag/KlB/VKD+qED9UYH6
owL1RwXqj5SPiMRlIPgoke9Qor6qbNPHcJ3GdQjfszZ5hDjhVehXlSD0q0oQ
+lUlCP2qEoR+VQlCv6oEoV9VgtCvUj4i7JuxL8S+B/d13LdwXcZ1B98rnDeY
C9F4JbxoPDwvuo/nRePheRFNeBFNeNH9PC/ER4TnCuybsS/Evgf3ddy3cF3G
dQffK5w3mAvReCW86H6eF42H50U04UU04UX387wQHxGeu/BcgX0z9oXY9+C+
jvsWrsu47uB7hfMGc6HxoJX6VRIP8au8pn6V19Svkv3Erwr5iPBciucuPFdg
34x9IfY9uK/jvoXrMq47+F7hvMFc6H600vvIa3ofeU3vI9lP7qOQjwjP7Xgu
xXMXniuwb8a+EPse3Ndx38J1GdcdfK9w3mAuNB60Ur/Ka+pXyT7iV4V8RPhd
A8/teC7FcxeeK7Bvxr4Q+x7c13HfwnUZ1x18r3DeYC5E45Xwovt5XoiPCL/7
4HcNPLfjuRTPXXiuwL4Z+0Lse3Bfx30L12Vcd/C9wnmDuRCNV8IL8RHhdzH8
7oPfNfDcjudSPHfhuQL7ZuwLse/BfR33LVyXcd3B9wrnDeZC96OV8EIr+eB3
RPxOht+B8DsHnuPxnIrnMDxniAgvov+PD8J9HvcxXKdxHcL3DOcR5bTwm1k7
X1SmQoH1lOxfTEppnqn8ryb1OsZ0hV3M6b59q+HhoLFPZxacw3OogfvscwsN
dBzVd4JC3nYeoqLa2+t03BYzHZTFjWmZ3DUbwnbGnJ2t5Gger1le5SvZ/Qa+
cjBPrtr8mq0e00xuby0A38TBI1f3U9H9K9a99O55XU71wgvi23sqOOiSbHe8
MKAI9F+kGPrHy2HKbHez0TE5UCudftG6N6vLJlM8XJabs/MmaY5MdDLVgXEH
1w1OZa/g5GVby9ElHL1XE363SR8wswTaneiU3zroIxy6O9NxZXAxxGbuD3ax
LIWgbZ7Ju3uo6P7E9SOjPWfJqb5yecyN6wUcWFq/EB8OKYPFT1a8MDKXw7Hn
GWk/9SuBXn4yzcserE8Msf5NntqdnWe9uTaoS3cdxPkvza7TiAE0I8rSczh6
zwcPfXpa9bEIIg6aPJwplsCJ2D7NhcFFEBP8fWlw6Ee42nA/7khHFd1/4c+D
u8wqZFSfv159IPwaB16nIgKivSrAc+lyB99jMujVz7L1YY8yONpl4INtRqxv
LTu53be2PTuv2bLc+VFnHbS7ZDHQIqQKqk57KmNsnoF+onzvFG05nLgir0q5
wMF1WYqD3Kfte+Eqq3KbPlMK4d5cM9f9xRWQezzhzqEW5usnXf700SRQRrX/
5K+SG05xULS9oJtNRhXMj1+9flQ3GYzsNH7Mg/RycG/n2mGwIeurFeO+Deur
Yucd90iMDW+vg6LEdd913i6D2Unj3rw5lQ8Hz4hF+ful4Hr8bJ/oKI7WyQdm
FvFbDz0BrevDo4bhVfCXQ3hmiILNGW7mP4t7GMrAdvrdk+s3ydq8zxlIbgbo
dnBQ8nbusKUnpGBolZeYq2e+qDrh4svRtey8ZVYuARN1WlCOD1EOta+BX1Vv
/sy1zYb87zzPKg3k0GHO7ZvZWzh6D/36ZqZK4/Ngpn6N5qc8OSiKNo7xkLC5
x/ZAIqgiquB5N8mCmiXV8EdH90jdOvYe9iIZQk//ysG01Au+5xplMKSkaGyh
mvm0XFN/M/jIzsu7VZRd36yFYtfCa7mhChB593f7ISkYvO55Ozq1VsP9wCxp
tgdH+8hD42P2GfPSodL5bqNFWg2sHlb71rKEzWG1p+LcrnSugqFPTNa4xNVC
w5eJHdUPpPT74Yf7rHo+m4NlZwq+3GFYA+lB0RzXwHzjJfHaFsdX7LzpKlFA
PKeF1JGRGy/l1cKyW5ty7IGjfUwUVXxsksVGCN9hddtthQKejZB7ljxmc6DZ
TCfpvlApRHlfnGtxpA42pMn1lX2k9PuOf2ZIj4zlYG1Pcbx7fi04Z0/YvbOO
+dYZFc22g/5xnsO19Xun12rB2yzwx9bYf7w/Rc9w9PKog6/DI5Z8PZSDg9vM
5+5bxN4HJiQ8GnamUwMYH32/asjrDxApi+1lJauD0D3NPltz2Zwq+/D2x6n1
lWB/Mz11YTyrC6afLOPT1PVQ3fDY9ue95TBXt9RaFdb2PUaZkvRU2p8Dj+1T
xyR718FIvWx+Tznz3SGN9V4Nt9n/9/ibSc11Ui0YvStKLstuhFuWB+4PLPwb
sjfnp+qK6+mq7OCc5LKzsc37h2ZlYcnKCW/Bqp8qpWZxI5xYJc65sqMITpUa
uw6YU99m7s7wtzY0avo8L8VEXkkN/gStfaNWOuawOcDx6pJFbtPY/vLqBTqv
y1pQrUotaPehicY9eE6knZlXE+XvPOrvhjdTG+F6PHfP357N892L3UQ2hnUQ
e77V6PjBZoiYbLzziy1szth6plQTcrsJXr/Y37v/L2xeTiy5McF2Ygu8f9Kd
y11ZDdo9ff+YmKqiednpm5/y9hmr4HD05JCwEey9YaGRz7z8zVoYr7I7ck/K
8mZxk2n+2E0qSNgozjwW2ARpnpdmrKlWt5nnb6Qd/fDOSQ5XFnuUnc9Xw++a
UxXXjMpB/djq0b+C1PTv7evcvmjeQDV88pWGhvavgrfKjFG91Wz+/0v/Zs28
wrZz1OQ7Ny8lD2uiOniX3qVgvBZG3Bn91POBBmwr5l977nsPxEu6Ru5NZPP1
l5a2XP2Cz74412FAaa93sP+J64m6dDVotzXkzD3fSH3g98t9nkWdE8OiJ9FT
jGaxebw07utvuzW3wNmQC36vHdgct9o8xqVHKPv96n3nXqfrNGDvvv/V4k9s
3s+0iVh+diHLk2U3t2iz/DTgbLIhetKyxs917FPjhjwNpDvG1xWXsvlQGVcf
+jSLzZdfLN29yC9TAwlJFeXiIC303q0p3Xz187xuPs7C7pUWXDtu8jNLZPPS
gAynOUsOf6K6YNqqHXc3asBib6hmkFgHg2UN79LUHHybFeQzdU3b+eHyni3P
Ar7nqB7vs7hgvr0GxkdNNdX318MHb4d+zxVK+EFhaVEe0Apc7/drw+yYnzZt
mjRgeIoS7GF+4E6tHtQmN6xd3jE/P7pB2yX2tRrsL3r6/aZhfj/HB0yTWvTw
aFy7dm4NNRC8Nijr0kPm/zM0UYZml/UQ/n5UZItVHVw9MPyW9BCbBx4tMO5e
F6SHvy3v26hvqanfPNq7++qUDOaPu4XZdPYPU8O/AWgcIf8=
    
    "], {{{}, {}, {}, {}, {}, {}}, {{}, 
      TagBox[
       TooltipBox[
        {RGBColor[0.5, 0, 0.5], Dashing[{Small, Small}], 
         LineBox[{363, 362, 370, 371, 380, 381, 390, 391, 402, 401, 399, 412, 
          410, 422, 420, 432, 430, 441, 449}]},
        RowBox[{"-", "1.3`"}]],
       Annotation[#, -1.3, "Tooltip"]& ], 
      TagBox[
       TooltipBox[
        {RGBColor[0.5, 0, 0.5], Dashing[{Small, Small}], 
         LineBox[{364, 365, 373, 375, 383, 385, 393, 395, 404, 406, 414, 415, 
          424, 425, 434, 435, 443, 444, 454, 457, 456, 455, 452, 451, 465, 
          466, 464, 462, 473}]},
        RowBox[{"-", "1.6`"}]],
       Annotation[#, -1.6, "Tooltip"]& ], 
      TagBox[
       TooltipBox[
        {RGBColor[0.5, 0, 0.5], Dashing[{Small, Small}], 
         LineBox[{366, 369, 374, 379, 384, 389, 394, 400, 405, 411, 416, 421, 
          426, 431, 436, 440, 445, 450, 458, 463, 468, 472, 475, 483, 481, 
          480, 479, 478, 486, 490, 489, 488, 487, 485, 498, 499, 496, 495, 
          494, 503}]},
        RowBox[{"-", "1.9`"}]],
       Annotation[#, -1.9, "Tooltip"]& ], 
      TagBox[
       TooltipBox[
        {RGBColor[0.5, 0, 0.5], Dashing[{Small, Small}], 
         LineBox[{367, 372, 377, 382, 387, 392, 397, 403, 408, 413, 418, 423, 
          428, 433, 438, 442, 447, 453, 460, 467, 470, 474, 477, 484, 492, 
          497, 501, 505, 504, 507, 509, 511, 513, 515, 517, 519, 526, 525, 
          524, 523, 522, 520, 528}]},
        RowBox[{"-", "2.2`"}]],
       Annotation[#, -2.2, "Tooltip"]& ], 
      TagBox[
       TooltipBox[
        {RGBColor[0.5, 0, 0.5], Dashing[{Small, Small}], 
         LineBox[{368, 376, 378, 386, 388, 396, 398, 407, 409, 417, 419, 427, 
          429, 437, 439, 446, 448, 459, 461, 469, 471, 476, 482, 491, 493, 
          500, 502, 506, 508, 510, 512, 514, 516, 518, 521, 527, 529}]},
        RowBox[{"-", "2.5`"}]],
       Annotation[#, -2.5, "Tooltip"]& ], {}, {}}}], 
   GraphicsComplexBox[CompressedData["
1:eJyFmHtYlNUWxtG8IYniFQ1EINEEL1iZBLompERLUFITSUREEFIqb8hFuXg3
UQKkUCwEDSxvIJgEJJpgHC9pMDICgjAIzADD+CkwVyfOc7699/kWz3nO/MF+
Xma7Xf5ce613bWv/L7029DcyMjLr/fHv9X99XoX/uHSUWwUQrRN7pkw5VAfC
76VUG1wvf9a9pplqfVbY1lPNrVTPv7vTxMSkjZ03p1Nl0dyOzldQ/Z+Pkuro
uimVAx6+pHp3V9KzRRk9LJ4iz2zjDDXbby2x187QsngqCgs8tuqotgos2rdv
n57qXSfDoky3vmL75VPuJLkZUDxGIsyFaLwSXsLfS6kmvIgmvIgmvOh5PC/h
+QoQxqOkmvAimvCi8fC86H6eF42H50U04UU04UX387wQHxHOG8yFaLwSXkQT
XkQTXkQTXvQcnpfwXAUI41FSTXgRTXjReHhedD/Pi8bD8yKa8CKa8KL7eV6I
jwjfK5w3mIvwe7YK80uK8kuK8kuK8kuK8kuK8kuK8kuK8kuK8kuK8kuK8kuK
8kuK8kuK8ovyEeG6g+8VzhvMhWi8El5EE170PJ6X8HwFCONRUk14EU140Xh4
XnQ/z4vGw/MimvAimvCi+3leiI8I12Vcd/C9wnmDuRCNV8KLnsfzEp6vAGE8
SqoJL6IJLxoPz4vu53nROHheRBNeRBNedD/PC/ER4b6F6zKuO/he4bzBXIjG
K+ElPF8BwniUVBNeRBNeNB6eF93P86Lx8LyIJryIJrzofp4X4iPq09dx38J1
GdcdfK9w3mAu5Dy8knoviEdJNa33vKb1nsRD6j3ZT+o9iYfUe17Tes9rWu/J
flLvhXxE2Pfgvo77Fq7LuO7ge4XzBnMRns9WYX9UoP6oQP1RgfqjAvVHBeqP
CtQfFag/KlB/pHxEJC4jwUeJfIcS9VVlnz6G6zSuQ/ie9ckjxAmvQr+qBKFf
VYLQrypB6FeVIPSrShD6VSUI/aoShH6V8hFh34x9IfY9uK/jvoXrMq47+F7h
vMFciMYr4UXj4XnRfTwvGg/Pi2jCi2jCi+7neSE+IjxXYN+MfSH2Pbiv476F
6zKuO/he4bzBXIjGK+FF9/O8aDw8L6IJL6IJL7qf54X4iPDchecK7JuxL8S+
B/d13LdwXcZ1B98rnDeYC40HrdSvkniIX+U19au8pn6V7Cd+VchHhOdSPHfh
uQL7ZuwLse/BfR33LVyXcd3B9wrnDeZC96OV3kde0/vIa3ofyX5yH4V8RHhu
x3MpnrvwXIF9M/aF2Pfgvo77Fq7LuO7ge4XzBnOh8aCV+lVeU79K9hG/KuQj
wu8aeG7Hcymeu/BcgX0z9oXY9+C+jvsWrsu47uB7hfMGcyEar4QX3c/zQnxE
+N0Hv2vguR3PpXjuwnMF9s3YF2Lfg/s67lu4LuO6g+8VzhvMhWi8El6Ijwi/
i+F3H/yuged2PJfiuQvPFdg3Y1+IfQ/u67hv4bqM6w6+VzhvMBe6H62EF1rJ
B78j4ncy/A6E3znwHI/nVDyH4TlDRHgR/X98EO7zuI/hOo3rEL5nOI8op85R
x9+BGTmw6nTw7RcDa2meHW1eaZ6ewPToiR82rTBvg40eb17atussnkONBknc
86U6jurz3AcN/WxVVKsk5Xbh4/Sw2mB6MXPY73BY8VHqNCVH83jNiddeDt1V
DdmJoYbU0Md0tfbzCduw6x503V9/ym+Ciu4fL6ueIs+TUz3d1f687zMO9oCX
d3OUGPwv5NjJf5DDrRK3qwXJ1yHGSvxg8hhWl78qGxnkY87Oq2r/yMR1pB5q
ZR/eLGqogpgzynwjCUfvVVa0R9A4kED7ibizdlMaYdGemjjnoEdwJTsl9rB1
LVyK+tUqariK7vf6acs0yRI51emV14ui73FwvMLy4IvIBnD0LY3PGCsHC1//
GZsnSCCwPmDt38NZnxDBuelnh7HzFk74In7QMD1k3l9iMVn3FHTSgylh1zl4
U1tnd8+dvb+RPB5oa7jNPRTDhklVdgtqpfDJOG+D7WYxyJfKC76PboQhhxWz
DgxQ0f0PZ0THzpPKqPaptJy2IJ+DSYG18Uv8nsGq/dWXJcdlUP/+bwfFwxtA
vVwZEjGU9bEd+qnSuv7svJLI7Zllg/Xg09/+vaqIVlj9Vc/okyMewPlBxZvM
dU0w7lS1OPgXjtalSpu2wJHTKiAoq2rCuUfP4EjS3xGxaubrzz0/ndq4TUb1
oZgFi8+mcbDwi36GP4tbodth9lMbYxnMrQodW/FrE6yNkbRaDmR91W6D+t0h
Knbecd2xBXH99WDrXLh55IHef/eITU02rneg0k3Wqj7aAn9Zfxo4N56jdXK0
uWt30rL7MOjOXWOr/a1gFnM0K0TB5gz7jfkBCf1l4LKtxt4vRNb3fc7FcCBj
DwdKJ6O0zSdaQHNh0/0iA/NFW05UVk7qYOe9rnqw3kmvg4yxg08vcmyHm2t1
HvYrimGxrcPnt43kcNf9G9m6CI7ew7GKyNlWK0th/G391yGlcogqLlznKmVz
T3LyR7Ne9cb9pDBdezOgDWIrNm203MTew7Zd2xfwXggHFyxMWk52yWDl0X0v
7mmYT7s5XRw6tZGdN6vMRdPWo4OCb+/+0L23t86NMdWs/nkjvHjv5IwvX7WB
W8+d9Z7eHO0jlbKceT3nr0JFnDh7bl47vOEVunyIhM1he+tfHVs7oBXCrYNn
2mZ0QLB+1rqEP1rYO4C8ZKffUg58l6wxxA9sh8a8/WfbXzLfWJYad2ViFTsv
/Z3bulROB99m/zZcUtoBUd4JK3Lnc7SPxajagz4U+4O3R2blhkAFbGsA+6K7
bA70CV/vI41sgYgFu89rvusEJ7+fHHrMWuj36W+t2zFhDgeesz7+3P9OB7hW
rY3d1cl8a15Orddr/3Xe8s7l6xZ06OCAcxo0JLL3p2tPPH7a690JAdESv3Rb
DhY3px7R+7D3gYSQEw1bjF7CnJC9R4Kl9ZC5vTPDRdYJ9SXeiWtusDn1wdBr
uQs7mqG+ICr0TBpH7+Fn7iGO/VTPwc1MoU0+2ATSK4PTl+3u+x7zZPS1qf5v
cGDncKM8d00n5DodTTWWM9+d/UagXlzC/j6VpMiytUUHyQ89XH4s7IKbhtuh
uYZy+CS38HL4o+d0vVEw7ztxbFef94/Ud5a6e9nUQHT1Tu6lb+/3wdLyikgx
9EwTz0xc9rzP3F0y+UrxtC4lfPEkWtYT+QLUgyd9O+U6mwPMI8+dHOXO9u93
don1yNFB0s2r6me13TTuZSM+3vfIu5vy/zE7bfj0hV3ga2/1s7UDm+fnBTs6
Le7fCeOvJH9ek9ADllYRSzrD2ZxxsHG15K2Sbihu+rTgyHo2L6d/bXYl01kN
VZLTkyeEtMHF6w6rMy+qaF6u2mc0R2Oigh1Daq6nzWbvDWO2eZy9ulMHj7VN
ydbNLG8kiZaF8TtUUH/g+tsTw7phdpDZTSe5ps88b28zxPF3kEPP9q1qebkG
TB9uzH/btAkuTFUnTd+pof/fqcWL1BEWGpD2RIUfmNgKHdyWWWUqNv8HZn2/
4vu/+85RKf+qznl/ajfV4Zn1VTkuOsiKc3oxuEwLbZJhdaNSbsGN1llBcWfY
fP318yzFwc+00L352JGgSU9gj/PQqoXXNHCruS4kL7uL+sAV8reuXjrxFPp5
GjZ3L2HzeMQIdfXcHjV43onn8qazOe6uz+DyQ7vZn//Afsv8FL0Wgq3K4wM4
Nu+/Fnpxzy+rWZ54Ff158tBXWgjT2nn+5d8FjaWNNemlWjgxM8f4XC2bD79p
LrBTF7L58ruAlWL3Qi00mSZdsovQQZlN2FDI7b2nLt/oh1XpYIfFVc3LM2xe
aknbq/FNfEF1vvR3SNmuBbOUkbkhT/WgcXtp7KjurWemFd5ZIX3nh0EHim+5
z+Wo/rliTuYkBy3s2Rj6+hILA1QXtrw7qEMJG2YE/mG8/RWsunBs4vv2zE9z
Xh8XV19Qwi0T59JRul7/7FQdbV/L/Pz4U7FW6x5rwGHA3CaFhvl9m+fzix+r
DJAU4z12fHc7dA8YtWn8n8z/pyeYp7teNsBveRNXZkzthHxZ4T2PRDYPRPqr
HoyJMED5mLrh2cUa6jcPW9c0OeYzf+zvZ7ZrZqwG/gERmyOe
    
    "], {{{}, {}, {}, {}, {}, {}}, {{}, 
      TagBox[
       TooltipBox[
        {RGBColor[0, 0, 1], Dashing[{0, Small}], 
         LineBox[{363, 362, 370, 371, 380, 381, 391, 392, 390, 402, 400, 412, 
          410, 422, 420, 432, 430, 441, 449}]},
        RowBox[{"-", "1.3`"}]],
       Annotation[#, -1.3, "Tooltip"]& ], 
      TagBox[
       TooltipBox[
        {RGBColor[0, 0, 1], Dashing[{0, Small}], 
         LineBox[{364, 365, 373, 375, 383, 385, 394, 396, 404, 406, 414, 415, 
          424, 425, 434, 435, 443, 444, 454, 457, 456, 455, 452, 451, 465, 
          466, 464, 462, 473}]},
        RowBox[{"-", "1.6`"}]],
       Annotation[#, -1.6, "Tooltip"]& ], 
      TagBox[
       TooltipBox[
        {RGBColor[0, 0, 1], Dashing[{0, Small}], 
         LineBox[{366, 369, 374, 379, 384, 389, 395, 401, 405, 411, 416, 421, 
          426, 431, 436, 440, 445, 450, 458, 463, 468, 472, 475, 483, 481, 
          480, 479, 478, 486, 490, 489, 488, 487, 485, 498, 499, 496, 495, 
          494, 503}]},
        RowBox[{"-", "1.9`"}]],
       Annotation[#, -1.9, "Tooltip"]& ], 
      TagBox[
       TooltipBox[
        {RGBColor[0, 0, 1], Dashing[{0, Small}], 
         LineBox[{367, 372, 377, 382, 387, 393, 398, 403, 408, 413, 418, 423, 
          428, 433, 438, 442, 447, 453, 460, 467, 470, 474, 477, 484, 492, 
          497, 501, 505, 504, 507, 509, 511, 513, 515, 517, 519, 526, 525, 
          524, 523, 522, 520, 528}]},
        RowBox[{"-", "2.2`"}]],
       Annotation[#, -2.2, "Tooltip"]& ], 
      TagBox[
       TooltipBox[
        {RGBColor[0, 0, 1], Dashing[{0, Small}], 
         LineBox[{368, 376, 378, 386, 388, 397, 399, 407, 409, 417, 419, 427, 
          429, 437, 439, 446, 448, 459, 461, 469, 471, 476, 482, 491, 493, 
          500, 502, 506, 508, 510, 512, 514, 516, 518, 521, 527, 529}]},
        RowBox[{"-", "2.5`"}]],
       Annotation[#, -2.5, "Tooltip"]& ], {}, {}}}], 
   GraphicsComplexBox[CompressedData["
1:eJyFmH9czWcbx4v8OEqJRy1iSpiM2pBN0/WdMuyHopXHb2tmGoVFpLKRSEJY
bUNK+ZU2JGVTbf1Qm1QKJf3OUadzqtPppNPpnFM9ntfzve/7+V69ntdz/uh+
fTq32/V6d93X9bluK6/tK74apKenZ/r6x7/X//XpC4h1G+PyBIjWlblGTzta
C8LvxVT3L7y1UrWuiereq3v8YpqaqXYq3GtoaNjCznNoV1s2taLz5VT/56Og
+rvaaU8NSl9Rvb/rTOPS+G4WT4brNVF8D9tvVTFDO0vL4nmS/vsyPx3Vb27O
CA0N7aU6+NyeIGO/PrZfNu3hGZd+FI8eh7kQjVfCS/h7MdWEF9GEF9GEFz2P
5yU8Xw7CeBRUE15EE140Hp4X3c/zovHwvIgmvIgmvOh+nhfiw+G8wVyIxivh
RTThRTThRTThRc/heQnPlYMwHgXVhBfRhBeNh+dF9/O8aDw8L6IJL6IJL7qf
54X4cPhe4bzBXITfs1WYX2KUX2KUX2KUX2KUX2KUX2KUX2KUX2KUX2KUX2KU
X2KUX2KUX2KUX5QPh+sOvlc4bzAXovFKeBFNeNHzeF7C8+UgjEdBNeFFNOFF
4+F50f08LxoPz4towotowovu53khPhyuy7ju4HuF8wZzIRqvhBc9j+clPF8O
wngUVBNeRBNeNB6eF93P86Jx8LyIJryIJrzofp4X4sPhvoXrMq47+F7hvMFc
iMYr4SU8Xw7CeBRUE15EE140Hp4X3c/zovHwvIgmvIgmvOh+nhfiww3o67hv
4bqM6w6+VzhvMBdyHl5JvRfEo6Ca1nte03pP4iH1nuwn9Z7EQ+o9r2m95zWt
92Q/qfdCPhz2Pbiv476F6zKuO/he4bzBXITns1XYH+WoP8pRf5Sj/ihH/VGO
+qMc9Uc56o9y1B8pH47EpSf4KJDvUKC+qhjQx3CdxnUI37MBeYQ44VXoVxUg
9KsKEPpVBQj9qgKEflUBQr+qAKFfVYDQr1I+HPbN2Bdi34P7Ou5buC7juoPv
Fc4bzIVovBJeNB6eF93H86Lx8LyIJryIJrzofp4X4sPhuQL7ZuwLse/BfR33
[truncated: 1,357,797 more chars]
